# Supplementary material for: Transfer learning from inorganic materials to ivory detection
Source: Sci Rep. 2025 May 3;15:15536. doi: 10.1038/s41598-025-98915-y (PMC12049420; doi:10.1038/s41598-025-98915-y)
Supplement: Supplementary file 1 — Supplementary Information 1. [file 41598_2025_98915_MOESM1_ESM.xlsx]

## Sheet: Sheet1
class		1704.01	1702.92	1701.82	1700.72	1699.63	1698.54	1697.44	1696.35	1695.25	1694.15	1693.06	1691.96	1690.87	1689.77	1688.68	1687.58	1686.49	1685.39	1684.3	1683.2	1682.11	1681.01	1679.92	1678.82	1677.73	1676.63	1675.54	1674.44	1673.35	1672.25	1671.16	1670.06	1668.97	1667.87	1666.78	1665.68	1664.59	1663.49	1662.4	1661.3	1660.21	1659.11	1658.02	1656.92	1655.83	1654.73	1653.63	1652.54
1	Mammoth 1	16799.6	16695.3	17208.7	17269.9	17233.8	17248.5	17468.6	17823.1	17948.5	18066.3	18075.7	18049.1	18317.2	18362.4	18429.5	18540.5	18743.5	18614.2	18812.8	18811.4	19082.7	19281.8	19404	19588.9	19889	19816.3	20144.9	20341.3	20254.9	20452.8	20578.1	20433.8	20432.6	20545.7	20424.2	20343.8	20416.3	20521	20516	20090.8	20079.9	20184.1	19997.2	19939.2	19848.7	19677.2	19899.2	19724.1
1	Mammoth 1	20585.8	20591.4	20649.8	20592.6	20850	21064.9	21258.4	21203.7	21561.5	21221.9	21724.8	21569.5	21801.8	21904.4	22241	22396.4	22069	22363.3	22485.3	22555.3	22702.4	22946.7	23040.1	23219.8	23306.7	23282.2	23502.4	23269.8	23722.2	23911.2	23978.3	23948.7	24087.8	23981.2	23832.8	23898	23775.9	24043.8	23949	23700.6	23780.4	23772.7	23600.7	23716.7	23552.4	23630.4	23216.2	23274.9
1	Mammoth 1	40269	40222.8	40710.3	40700.3	40889.9	40898.4	41266.8	41208.7	41012.5	40887.9	41344.7	41568.3	41911.7	41763.3	41583.9	41586.9	41532.7	42215.1	42485.2	42801.1	42821.3	42886.2	42925.9	43285.6	43080.1	43143.4	43092	43415.3	43771.7	43855.7	44309.2	44306.1	44337.6	44450.1	44168	44197.8	44086.9	44264.3	43997.5	43954.3	44147	44015.9	43704.4	43819.1	43466.2	44010.1	43308.1	43763.9
1	Mammoth 1	25527	25336.9	25335.5	25479.7	25302	25462.7	25774.6	26041.6	26204.2	26331.6	26065	25892.2	26199.1	26265.3	26304.8	26332	26314.1	26398.5	26442.8	26579.7	26829.8	27058.3	27266.6	27358.5	27121.8	27040	27400.8	27535.2	27869.7	28444.1	28260.4	28019.9	27949	28082.1	27972.8	28220.2	27945.4	28085.4	28061	28046.9	28105	28008.1	27829	27900.8	27840	27672.5	27862.6	27685.3
1	Mammoth 1	15917.4	16037.7	16436.1	16280.9	16291	16542.8	16667.9	16844.4	16957.6	16999.9	17027.1	17034.3	17276.1	17256.5	17252	17327.8	17269.4	17542.9	17319.5	17485.3	17807.7	17951.9	18068.5	18197.6	18351.7	18311.7	18462.6	18685	19034.2	19011	19031.2	18886	18874.6	18903	18994.3	18769.1	18575.4	18711.1	18675.5	18626.9	18630.4	18740.9	18795.3	18727.9	18476	18642.4	18498.2	18630.9
1	Mammoth 1	16812.3	16769.8	17099.7	17063.7	17247.3	17299.9	17188.8	17206.7	17380.9	17434.2	17430.9	17617.2	17611.9	17755.9	17793.9	17698	17647.8	17875.7	17877.9	18029	18293.6	18374.2	18569.2	18706.1	18536.6	18738.3	18934.8	19023.3	19036.8	19189.9	19322.4	19160.2	18966.7	19117.4	19033.1	19176.1	19085.2	19114.5	19120.5	18949.7	18923.8	18951	18953.7	19119.3	18826.9	18632.7	18701.4	18630.5
1	Mammoth 1	28846.6	28598	28856.1	28785.4	28750.7	28727.6	29067.3	29196.7	29426.2	29624	29490	29377.2	29221.6	29361	29776.4	29604.8	29567.8	29844.8	29460.5	29878.8	30004.2	30109.9	30227.9	30252.9	30159.3	30317.1	30188.1	30959.5	31307.2	31382.5	31372.6	31230.1	31026.3	30915.6	30817.9	30967.1	30895.7	30912.6	31250	31277.4	31225.9	31124.5	30806.1	30802.4	30550.6	30955.5	30634.3	30748.5
1	Mammoth 1	27225.1	27382.8	27212.1	27352.3	27467.7	27796.2	28126.3	28401.8	28469.2	28397.9	28436.5	28630.2	28726.9	28733	28870	28655.7	28896.9	28934.8	29116	29230.1	29568.3	29611.1	29776.5	29983	29834.7	30190.4	30856.3	30817.5	31083.1	31315.6	31095.4	31061.3	30997.6	31088.1	30926.7	31031.8	31073	31027.8	31113.7	30761.2	30907	30984.2	30860.5	30878.7	30472.4	30471.8	30270.6	30553.2
1	Mammoth 1	18446.7	18503.3	18906.3	18844.6	18813.6	18896	18906.7	19252	19220	19369.8	19420.2	19451.4	19389.6	19326.1	19613.6	19658.2	19699.6	19989.7	20018.1	20074.4	20362.1	20481.3	20477.1	20602.5	20759.4	20866	20842	21011.4	21274	21362.9	21378.7	21335.7	21292	21124.3	21143.8	21207.8	21123.1	21333.5	21154.4	21096	21112.4	20961.8	21026.6	20945	20898.9	20989.2	20753.8	20885.5
1	Mammoth 1	27737.5	27889.9	28155.6	28220.2	28324.2	28471.7	28863.5	28936.5	29244	28876.9	29135.9	29117.3	28968.8	29163.9	29429.2	29351.3	29448.4	29629.2	29547.3	29760.2	30200.6	30526.8	30658.9	30780.9	30939.8	31231	31035.6	31310.4	31468.1	31700.8	31754.5	31751.8	31746.8	31576.6	31471.7	31258.8	31218.5	31218.1	31511.1	31429.4	31404.8	31154.1	31173.6	31397	31140.6	30938.4	30887.4	31037.8
1	Mammoth 1	41921.2	41697.4	41527.5	41951.4	42136.3	42320.3	42561	42851.5	42788.2	42324.1	42472.5	42685.3	42835.8	42842.7	43014.7	42886.8	42701.2	42824.9	43093.6	43243.6	43867.7	43819.3	44066.7	44432.2	44232.6	44196.2	44946	45458.1	45981.8	46062.1	45581.1	45498.7	45507.9	45328.3	45244.1	45557.4	45556.5	46046.2	45516.3	45757.8	45769.9	45522.2	45230.5	45125	45313.4	45557.3	45174.4	45173.8
1	Mammoth 1	43211.3	43256.7	43846	43593.5	43502.6	43692.5	43563.9	43772.3	43904.5	44024.2	43856.9	44185.4	44212	44142.2	43746.2	43990.6	44073	44296.1	43984.8	44409	44978.6	45132.7	44999.2	45515.6	45947	46052.9	46212.2	46329.4	46501.8	46432.2	46995.8	46591.6	46580.4	46563.8	46605.7	46295.6	46740.2	46790.3	46681.8	46622.8	46628	46702.9	46630.7	46725.7	46421.8	46540.5	46264.7	46320.2
1	Mammoth 1	51803.6	51848.1	52662.4	52301.9	52677	53245	53471.8	53563.4	53679.5	53187.3	53771.9	53534.1	53678.7	53437	53619.9	53430.2	53682	53813.4	54156	54234.7	54297.8	54658.9	55070.3	55824	55747.9	55936.1	56220.7	56501.5	56733.3	56892.4	57106.4	57079.9	56993.5	56853.6	56856	56685.9	56750.8	56688.8	56696.1	56736.2	56872.3	56603.4	56575.5	56784.7	56475.5	56365.8	56246	56315.1
1	Mammoth 1	44827.8	45033.2	45091.3	45071.7	45213.5	45472.8	45753.9	45915.3	45873.1	46018.2	45834	45628.6	45564.2	45581.1	45830.7	45421.1	45661.8	45619.7	45231.5	45307.8	45873.5	46128.2	46478	46951.3	46768.9	47023.9	47280.7	47307.7	48044.1	48361.6	48385.8	48112.4	47808.8	47924.2	47810.3	47718.7	47422	48068.2	48221.6	48119.1	47796.7	48043.5	47836.2	47768.9	47633.2	48114.3	47537.4	47855.3
1	Mammoth 1	30238.7	30535.7	30840.3	31053.8	30893.1	30757.5	31198.7	31523.9	31564.4	31197.9	31145.4	31477.9	31487.4	31156.2	31344.8	31516.4	31395.6	31311.3	31292.3	31272.2	31600.4	31837.5	31830.4	31842.1	32017.7	32148.2	32243.2	32539.9	33048.3	33099.4	33107.5	33155.1	33127.2	32954.5	33050.1	32839.6	32808.9	32784.8	32859.3	32982.2	33160.4	33271.8	33013.6	32861	33061.9	33039.3	32996.9	32958.2
1	Mammoth 1	25506.6	25649.1	25670.5	25848.6	25815.2	26067.3	26207.2	26057.3	26172.2	26130.9	26114.1	26176.9	26077.8	26205.5	26065	26081.6	26009.5	26199	25966	26253.1	26444.8	26577	26688.1	26805	27016.9	27031.8	26956.2	27656.7	27489.6	27614.9	27651.6	27595.9	27484	27366.4	27396.2	27345.4	27547.6	27485.7	27577.4	27683.4	27680	27589.3	27363.5	27555.3	27425.3	27407.9	27274.7	27554.9
1	Mammoth 1	46130.7	46240.7	46460.1	46889.8	46987.2	47019.8	47616.7	47597.5	47735.3	47570.2	47552.7	47627.6	47606.8	47606.6	47666.9	47599.8	47876.7	47880.4	47706.9	47959.4	48502.2	49017.2	49327.9	49252.8	49229.9	49642.5	49834.1	50719.4	50845.6	51101.8	50986	50743.5	50843.7	50768.7	50844.4	50610.8	50887.9	50627.3	51175.7	50898.7	51008	50626	50752.4	50576.6	50092	50539.7	50433.2	50169.1
1	Mammoth 1	41758	41497.7	41998.2	41838.6	42050	42316.8	42680.2	42692.9	42359.7	42490.7	42683.5	42563.2	42412.2	42695.1	42644.3	42248.6	42541.7	42901.5	42260.8	42672.4	43056.8	43812.5	44054.8	44082.1	44365.6	44332.5	44288.3	45028.3	45171.9	45237.6	45324	45315.5	45214.6	44861.9	45159.3	44928.6	45077	45097.2	45171.9	45046	45048	45173.1	45250.8	45221.9	44988.9	45080.6	44964.6	45142.2
1	Mammoth 1	43621.8	43865.9	43761.7	43735.2	43807.8	43843.8	44306	44515.8	44497.1	44393.3	44498.6	44095.1	44228.7	44546.4	44494	44450.4	44291.4	44671.1	44417.8	44824.7	45329.1	45503.7	45748.5	46200.7	46469.7	46525.9	46637.6	47159.5	47023.5	47069.4	47074.6	47160.9	47209.5	47337.8	47224.5	47037	47117.4	47375.6	47263.6	47031.7	47153.9	47178.9	47206.8	47169.8	47203.9	47215.1	47338.8	46931.8
1	Mammoth 1	65566.6	66565.6	66573	66697.1	66848.4	67213.1	67609.5	67826.2	67771.4	67927.3	67511.5	67382.8	67273.5	67546.6	67738.8	68027.5	67803	68219.8	67836.2	68625.5	68625.7	69389.5	69700.6	70058.2	70435	70865.7	70814.2	71652.1	72025	72251.4	72289.7	71792.8	71863.5	71956.5	72069.6	71326.6	71835.3	72537.8	71926.7	71863.9	71972.5	71813.7	71741.9	71631.1	71458.3	71432.6	70998.7	71862.4
1	Mammoth 1	58550	59347.5	59294.4	59426.7	59631.5	59947.6	60273.4	60617.4	60757.5	61032.7	60792.7	60564.9	60901.3	60985.1	61220.3	61286.9	61082.6	61673.3	61023.3	61704.5	62226.7	62674.2	62938.5	63569.2	63719.3	63887.2	64083.9	64585.1	65325.3	65551.6	65945	65263.2	65124.1	65349.5	65117.4	64791	64932.2	64996.8	65062.7	64805.2	65024.5	64935.7	64785.1	64712.6	64469.3	64480.7	64240.2	64401.6
1	Mammoth 1	69941.8	70312.9	70727.8	70671.4	71009.7	70874.1	71556.3	72354.2	72232.5	71870.2	71241.1	71023.9	71329	71217.1	71963.1	71889.2	71525.6	71981.8	71498.5	72142	72962.8	73305.2	73432.3	73874.6	74213	74091	74824	74989	75230.5	75502.7	75567.5	75332.8	75399.7	75484.4	75119.7	75154.3	75204.9	75800.9	74872.5	75226.2	75122.8	75340.2	75212.2	75030.8	74813.5	75661.2	74993.5	75835.7
1	Mammoth 1	93602.4	93788	94158.7	93851.7	93950	94532.5	95637.9	95509.9	95340.8	94385.7	94516.5	94852.9	94673	94714.6	95037.2	94295.2	94172.8	95129	94557.6	95332.6	96131.3	96991.9	97084.5	97318.9	97317	97530.4	98359.1	99478.5	100137	99874.6	99394.8	98935.7	98940.3	98887.8	98695.2	98249.5	99556.3	99221.3	99532.3	99183.7	99185.1	99684.7	99570.1	99535.5	98968	99547.4	99358.9	99998.3
1	Mammoth 1	47510	47482.9	48110.1	48234.2	48364.1	48553.1	49058.2	49554	49266.8	49265.5	49391.5	49504.9	49894.7	49671.3	49622.6	49882.8	49645.2	49889.1	50194.5	50307.8	50851.4	51314.6	51359.4	51751.1	51615.3	51771.5	52591.3	52758.7	53096.6	53431.2	53563.7	53251.4	53279.5	53163.3	53255	53129.1	53190.5	53197.8	53135.7	53041.9	53251.6	53284.7	52918.5	52891.1	52525.6	52637.9	52822.4	52817.9
1	Mammoth 1	37403.2	37640.4	37748.2	37608.5	37504	37757.4	37966.8	38206.4	38113.3	38186.7	38244.7	38172	38292	38469.1	38495	38364.2	38329.8	38804.2	38190.5	38725.7	38850.4	39377.2	39434	39816.6	39861.5	40134.3	40197.9	40419.2	40587.5	40842.2	40946.2	40834.9	40674.7	40488.3	40660.3	40587.2	40357.7	40852.4	40936.4	40697.8	40735.1	40493.8	40348.3	40360.9	40301.4	40440.4	40727.2	40566.6
1	Mammoth 1	48445.7	48365.1	48704.2	48680.8	48696.8	49044.4	49406.5	49926.8	49792.4	49368.9	49445.1	49781.2	49563.1	49639.3	49903	49834.5	50086.2	50109.5	50310.2	50811.8	51091.6	51383.8	51585.1	51682.8	51889.4	52295.5	52180.2	52765.8	53131.7	53438	53283.7	53058.8	53137.3	53297.4	53230.5	52872.7	52829.3	53106	53214.2	52670.3	52787.1	52638	52769.2	53138	52864	52960.3	52664	52696.7
1	Mammoth 1	167126	166713	166277	166429	167421	167585	168068	167848	166175	165331	164500	165358	166207	166018	166640	165879	164030	165267	166245	168796	170913	172239	172094	172131	171786	171243	171811	171998	172532	172764	173059	172690	172318	173172	172702	172734	173255	173336	174152	173436	173455	173824	173773	174053	172726	174444	173766	174865
1	Mammoth 1	61081.8	61549.3	61801.3	61631.7	61956	62173.8	62636.3	62523.2	62491.3	62432	62615.9	62692.9	62501	62574.2	62716.6	62673.2	63096.4	63306.4	62574.6	63481.4	64000.6	64645.3	64737.3	64910.6	64495.8	64962	65159.8	66132.9	66352	66588.1	66851.7	66370.9	66027.9	66301.2	66049.2	66109.4	66370.8	66140.1	66469.8	66338.1	66532.5	66390.8	66024	66281.4	66293.2	66533.6	65892.9	66074.3
1	Mammoth 1	40722.9	40457.8	40699	40887.1	40758.4	40878.9	41494.9	41278.8	41774	41923.6	41563.6	41526.6	41353.6	41381.9	41790.6	41782.1	41790.8	41972.8	42060.9	42253.5	42554.8	42766	43222	43734.1	43654.8	43631.1	44125.9	44432.5	44367.7	44932.4	44922.3	44870.4	44591.9	44251.5	44470.5	44479.4	44512.4	44738.8	44699.5	44512.2	44388.2	44508.6	44448.4	44530.3	44204.1	44058.9	44202.7	44253.9
1	Mammoth 1	50049.5	50126.4	50406.3	50289.2	50439.6	50761.6	51300.5	51482.4	51380.3	51765.5	51748.3	51750.4	51810.5	51756.4	51882.9	51600.6	51557.3	51731.1	52008.6	52312.7	52759.9	53015.9	53111.2	53549.2	54175.3	54230.8	54356.3	54738.1	55157	55481.9	55532.1	54785.5	54647.7	54868.3	55178	54911.3	55042.2	55099.8	55372	55224.4	55048.4	55206.5	54903.4	54902.6	54737.9	54925.3	54907.2	55022.8
1	Mammoth 1	50049.5	50126.4	50406.3	50289.2	50439.6	50761.6	51300.5	51482.4	51380.3	51765.5	51748.3	51750.4	51810.5	51756.4	51882.9	51600.6	51557.3	51731.1	52008.6	52312.7	52759.9	53015.9	53111.2	53549.2	54175.3	54230.8	54356.3	54738.1	55157	55481.9	55532.1	54785.5	54647.7	54868.3	55178	54911.3	55042.2	55099.8	55372	55224.4	55048.4	55206.5	54903.4	54902.6	54737.9	54925.3	54907.2	55022.8
1	Mammoth 1	77060.4	76455.1	77262.9	77570.5	77710.9	77632.1	77859.1	77862.8	77647.4	78210.8	77738.4	77464	77445.8	77664.2	77878	77605.6	77425.9	78089.8	78362.3	78476.4	78937.4	80056.4	80106	80319.5	81037.6	80839.2	81187.8	81592.6	82407.7	82285.9	82165	82245.1	82124.8	82100.6	81904	82399	81619.8	81596.7	82628.7	82141.3	81973.5	82310	81779.3	82374.4	82217.6	82127.5	81637.2	81906.9
1	Mammoth 1	142125	141966	142420	142002	142527	143774	145124	146289	146217	143692	143905	143409	143282	143926	143434	142475	142991	143787	143074	143465	145840	146653	146126	146262	145173	145359	148830	150482	150879	149864	149686	148308	147636	147667	148500	147736	149621	149419	149798	149470	149296	148734	148335	148816	149013	148806	148712	148445
1	Mammoth 1	67425.3	67932.6	68644.4	68461.5	68601.7	68940.9	69206.5	69561.1	69570.3	69174.2	69292.2	69336	69264.8	69243.9	69326.4	69569.2	69497.4	69499.6	69473.4	69895	70553.3	71208.5	71314.2	71797.7	71839	72355.4	72622.5	73298.8	73612.9	74033.2	74261.4	73905.1	73441.2	73544.5	73719.7	73236.5	73531.9	73447	73484	73610.8	73717.3	73528.4	73026.3	73551.5	73202.4	73114.3	73028.2	73260.1
1	Mammoth 1	51742.4	52177.7	52217.9	52341.4	52586.5	52485.8	52971.2	53010.5	53131.6	52806.7	53066.6	52814.1	53111.6	52838.3	52933.1	53333.8	53428.7	53452.2	53957.1	53781.2	54181.2	54549.8	54786	55167	55521.8	55501.3	55743	56146.4	56426.8	56362.6	56738.3	56992.9	56796.2	56538.2	56383.1	55891.5	56361.6	56411.8	56475.3	56485.9	56471.5	56115.8	55874.1	56321.9	56375.5	56228.8	56070.7	56239.9
1	Mammoth 1	51694	51683.3	51944.2	51676.3	51563.4	51785.7	52233	52918.2	52907.5	52332.5	52448.1	52292.1	52759.5	52247	52277.9	52406.9	52509.7	52620.3	52542.9	52979.4	53190.1	53966.7	54209.2	54373.1	54214.5	54654.3	54932.2	55296.1	55869.2	56042.2	55725.9	55430.3	55265.8	55291.5	55438.7	55465.5	55554.1	55817.9	55525.6	55580.4	55726.2	55664.6	55709.5	55707.8	55454.5	55064.3	55251.5	55266.5
1	Mammoth 1	35014.2	34978.6	35317.1	35690.8	35509.4	35716.7	35854.7	36007.4	36161.3	35816.8	35839.9	35935.2	36210.3	36395.7	36196.9	36383.4	36250.1	36741.1	36238.5	36630.2	36842.9	37288.9	37543.6	37923.2	37999.6	38052.4	38492.6	38685.1	38619	38944.9	38979.4	38854.3	38700.9	38682.8	38690.1	38506.1	38904.1	38862.7	38685.5	38784.5	38831.9	38535	38430.6	38673.1	38515.9	38493.5	38363.6	38546.2
1	Mammoth 1	77284.7	76906.9	77822.8	77899.3	78041.8	78010.7	78894.3	78768.6	78649.1	78595.7	78599.8	78741	78692.5	78212.3	78771	78838.8	78797.1	79054.2	78832.7	79467.1	79514.1	80437.5	80800.3	81075.3	81260.6	81275.7	81854.9	81597.6	81920	83090.2	83301	83013.2	82484.5	82654.9	82246.5	81824.5	82811.3	82906.6	82695.8	82556.6	82902.2	82667.7	82482.8	82527.2	82397.3	82299.4	82468.3	82533.9
1	Mammoth 1	51900.5	51965	52603	52397.9	52576.1	52672	53125.4	53491.1	53516.3	53286.6	53564.8	53335	53224.8	53156.2	53293.1	53636.3	53614	53745.8	53863.7	53996.4	54361.1	55005.9	55216.8	55801.6	55766.3	55858.8	56236.4	56550.1	56602.8	57276.2	57261.7	57086.3	57086.1	56951.1	57003.2	56212.1	57123.5	57064.7	56929.2	56685.5	56597.4	56663.7	56510.7	56558.9	56594.3	56394.5	56588.6	56749.6
1	Mammoth 1	53761.7	53704.1	53565.9	53870.2	53872.8	54009	54762.3	54721.2	54352	54203.9	54740.6	54345.6	54501.6	54471.9	54838.4	54884.9	54624.6	54659.2	55331.2	55260.2	55801.2	56307.6	56144.4	56741	56980.7	57175.1	57278	57759.1	57597.3	58005.4	58394.9	57973	57643.5	57665.5	57580.6	57495.8	58119.8	57835.1	57929.1	57832.2	57807.5	57491.9	57610.6	57870.3	57572.6	57800	57671.2	57510.1
1	Mammoth 1	51291.1	51526.7	52046.2	51816.1	51694.8	51932.3	52694	52525	52802.8	52499.2	52452.5	52104.8	51953.3	52365.1	52789.3	52688.8	52349.4	52646	52549.9	52845.6	53032.2	53867.3	54255.9	54362.2	54164.8	54344.3	54529.1	55552.4	55331.4	55836.9	55833	55738.7	55700.9	55621.4	55470.7	55157	55818.2	55633.9	55573.1	55388.2	55625.7	55355.7	55457.4	55945.1	55584.7	55383.5	55109.2	55612.5
1	Mammoth 1	53761.7	53704.1	53565.9	53870.2	53872.8	54009	54762.3	54721.2	54352	54203.9	54740.6	54345.6	54501.6	54471.9	54838.4	54884.9	54624.6	54659.2	55331.2	55260.2	55801.2	56307.6	56144.4	56741	56980.7	57175.1	57278	57759.1	57597.3	58005.4	58394.9	57973	57643.5	57665.5	57580.6	57495.8	58119.8	57835.1	57929.1	57832.2	57807.5	57491.9	57610.6	57870.3	57572.6	57800	57671.2	57510.1
1	Mammoth 1	49261.6	49255.5	49814.6	49716.4	49830.7	50263.6	50698.6	50588.4	50704.2	50967.2	50936.7	51059.7	50711.2	50557.1	51257	51150.2	50933.1	51295.3	51513.7	51597.8	51908.9	52509.5	52918.6	53047.8	52971.5	53476.3	53751.3	54272.8	54474.5	54613.4	54723.9	54668.8	54112.1	54442.5	54495.5	54120.4	54352.1	54347.5	54442.5	54274.4	54130.4	54234.3	54145.2	53812.6	53670	53595.5	53448.3	53797.8
1	Mammoth 1	51574.1	51713	51512	51493.7	51608	52068.7	52519.1	52923.2	52631.9	52199.4	52468.5	52901.3	52726.2	52459.4	52475.1	52555.6	52788.9	52574.7	53234.4	53097.4	53642.4	54028	54099.9	54382.4	54568.6	54665.3	55443.8	55418.5	56306.1	56501.2	56162.2	55620	55641.4	55775.5	55688.4	55453.3	55772.8	55980.6	55576.9	55847.5	55832.7	55738.2	55790.1	55952.2	55453.7	55574	55741.9	55688.6
1	Mammoth 1	324975	326590	328039	326681	325966	326232	329381	330516	329016	326518	328572	328005	327379	326769	327093	326920	325194	326041	325303	326206	330011	333502	334463	335082	335708	337602	340321	343383	342814	340589	340129	337785	335990	338086	338223	339848	339338	340467	340870	341416	342013	340245	339184	339909	338506	339613	339354	340304
1	Mammoth 1	67037.7	67427.9	67687.3	67610.4	68127.7	68364.3	68627.4	68583.2	68772.2	68744.1	68614	68461.7	68379.2	68594.3	68344.6	68411.4	68403.7	68681.3	68979.4	69461.9	69536.7	70289.2	70261.9	70851.7	71259.5	71553.9	71977.5	72049.7	73114.2	72897.2	72402.1	72389.3	72692.2	73033	72614.1	72234.6	72263.3	72814.1	72881.7	72678.9	72916.4	72425	72075.8	72072.1	72465.7	71762	72747	72422.4
1	Mammoth 1	57889.6	57888.4	58073.1	58155.1	58068	58577.6	59010.3	59336.5	59193	59237.7	58755	58770.2	58780.5	58628	58943.6	58921.3	58798.9	59119.9	59283	59462.4	59494	60423.3	60662.3	60954.6	61121.5	61356.3	61812.5	62228.5	62550.3	62956.2	62983.8	62969.7	62668.1	62391.9	62420.8	62095.8	62299.1	62508	62367.4	62307.5	62214.4	62405.7	62283.9	62372.2	62314.2	61978.8	61958.5	62178.1
1	Mammoth 1	51367.6	51472.6	51972.7	51733.9	51613.5	52129.9	52676.1	52950.8	53106.5	52562.7	52886.1	52498.4	52596.8	52777.1	52993.4	52853.5	52852.5	53002.1	53120	53527.1	54074.9	54313.3	54405.7	54812.8	54762	55227.1	55716.5	56018.2	56442.1	56235.1	56369.2	56550.6	56308.5	56233.2	56475.5	56074.6	56128.4	56162.9	55956.9	56085.1	56295.8	56399.9	56014.9	56032.1	55408.2	55966.6	56079.2	56307.8
1	Mammoth 1	66917.9	67443.4	68028.2	67874.2	67874	68199.6	68746	68584.5	68149.6	68308.1	68304	68230.5	68567.1	68244.9	68200.1	68448.2	68009	68223.4	68172.9	68779.3	69438.6	70208.9	70002.3	70566.9	70404.4	70528	71444.7	71616.2	72271.1	72183.1	72120.9	71901.2	71802.5	71917.6	71948.6	71714.1	72146.1	71887	72183.1	72007.1	72064.4	72143.7	71691.4	71676	71690.8	71699.8	71471.5	71164
1	Mammoth 1	52086.6	52050.6	52391.8	52351.4	52415.8	52797.3	52807.9	52974.7	52703.1	53007.6	52663.6	52997.1	53107	53500.6	53454	53420.2	53221	53849.4	53455.9	53770.5	54432.9	54642	54941	55518.3	55375.7	55639.4	56073	56369.8	56887.6	57123.5	56961	56817.7	56598.5	56797.6	56750.1	56200.5	56609.3	56938.6	56538.3	56720.8	56796.6	56887.3	56636.5	56651.4	56658.9	56361.9	56908.5	56535.2
1	Mammoth 1	34244.2	34655.3	34923.7	34980.6	35074.1	35108.1	35409.5	35653.8	35871	35791.6	35641.7	35734.9	35808.9	35683.6	35783	36059.1	36104.6	36399.7	36328.1	36364.3	36712.4	37032.8	37007.6	37132	37303.6	37610.5	37827.3	38328	38484.7	38655.1	38571.5	38347.6	38407.6	38287.7	38307.1	38358.7	38441.7	38812.1	38212.6	38386.7	38464.9	38489.1	38096.3	38048.3	38080.9	37957	37723.6	38090.9
		1704.2	1703.1	1702.01	1700.91	1699.82	1698.72	1697.63	1696.53	1695.44	1694.34	1693.25	1692.15	1691.06	1689.96	1688.87	1687.77	1686.68	1685.58	1684.49	1683.39	1682.3	1681.2	1680.11	1679.01	1677.91	1676.82	1675.72	1674.63	1673.54	1672.44	1671.35	1670.25	1669.15	1668.06	1666.96	1665.87	1664.78	1663.68	1662.58	1661.49	1660.39	1659.3	1658.2	1657.11	1656.01	1654.92	1653.82	1652.73
2	Mammoth 2	20953.7	21105.4	21119.7	21444.5	21687.5	22051.4	22538.2	22711.6	22866.8	23085.2	23310.6	23511.7	23682.4	23892.4	24225	24189.2	24567.8	24750.3	24823.3	24914.1	25211.1	25333.4	25568	25859.9	26101.8	26197.9	26237.8	26679.8	27043.8	26987.6	27140.1	26937.9	26990.4	26847.5	26922	26734.6	26969.4	26747	26655.2	26463.6	26350.3	26090.5	25872.9	25762.2	25424.3	25557.4	25316.2	25390.6
2	Mammoth 2	38671.9	38931.4	39266.4	39275.9	39269.4	39547	39674	39907.6	39956.2	40036.6	40346.1	40250.6	40287.1	40351.1	40512.8	40593.1	40909	41128.6	40998.2	41191.6	41448.8	41682.8	42234.6	42454.6	42222.4	42510.8	42817.8	42928.9	43465.9	43698.8	43739.4	43353.7	43172.2	43173.9	43304.7	42751.2	42874.9	43138.8	43006.6	42854.9	42839.9	42868.7	42895.7	42889.8	42812.2	42544	42773.3	42725.1
2	Mammoth 2	16132.2	16253.8	16569.8	16527.6	16685.7	16993.6	17300.4	17346.4	17593.6	18010.2	17909.1	18219.5	18322.6	18511.8	18772.2	18909.8	19075.3	19109.8	19180.9	19335.8	19656.8	19771.4	20033.8	20284.3	20128.6	20255.1	20599.2	20719.7	20784.3	21014.5	21121.8	21096.5	21026.7	21222.7	20995.8	21069.1	20783.5	20872.4	20876.6	20625.1	20589.2	20386.8	20428	20319.5	20376.2	20174.6	19906.5	19931.8
2	Mammoth 2	24013.4	23979.9	24321.6	24619.3	24687.9	24920.4	25071.9	25445	25468.6	25803.7	25713.3	25795	25916.7	25978.6	26149	26086.3	26314.8	26343.9	26794.8	26724.8	26945.7	27193.1	27243.3	27474.6	27532.1	27700.4	28210.9	28515.7	28526.8	28538.3	28550.5	28416.1	28312	28222.6	28305.7	28546.6	28341.7	28454.3	28282.4	28276.3	28045.8	28066.3	28005.6	28093.2	27694.8	27856.8	27592.9	27886.7
2	Mammoth 2	17284.7	17254.1	17583.3	17806.7	18006.9	18182	18301.4	18617.4	18649.9	18809.3	18584.3	18862.8	18916.1	19017.8	19058.8	19311.7	19708.1	19586.3	19871.1	19904.5	20156.3	20465.8	20639.5	20785.1	20653.5	20661	21112.8	21184.4	21279.6	21442	21432.1	21242.7	21273	21393.1	21291.2	21179	21333.9	21304.9	21259.5	20881.6	21069.3	20919.1	20754	21033.4	20897.6	21063.2	20790.8	20798.8
2	Mammoth 2	21955.8	22234	22249.3	22471.5	22603.8	22573.9	22821.6	23030.2	22945.2	23338.4	23429.8	23437.8	23659.8	23619.2	23863.6	23709	23877.7	24103.8	24120.9	24431.4	24578.9	24950.1	25148.3	25406	25636.1	25488	25560	25559.5	25824.7	26287.2	26333.1	26102.3	26216.8	25972.3	26091.3	26124.5	26251.1	26182.4	26265.8	25883.8	25956.9	25918.2	25752.1	25674.7	25484.1	25494.1	25474.3	25595.3
2	Mammoth 2	23064.9	23169	23225.7	23449	23581.4	23734.7	24219.1	24276.2	24873.4	24412.4	24977.4	24970.7	25023.1	25030.5	25305.6	25357.4	25133.3	25620.8	25451.3	25892	25971.3	26241	26460.1	26541	26634.3	26755.1	26744.9	27197.2	27364.3	27381.2	27653.2	27655.7	27462.7	27277.2	27386.5	27273.6	27373.5	27054.3	27120	27095.8	26873.6	26932.4	26784	27031.2	26942.2	26938.2	26663.2	26667.5
2	Mammoth 2	22310.2	22330.1	22650.1	22766.6	22933.2	23046.2	23225.4	23574.2	23587.1	23644.9	23888.8	24069.6	23817.7	24119.8	24602.6	24514.7	24757.2	24734.1	24879.7	24824.9	25258.9	25665.1	25653.8	25803.9	25863.1	26260.8	26267.6	26097.8	26397.1	26650.4	26787.1	26749.4	26791.2	26774.9	26561.9	26696.8	26403.6	26464.4	26470.4	26367.2	26530	26340.4	26181.3	26183.8	26068	25976.7	26152	25821.3
2	Mammoth 2	31736.6	32092.2	32207.6	32431	32578.6	32805	33128.7	33253	33439.4	33222.9	33371.4	33449	33617.6	33767.4	33729	33694.8	34046.2	33920.6	34350.2	33967.2	34598	35009.4	35198.6	35355	35580.4	35597.8	35473.6	35699.7	36295.7	36276.3	36382.8	36508.5	36067.5	36144.8	36094.7	36002.3	35950.4	36152.1	35946.1	35792.7	35728.2	35916.8	35881.1	35796.7	35730	35370.5	35318.3	35458
2	Mammoth 2	26308.2	26548.8	26714	26836	27401.6	27495.5	27748.3	27959.8	27809.3	27831.5	28128.4	28126.6	28198.6	28275.1	28482.1	28688.5	28870.5	29041.5	29404.2	29837.8	29797.6	29914.9	30171.3	30341	30138.9	30252.1	30800	30788.6	31358	31171	31051.1	31129.4	31020.7	30936.2	30934.2	30776.3	31141.5	31117.4	31089.2	31195.6	31187.7	30892.5	30834.3	30822.4	30718	30566.6	30551.9	30591.2
2	Mammoth 2	14133.2	14218.9	14519.7	14526.3	14677.5	14918.2	15272.4	15591.7	15682.6	15608.6	15840.9	16022.5	16337.1	16467.4	16746.8	16951.9	16863.1	17146.2	17485.6	17481.3	17751.6	18102.2	18257	18227.8	18280.1	18444.3	18759.1	19014.7	19062.9	19128.5	19226	19088.8	18946.2	19203.3	19220.4	19021.9	19066.6	19127.1	19042.3	19102.3	18930.6	18713.2	18492	18490.1	18168.6	18047	18054	17868.1
2	Mammoth 2	15224.5	15464.1	15742	15830.1	15986.5	16064.4	16154.2	16481.4	16532.8	16562.5	16660.5	16852.1	17079.9	17017.7	17344.7	17455.3	17405.2	17608.1	17776.2	17947.7	18111	18115.1	18330.4	18483.5	18578.4	18636.9	18985.2	18940.8	19233.3	19433.1	19316.2	19254.7	19245.3	19183.6	19293.1	19171.4	19247.5	19186.1	19186.3	18851.2	18959.7	18914.7	18565.9	18749	18873.4	18470.1	18419.9	18510.5
2	Mammoth 2	44107.9	44171.3	44423.7	44224	44574.7	44980.6	45425.8	45445.3	45649.3	45589	45383.9	45577	45588.3	45276.3	45583.5	45701.2	45409.4	45716.6	45753.8	46181.4	46726.7	47177.3	46989.5	47382.7	47305.1	47384.9	47766.9	48135.5	48550.6	48375.3	48448	48410.3	48168.2	48178.8	48041.5	48305.5	48264.3	48407.9	48279.9	48185.7	48263.5	48177.6	48241.4	48205.7	48026.9	48265.8	47921.6	48151
2	Mammoth 2	11405	11863.2	11947.2	12252.7	12292.4	12492	12848.4	13197.4	13153	13399.1	13699.3	13982.9	14273.4	14417.7	14502.9	14653.4	14947.3	14931.3	15228.9	15462.7	15744.3	15944.2	15843.5	16094.8	16309.4	16462.1	16747.2	16832.5	16939.4	17075.8	17115.1	17184.4	17369.7	17300.7	17320.3	17032.9	17153.3	17294.8	17286.7	16935.1	16981.7	16795.3	16582.5	16343.4	16171.2	16013.7	16171.2	15957.7
2	Mammoth 2	22065.4	22237.9	22710.7	22670.9	23072.6	23149.7	23577.3	23795.2	24224.9	23859.1	24244.7	24485.7	24882.5	24936.2	25177.3	25104.9	25345.6	25555.3	25532	25777.1	26088.9	26433.7	26404.1	26467.3	26689.8	26872.5	27060.6	27449.7	27472.7	27592.4	27918.8	27848.4	27695.7	27539.2	27477.9	27522.1	27514.4	27411.3	27401.4	27331.4	27210.2	27118.9	26831.3	26661.4	26542.2	26563.8	26458.9	26547.3
2	Mammoth 2	14102.6	14413	14564.3	14593.5	14755.1	14908.4	15269.8	15540.3	15635.9	15714.4	15971.5	16057.4	16289.9	16492.9	16651.3	16699.5	16854	17228.2	17012.6	17297.8	17554.6	17891.7	17956.7	17954.3	18213.8	18344.1	18589.4	18755	18925	19224.1	19125.7	19226.8	19196	19028	18955.8	19083.1	18884.2	19208.3	18939.7	18787.8	18831	18887.3	18580.6	18425.6	18339.5	18140.1	18147.2	18107.5
2	Mammoth 2	14882.8	15088.8	15283.7	15510.7	15591.1	15542.6	16007.2	16167.8	16341.6	16636.7	16552.2	16832.6	16869.5	16949.3	17226.6	17599.2	17764.9	17694.2	17812.3	17794.5	18156.2	18319.5	18407.5	18788.4	18854	18967.9	19051.4	19028.3	19317.8	19483.7	19596.8	19543.7	19527.6	19433.9	19292.1	19347.3	19196.8	19254.2	19054.6	19099.9	18990.2	19161.6	18991.2	18745.4	18514.8	18384.5	18354	18523.1
2	Mammoth 2	10838.9	10924.3	11086	11213.4	11526	11762.9	11866.8	11981.9	12314.1	12521.4	12631.3	12683.6	12814	13147.5	13341.9	13328.1	13511.8	13776.3	13872.2	13949.3	14266.2	14501.1	14700.6	14647.4	14939.2	15115.3	14978.5	15249.3	15353.6	15494	15698.4	15690	15689.5	15669.2	15700.1	15553.4	15535.1	15588.8	15563.1	15299.7	15324	15207.2	15166.2	15068.3	14839.4	14710.7	14634.4	14543.1
2	Mammoth 2	12113.8	12254.3	12643.3	12477.8	12649.7	12852.9	13036.7	13352.4	13594.6	13576.7	13735.7	13921.9	14201.7	14481.3	14617.1	14647.4	14749.8	15177.1	15181	15341.8	15513	15750.9	16014	16013.8	15885	16003.3	16354.1	16569.9	16656.4	16931.2	16876.6	16933.8	16852.6	16872.8	16840.1	16864.7	16909.4	17038.5	16860.9	16642.2	16624.7	16494.6	16334.1	16281.6	16206.6	15918.9	15953.2	15815.3
2	Mammoth 2	13783.9	14146.2	14169.8	14390.1	14536	14822.8	15070	15136.7	15323.1	15498.5	15854.6	15821.9	16058.5	16209.2	16495.2	16514.1	16588.1	16830.3	17121.5	17126.6	17457.7	17706.2	17853.7	18025	18100.7	17924.4	18246.6	18435.2	18698.7	18716.2	18796	18840.1	18981.9	19063.1	18884.8	18834.2	18642.5	18876.5	18772.8	18624.5	18510.5	18427.2	18257.5	17943.4	18003.9	17812.1	17829	17766.3
2	Mammoth 2	11394.8	11492.6	11634.5	11750.9	11849.5	12209.7	12420.4	12517.1	12726	12744.3	12930.6	13241.9	13354.7	13532.8	13651.8	13787.8	13958.4	14290.3	14372.5	14517.5	14888.6	15057	15031	15151.2	15159.3	15382.8	15711.7	15672.1	15828.5	15875.3	16038.4	16001.5	16088.7	16105.3	16317.4	16171	16033.6	16122.6	15842.7	15807.6	15723.7	15614.5	15476.3	15411.7	15361	15109.1	14957.6	14747.3
2	Mammoth 2	12126.5	12650.5	12779.5	12926.9	13082	13184.8	13481.5	13631.9	13713	14032.5	14202	14421.1	14629.9	14741.9	14865.2	15255.2	15371.6	15742.7	15748.2	15756.9	16081.7	16493.1	16484.3	16547.7	16712.6	16770.7	16862	17290.3	17382	17515.6	17595.6	17652.2	17576.8	17669	17676.1	17635.9	17767.5	17619.3	17274.2	17262.4	17300	17224.1	16892.6	16862.9	16783.7	16757.3	16583.4	16493.9
2	Mammoth 2	18268.9	18879.6	18928.6	19171.1	19325.5	19446.6	19800	20158.2	20352.2	20251.4	20551.7	20961.6	21048.9	21193.2	21368.3	21446	21654.5	21783.3	21817	22129.8	22541.7	22713.9	22933.1	23005.9	23020.9	23265.5	23572.7	23472.1	23581.1	23911.8	24025.8	23911.5	24059.4	23886	23838.3	23767.5	24183.8	23791.4	23834.6	23666.3	23691.5	23498.3	23253.5	23303.8	22784.8	22731.3	22868.8	22926.7
2	Mammoth 2	10252.5	10268.2	10608.9	10610.6	10835.7	10932.4	11153.9	11422.3	11439.6	11614.8	11605.8	11806.6	12102.1	12232.1	12381.1	12519.1	12616.3	12776.5	12904.4	12974.6	13114.6	13391.8	13475	13570.8	13766.6	13938.6	14008.9	13968	14370.4	14239.8	14323.1	14477.2	14441.6	14351.4	14329.3	14424.4	14308	14364.7	14452.5	14318.4	14108	14013.2	13960.3	13760.5	13666.8	13614.9	13518	13378.3
2	Mammoth 2	46463.9	46538.9	47025	46955.6	46869.5	47211.9	47698	47602.4	47459.2	47479.5	47519.6	47653.9	47390.4	47646	48080.1	47855.9	47616.7	48213.9	48134.7	48513.1	48499.9	48998.9	49257.1	49386.1	49482.2	49379.9	49806	50689.6	50802.6	50543.6	50753.2	50559.3	50486.3	50351.5	50258.4	50047.4	50790.5	50699.6	50510.7	50455.4	50434.9	50462.1	50306.5	50416	49971.2	49947.7	50029.7	49898
2	Mammoth 2	9587.01	9609.53	9690.96	9894.45	10157.6	10385.6	10595.1	10748.5	10938.6	11080.9	11281.9	11575.8	11822.6	11994.5	12203.4	12388.4	12504.2	12539.1	12785.2	12962.5	13097.7	13412.6	13574.6	13515.8	13589.9	13766.5	13904.4	14238.6	14269.3	14615.3	14743.8	14703.4	14515.1	14551.2	14594.2	14495	14749.1	14543.9	14397.8	14224.6	14178.6	14027.5	13930.8	13887.6	13664.1	13568.1	13378.3	13444.2
2	Mammoth 2	23885.9	24379.2	24621.4	24741.9	24834.9	24928.2	25417.8	25653.4	25884.8	25776.9	25900.8	26048.3	26258.8	26431.3	26755.2	26602.5	26500.7	26948	27025.9	26933.6	27380.8	27679.8	27465.6	27864.1	27958.2	28100	28628	28867.3	29181.3	29036.9	28944.3	28672.1	28828.5	28847.5	28734.5	29095.7	28612.1	28595.8	28575.5	28631.4	28617.3	28600.4	28453.7	28308.2	27914	28189.3	28043.2	28026
2	Mammoth 2	10877.2	11245.4	11336.8	11528.7	11653.7	12050.8	12327.8	12520.6	12441.7	12836.9	13026.7	13246.3	13500	13755.5	13876	13999.2	14210.9	14651.4	14457.9	14810	14987.3	15208	15296.9	15522.8	15717.1	15485.7	15998.6	16134	16552	16615.5	16702.5	16655.6	16680.4	16586.9	16756.1	16701.3	16743.5	16657.7	16560.6	16278.8	16164.9	16142.6	15980.7	15706.5	15622.8	15602	15501.8	15286.8
2	Mammoth 2	11433	11648.8	11694.2	11855.2	12062.6	12193.8	12572.1	12645	12749.7	12833.2	13049.9	13267.8	13554.1	13783.4	13882.7	14076	14144	14329.6	14567.3	14618.9	14730.7	14937	15112.8	15113.1	15351.9	15439.1	15224.7	15682.3	15997.1	16310.1	16102.4	16176.6	16274.5	16350.2	16477	16247.8	16050.5	15977.9	15902.4	15687.8	15587.8	15467.3	15463.5	15358.2	15335.3	15389.7	15069.6	15050.3
2	Mammoth 2	12029.7	12107.7	12197.3	12408.8	12677.7	12934.1	12956.3	13127.7	13431.8	13592.7	13739.7	14076.4	14287	14520.6	14791.7	14844.5	14960.1	14964.8	15085.9	15507.3	15754	15876.1	16042	16291.7	16434.9	16405.7	16612.6	16696.7	16842.4	17051.8	17392.3	17272.3	17289.5	17373.9	17417.8	17431.2	17387.8	17371.7	17215.1	17009.3	16843	16788.7	16552.6	16625.4	16488.1	16239.1	16041.6	16102.1
2	Mammoth 2	20543.2	20987.8	20969.3	21073.6	21330.6	21555.2	21948.6	22078.4	21932.4	22086.2	22311.9	22366.7	22590.9	22819.5	22832	22822.9	22919.7	23175.8	23239.8	23286.9	23544.7	23848.4	24018.5	24267.9	24136.9	24157.2	24403.4	24784.3	24724	24844.3	24976.2	24783.9	24569.6	24781	24642.3	24801.7	24859.3	24945.4	24701.9	24624.5	24742.1	24777.2	24589.9	24367.4	24506.8	24603.3	24354.6	24294.3
2	Mammoth 2	13337.7	13644.5	13982.6	14048.8	14099	14386.4	14816.8	14979.8	15203.6	15189.5	15306.1	15605.2	15697	15885.1	16035.1	16231.1	16286.2	16594.7	16805.1	16923.1	17066.8	17439.8	17570.5	17679.3	17635.7	17606.1	17868.1	18226.4	18450.8	18483.4	18398.8	18402.1	18626.5	18712.7	18661.5	18636.7	18649.3	18578.3	18515	18432.7	18261.2	18041.1	17954.6	17933.5	17802.8	17431.6	17522.3	17483.9
2	Mammoth 2	13638.5	13925.4	13982	14192.6	14243.4	14528.4	14860.9	14899.1	15087.8	15229.6	15490.3	15470.8	15737.5	15944.6	16111.4	16211.3	16477	16567.2	16575.3	16866.3	16976.9	17213.4	17412.7	17748	17716.5	17717.8	17970.5	18166.1	18314.5	18350.5	18414	18375	18425.8	18396.2	18463	18483.7	18532.9	18395.9	18474.7	18263.7	18038.3	18018.3	17946.7	17709.4	17505.7	17757.6	17433.1	17623.9
2	Mammoth 2	9105.11	9348.41	9604.13	9875.52	10110.4	10338.4	10473.7	10847	10961.7	11078.4	11366.3	11789.4	11940.7	12068.1	12404.6	12535.7	12692.8	12788.4	13165.3	13289.5	13445.2	13693.1	13760.5	13947.5	14047.4	14087.6	14193.8	14650.1	14676.3	14873.7	14871	15049.4	14978.4	14886.4	14986.3	15062.2	15064.8	14953.2	14832.7	14640	14645.1	14618	14285.6	14044.8	14047.8	13813.3	13821.7	13529.5
2	Mammoth 2	12195.4	12294.8	12652.3	12748.9	12876.4	13073.3	13421	13535.7	13844.8	13956.5	14218.9	14497	14610.2	14861.6	15102.7	15022.5	15393.8	15503.7	15673.5	15942.5	15984.8	16284.4	16456.4	16700	16698.6	16876.1	17173.6	17143.5	17339.9	17753.6	17629.2	17621.9	17789.2	17815.1	17500.1	17627.1	17324	17470.8	17441.5	17254.7	17187.4	17199.3	16919.3	16930	16575.8	16619.8	16384.3	16544
2	Mammoth 2	19533.5	19488.7	19951	20031	20168	20430.1	20705.6	20832	21252.5	21410.5	21496.9	21701	22092.4	22140.4	22310.1	22490.2	22546.8	22646.6	22640.7	22916.7	23144.6	23345.3	23517.1	23644	23921.6	24086.2	24106.6	24314.6	24630.1	24911.6	24900.9	25110.9	24911	24742.6	24808	24575	24880.3	24772.9	24861.3	24452.1	24417.8	24210.1	24242.3	24111.8	23823.9	23659.6	23907.3	23685.8
2	Mammoth 2	46570.9	46442.6	46787	47174.4	47042.7	47047.7	47351.1	47553.9	47810.4	47341.4	47557.9	47581.5	47583.7	47467.3	47720.2	48001.3	47842	48129.6	47878.3	48494.2	48628.8	48954.9	49310.6	49534	49619.2	49549.8	49930.2	50296.3	50223.2	50462.3	50807.2	50650.9	50379.7	50270.8	50343.8	50351.7	49982.7	50157.4	50358.6	50187.8	50420.1	50103	49760.2	50421.5	49715.9	49681.4	49724	50044.3
2	Mammoth 2	12045	12120.8	12460.5	12425.3	12608.7	12935.9	13269.8	13454.1	13581.3	13584.9	13965.8	14034.9	14309.7	14431.9	14658	14985.1	15135.1	15025.9	15508.4	15578.4	15687.2	15801.9	16045.2	16233.9	16388.5	16377.2	16574.7	16698.7	16805	17070	17092.4	17077.4	17071.9	17221.5	17357.8	17225.7	17072.9	16956.5	16945.4	16855	16660.3	16556.8	16485.7	16475.5	16349	16076.5	15986.1	15923.2
2	Mammoth 2	13947.1	14167.5	14503.6	14589.8	14795.3	15224.3	15651.8	15913.9	16144.5	16309.4	16723.8	16863.5	17284.5	17520	17959.2	18131.4	18426.2	18339.9	18714.7	18759.1	19061.2	19297.2	19498.2	19868.9	19859.5	19951.5	20347.9	20562.6	20711.2	21030.9	21191.3	21053.9	20908.8	20934.7	21085.8	20846.3	20901.8	20922.3	20852.2	20517	20553.1	20279.8	20099.5	19983.1	19730.5	19368.1	19429.7	19232.5
2	Mammoth 2	21012.4	21177.8	21262.4	21641.9	21768	22001.4	22230.6	22668.6	23086.2	23022.6	23359.4	23400.8	23538.9	23747.5	23888.5	23979.1	24374.2	24527.5	24339.2	24505.8	24846.2	25215.1	25442.2	25551.4	25544.8	25490.6	25900.8	26211.2	26616.4	26763.7	26586.9	26545.9	26467.8	26644.3	26358	26235.2	26550.2	26470	26300	26107.7	25854.7	25792.5	25648.1	25723.5	25496.8	25686.8	25291.6	25450.8
2	Mammoth 2	19273.5	19515.5	19819.2	19801.8	20139.4	20347	20614.8	20699.5	20684.4	21013.5	21124.7	21380.5	21676.6	21799.9	21853.7	21934.4	22176	22151.9	22342.3	22677	23055.7	23100	23239.8	23415.1	23355	23363.2	23665	23996.5	24316.6	24502.4	24260	24202.7	24103.7	24096	24150.9	24188.2	24134.3	24335.6	24051.3	23887.4	24068.5	24001.6	23708.6	23713	23325.3	23425.8	23308.6	23167.3
2	Mammoth 2	11532.5	11985	12153	12322.1	12532.8	12661.9	13040	13315.5	13387	13800.9	13984.4	14229	14402.2	14524.8	14598.3	14905.3	15202	15003.6	15425.6	15646.9	15876.4	16134.2	16228.6	16435	16642.8	16736.6	16974.8	17266	17369.6	17456.1	17667.2	17566.2	17521.5	17556.9	17663.7	17641.1	17541.1	17439.8	17178	17104	17215.3	17153.5	16987.8	16825.3	16528	16350.8	16387.1	16183.5
2	Mammoth 2	13842.5	13989.4	14169.1	14181.9	14492.9	14676.1	14982.6	15410.5	15397.5	15590.6	15966.5	16174.9	16218.3	16449.7	16664.2	16928.1	16917.7	17081.6	17436.4	17530.4	17634.7	17878.1	17979.9	18172.6	18199.9	18299.4	18573.2	18658.5	19204	19368.9	19299.5	19144.4	19111.7	19202.4	19195.1	19418.3	19077.2	19074.9	19047.2	18879.5	18796.9	18614.4	18548.2	18383.3	18365	18072.8	18141.5	18029.3
2	Mammoth 2	20053.7	20472.1	20779.1	20820.3	20806.2	20956.2	21316.2	21775.9	22031.6	22007.9	21930	22164.5	22250.1	22426.2	22668.5	22750.5	23046.1	23219.6	23042.8	23240.5	23707.9	23815.8	24143.6	24217.4	24062.6	24192.9	24538.7	24826.8	25149.5	25056.5	25223.7	25121.2	24839.2	24798.5	24839.3	24755	24891.5	24975.9	24839.3	24850.9	24893.1	24538.8	24351.5	24270.4	24329.2	24342.8	24473.5	24099.4
2	Mammoth 2	13110.7	13510.9	13593.5	13574.1	13803.5	14084.9	14450.9	14614.5	15000.5	15360.3	15302.6	15658.6	15894.6	15999.4	16467.4	16671.3	16691.3	16984.4	17050.6	17191.8	17404.5	17789.7	17797.9	18042.4	18177	18494.7	18403.7	18684.1	19000	19163.3	19057.1	19251.2	19166.1	19022.7	18958	19163.6	18968.4	18893.3	18898.6	18623.2	18681.9	18562.8	18236.8	18247.5	18002.1	17940	17651.2	17600.9
2	Mammoth 2	41624.5	41659.1	42158.9	42402.3	42665.5	42889.8	43597.9	43787	43905.1	44140.5	44046.5	44480.9	44412.6	44486.5	44853.3	45007	45263.4	45697.5	45167.7	45729	46333.9	46549.2	46730	47156.4	47024.2	47202.7	47784.1	47723.3	48207.5	48798.9	48795.2	48686.3	48399.9	48060.1	48009.6	47981.9	47827.1	47802.3	47766	47512.3	47325.2	47259.2	47550.8	47408.8	47220	47115.2	47192.6	46877.9
2	Mammoth 2	25737	26014.1	26462.8	26405.4	26657.4	26803.3	27295.1	27468.5	27525.4	27752.6	27902	28067.2	28105.4	28235.2	28467.6	28635.3	28769.5	28893.1	28985.4	28991.9	29608	29894.8	29800.3	30014.8	30012.6	30558.4	30583.6	30910.9	30840.2	31073.7	31294.7	30990.4	30760.5	31018.6	30991.8	30845.1	30951.4	31035.5	30768.7	30688.3	30903.1	30812.2	30461.7	30301.1	30357.1	30341.2	30016.6	29920.5
2	Mammoth 2	18103.1	18306.6	18681.8	18615.7	18829.8	19140.3	19214.2	19499.2	19963.1	19817.7	19997.4	20198.4	20241.6	20420	20829.3	21053.1	21061.3	21131.1	21462	21500.1	21792.1	21993.1	22209.6	22415.1	22242.1	22493.2	22594.1	22770	23438.9	23294.8	23491	23217.5	23262.6	23371	23186.1	22940.4	22892.8	23134.3	23024.8	22827.3	22717.5	22736.1	22518.4	22127.2	22167.3	22185.1	21782.3	22019.7
2	Mammoth 2	77476.3	78175.8	79122.3	78667.7	78962.6	78949.9	78945.4	78896.2	79010.9	78829	78791.4	78945.8	79152.5	79251.9	79522.4	79239.7	79312.8	79341	80058.3	80317.9	80766.3	81165.9	81583.4	82366.4	82679.9	82312.7	82443	82780.2	83370.6	83748.1	84168.5	83834.5	83490.5	83232.1	83256.4	82363.2	83001.8	83473.3	83452.5	83148.9	83126.8	83254.5	83078.5	82931.5	82386	82758.6	82629	82791.5
2	Mammoth 2	13511.1	13526.1	13757.4	13861.8	14179.5	14421.9	14622.2	14884	14857.1	15204	15433.3	15790.1	15870.8	16111.3	16231.3	16194.5	16432.4	16725	16541.8	17116.8	17309	17464.4	17631.2	17637.3	17872.3	17911.4	18092.2	18167.7	18550.2	18571.6	18688.2	18787.9	18677.7	18754.4	18774.5	18379.1	18464	18716.1	18602.7	18582.9	18476.1	18114.7	18091.3	17886.8	17795.5	17675.7	17659.5	17411.3
2	Mammoth 2	37562.7	37536.1	38054.8	37854.6	37849.5	38205.2	38533.7	38758.3	39074.4	38279.9	38823.5	38814.6	38910.7	38918.4	38893.9	39341.8	39063.4	39175.7	39517.4	39667.4	39957.1	40455.5	40715.7	40868.1	41060.6	41181.2	41157.3	41750.7	41760.9	41749.4	41897.7	41594.4	41583.8	41536.5	41623.5	41489.4	41702	41593.4	41459.6	41316.8	41179.4	41201.8	41282.6	41198.6	40917.9	40892.5	40693.2	41082.8
2	Mammoth 2	24135.8	24194.6	24533.4	24676.9	24619.2	24958.2	25672.6	25796.1	25711.3	25845.4	25797.4	26111.2	25926	26257.1	26400.9	26339.5	26658.8	26861.9	26767.8	27068.4	27296.6	27558.4	27768.8	28085.6	27969.2	27769.8	28082.6	28258.8	28380.3	28900.5	28996.5	28711.2	28629.2	28480.1	28264.8	28333.5	28334.2	28471.5	28408.9	28370.2	28287.9	28216.1	28175.1	28226.2	27878.1	28029.8	27618.3	27714.9
2	Mammoth 2	47425.1	47356.9	47912.8	47963.2	47633.9	48038.5	48470.7	48488.8	48233.8	48422.2	48651.6	48636.9	48825.2	48503.6	48447.4	48548.1	48348.3	48690.6	48894.5	48569.2	48979.5	49514.9	49902.5	50224.8	50366.6	50535	50940.2	51669.3	51531.2	51848.2	52098.8	51645.6	51574	51547.6	51247.8	51403.7	51786.8	51762.8	51660.9	51311.7	51413.4	51643.9	51386.7	51203.4	51188.2	51019.4	51037.9	51186.6
2	Mammoth 2	16670.2	16700.1	16730.9	17096.7	17419.2	17588.6	18122.5	18164.2	18527.7	18785.6	18976.8	19199.1	19557.7	19836.3	20120	20282.6	20356	20601.9	20741.1	21072.1	21023.2	21457.8	21881.6	21966.5	21972.2	22454	22518.4	22823.1	22820.9	23133.2	23252.2	23304.3	23206.8	23506.8	23326.8	23294.4	23314.9	23502.2	23128.4	22906.9	22710.7	22523	22350.8	22240.6	21955	21688.1	21734.9	21564
2	Mammoth 2	40418.4	40365.3	40603.8	40674.4	40966.1	41003.5	40947.7	41358.8	41257.7	41354.2	41459.1	41812.8	41458.3	41386	41396.6	41699	41721.9	41836.1	41734.7	42279	42688.6	42782.4	42882.3	43343.4	43340.3	43202	43455.5	43708.9	44055.4	44054.8	44120.2	43574	43780.3	43899.9	43859.3	43832	43723.5	43692	43882.3	43670.5	43763.4	43534.1	43552.6	43647.5	43427.2	43539.1	43543.4	43336.7
2	Mammoth 2	14334.6	14493.8	14951.5	15206.6	15402.7	15747.5	16194.3	16397.6	16407.3	16694.1	17154.7	17503.2	17944.8	18325.9	18537	18615.6	18690.4	18850.9	18978.7	19530.9	19858.4	20182.1	20202.2	20376.1	20633.6	20758.2	21398.6	21366.5	21753.1	21962	21754.9	22139.8	22190.8	21781.1	21981	21784.8	21736.2	21795.4	21750.6	21413.1	21196.1	20933.5	20783.5	20631.7	20406.5	20294.1	19882.8	19942.2
2	Mammoth 2	44470	43968.3	44595	44888.1	45045.5	45304.7	45302.6	45544.4	45257	45213.9	45402.6	45247.3	45202.2	45309.2	45453.3	45515	45655.1	45603.7	45632.4	45808.4	46363.9	46646.2	46800.7	47218.5	47313.8	47869.1	47883.2	47600.2	48183.4	48230.2	48403.5	47948.5	47930.6	48108.3	47709.4	47912.1	48456.8	48011.7	47979.8	48278.4	48392.6	48228.9	47884.2	47858	47712.2	47510.1	47752.7	47935.2
2	Mammoth 2	60298.7	60263.2	59815.9	60246	60765.2	61008.3	61411.5	61294.3	61404.3	61044.1	60899.7	61376.2	61560.1	61118.4	61139.9	61077.9	61299.8	61484.4	62110.4	62219.1	62588.5	62940.1	63053.9	63341.3	63685	64243.2	64756	64669.4	64360.8	64231.1	64571.8	64433	64438.2	64257.3	64355.4	63922.2	64905.5	64488.8	64706.1	64273.4	64277	64375.3	64110.6	64307.5	64508.9	64758.6	64064.9	64333.1
2	Mammoth 2	12496.3	12612.3	12863.9	12941.8	13226.3	13617.3	13842.7	13813.3	14160.8	14297.3	14665.2	14739.5	15100.8	15223.8	15541.6	15756.8	15516.1	15911.9	15953.9	16385.4	16659.3	16571.5	16706.7	16990	17200	17310.7	17494.4	17551.9	17963.4	18067.1	18023.6	18006.3	18083.1	18092.1	18035.5	17854.5	17929	18084.5	17983.3	17666.3	17592.6	17376.4	17192.1	17103.5	16940.5	17068.4	16709	16577.1
2	Mammoth 2	57624.1	58015.9	58333.1	58138.7	58248.2	58722.9	59516	59489	59692.7	60054.3	60059.8	59891.2	60003.2	60289.2	60508.2	60542.9	60539.2	60187.7	60126.2	60841.5	61565.5	61990.1	62175.8	62315.1	62060.1	62489.5	62499.6	63193.7	64050.1	64257.4	64020.9	63524.8	63108	63328.6	63158.5	63238.6	63371.3	63433.1	63306.2	63490.6	63577.3	63308.7	63158.6	62978.9	63081.7	62585	63015.5	62971
2	Mammoth 2	34041.5	34005.4	34268.5	34491.2	34365.9	34477.9	34893.5	35112.5	35222.5	35006.9	34890.7	35030.4	35098.6	35384.9	35540.6	35288.6	35468.4	35573	35604.7	36050.2	36290.3	36457.3	36521	36826	37156.4	37320.3	37465.2	37353.3	37849.3	38142.6	38039.1	37817.8	37658.8	37619.3	37576.4	37334	37375.8	37861.3	37723.1	37322.7	37226.4	37312.2	37351.6	37702.3	37314	37449.1	37420.4	37145.1
2	Mammoth 2	12307.6	12212	12464.3	12571.8	12804.7	13063.9	13329.5	13506	13898.4	14035	14197.6	14388.3	14684	14823.5	15046.5	15285.9	15462.9	15555	15567.2	15984.6	16200.9	16474.1	16536.9	16652.2	16654.2	16883.1	17397.2	17398.3	17577.2	18112.1	17838.9	17769	17825.2	17880.1	17894.9	17846.6	17855.7	17793	17664.3	17517.4	17386.6	17210.7	17136.2	16792.7	16800.2	16608.9	16501.8	16470
2	Mammoth 2	130371	129939	130884	130919	130644	130724	131755	131854	131956	130572	131558	131036	130663	130523	130901	130897	130910	131115	131329	131562	133003	133557	134343	135307	135713	135034	135968	136750	137271	137392	137718	137319	136584	136390	136228	136193	135981	136628	136661	136746	136486	136526	136401	136260	135806	136714	136260	136028
2	Mammoth 2	14153.6	14359.1	14702.9	14839	15111.2	15275	15679.5	16117.3	16166.4	16396	16763	16936.5	17264.5	17456.4	17789.9	17998	17999.2	18198	18496.2	18563.7	18852	19174.8	19324	19596.3	19712.6	19887.1	20388.9	20383.1	20677.2	20832.3	20923.9	20913.9	20824.8	20786.8	20952.5	21143.1	20889.4	20742.5	20664.5	20520.9	20425.3	20460.7	20223.9	19923.1	19436.5	19447.8	19422.7	19281.3
2	Mammoth 2	33467.9	33921.5	34059.5	34153.3	34105	34101.7	34397.5	34372.2	34525.8	34975.4	34934	35026.3	34857.1	34618	35038.1	35033.7	35259.9	35115.3	35227.7	35471	35840.3	35966.9	36030.6	36584.7	36940.5	36785.8	36920.8	37118.1	37355.2	37464.3	37701.7	37665.3	37438.2	37376.1	37326.2	37016.8	36970.5	37323.6	37241.4	37294.2	37223.1	37114.7	36926.8	37071.1	36910.7	36575.1	36569.4	36812.9
2	Mammoth 2	25382.6	25648.9	25954	26049.5	25875.7	26135.2	26288	26387	26541.5	26721	26647.4	26934.2	26890.8	26967.7	27218.7	27232.3	27052.2	27430	27415.5	27688	27846	28353.6	28458.1	28377.1	28612.6	28704.7	28956.1	29245.8	29477.7	29484	29575.5	29463.5	29380.1	29199.8	29275.5	28979.4	29133	28877.2	29162.2	29252.2	29188.9	29058	28896.4	28889	28542	28673.1	28431.1	28454.5
2	Mammoth 2	28337.8	28572.2	28932.5	28980.4	29102.6	29415.5	29531	29918.5	29715.5	29840.2	30077.2	30010.6	30182.1	30336.1	30589.1	30725.7	30616.6	31191	31307.3	31159	31666.1	31862.6	32137.1	32476.2	32482.3	32472	33099.5	32891.7	33480.3	33276.9	33199.9	33346.8	33235.9	32957.9	33212	33126.6	33236.4	33137.1	33153.9	33074.5	32979	32785.2	32782.9	32594.2	32386.4	32522.2	32186.6	32237.7
2	Mammoth 2	23727.9	23887.8	24095.3	23959.1	24233	24464.3	24767.5	24682.5	24939.5	24879.1	25031.8	25258	25418.2	25335.6	25599	25373	25533.3	25874.1	26049.7	26065.1	26236.4	26503.2	26814.2	26711.9	27161.2	27002	27443.4	27329.8	27640	27590.3	27614.4	27538.7	27345.9	27572	27579.3	27569.5	27536.6	27489.5	27342.8	27524.1	27503.1	27232.4	27263.5	27252.9	27175	26853.5	26667.4	26656.9
2	Mammoth 2	23580	23670.6	23979.7	24169.4	24291.4	24503.2	24687.5	24654.9	24854.1	25135.8	25201.5	25231.9	25217.5	25303.7	25556.6	25439.1	25578.1	25880.3	26064.8	26201	26569.6	26855.9	26758.3	26974.8	27160.4	27210	27321.9	27673.7	27706.4	27876.1	27959.4	27862.2	27659.3	27755.1	27601.3	27653.3	27442.2	27663	27441.2	27528.9	27430.7	27650.4	27729.1	27580.8	27226.5	26793	27268.6	26944.9
2	Mammoth 2	40836.6	41158.2	41447.7	41725.9	41522	41582.7	41784.3	42040.4	42489.1	42448.3	42687.9	42649	42540.5	42475.6	42918.9	43024.1	42949	42705.8	43117.1	42780.6	42878.8	43400.2	43967.9	44606.2	44575.5	44137.7	44190	44275.4	44731.2	45199.6	46085	45880.9	45368.8	45039	45213.8	45010.1	45055.6	45481.7	45021.9	44815.9	45256.4	44994.2	45020.5	45294.7	44732.7	44998.5	44830.9	44930.4
2	Mammoth 2	21336.2	21660.6	21881.8	22004.9	22062.2	22105.4	22655.1	22684	22596.9	22862.9	23126.4	23340.3	23365.5	23462.4	23728.6	23831.6	23780.3	23699	24197.5	24209.5	24574.9	24768.3	24883.6	25261.9	25240.4	25224.1	25446.3	25344.4	26036.7	25974	26073.6	25972.6	25827.5	25942.5	25772.3	25985.7	25614.6	25669.4	25556.3	25848.3	25580.4	25615.6	25426.6	25204.9	25483.5	25358.2	25121.2	25133.8
		1704.04	1702.94	1701.85	1700.75	1699.66	1698.56	1697.47	1696.37	1695.28	1694.18	1693.09	1691.99	1690.9	1689.8	1688.71	1687.61	1686.52	1685.42	1684.33	1683.23	1682.13	1681.04	1679.94	1678.85	1677.75	1676.66	1675.56	1674.47	1673.37	1672.28	1671.18	1670.09	1668.99	1667.9	1666.8	1665.71	1664.61	1663.52	1662.42	1661.33	1660.23	1659.14	1658.04	1656.95	1655.85	1654.76	1653.66	1652.57
3	Mammoth 3	24701.1	25216.9	25492.8	25552.4	25735.4	25816.9	26386.1	26473.3	26448.3	26551.7	26812.2	27078.2	27111.6	27234.2	27244.3	27242.3	27050.7	26838.5	27274.2	27266.2	27487.6	27636.7	27627.2	27798.7	27987.1	28046.7	28157.8	28707.9	28667.7	28698.1	29002.7	28887.6	28750.8	29104.5	28936.9	28784.9	28702.7	28516.8	28568.4	28648.9	28599.3	28656.5	28476.7	28188.5	28117.4	28124.3	28337.1	28297.7
3	Mammoth 3	22816.9	22757.3	22701.3	23003.5	23119.1	23432.2	23754.8	23887.8	24261.8	24120.3	24404.4	24435	24791	24939.3	25019	24697.2	24842.5	24889.1	24775.4	25082.2	25448	25641.7	25413	25568.6	25690.7	26150.1	26478.3	26338.7	26495.8	26665	26759.1	26739.3	26884.8	27257.8	26861.6	26986.4	26923.7	26823.5	26785.2	26643	26669.6	26549.2	26331.1	26326.5	26383.3	25967.2	25884.7	25991.1
3	Mammoth 3	30896.7	31356.3	31432.3	31476.5	31635.3	31877.5	32255	32372.4	32728.8	32616.3	32878.8	32831.1	32823.3	33188	33477.4	33410.2	33267.5	33385.4	32972.6	32974.9	33495.2	33794.9	33831.6	33746	33887.9	33689	33894.1	34054.7	34062.3	34737.7	35004.3	34983.8	34748.9	34810.1	34958.5	34756.4	34823.9	35092.4	34719.3	34710.4	34878.7	34874.4	34615.2	34801.8	34436.1	34369.8	34541.5	34523.3
3	Mammoth 3	50350.6	50531.5	50776.4	50648.8	50840	50900.5	51777.2	52235.3	52034	52199	51985.3	51829.7	52043.4	52179.8	52333.5	51572.8	50958.9	51462.2	51295.4	51153.3	51937.8	52244	52233.4	52648.2	52912.9	52784.8	52787.1	52975.3	53114.8	53788.5	53437.8	53443.9	53517.1	53602.1	53735.3	53973	53110.9	53333.3	53829.7	53756.9	53603.6	53423.5	53212.8	53094	53227.5	53186.4	53212.1	53437.5
3	Mammoth 3	12251.1	12297.9	12438.2	12723.2	12757.3	13045	13227.4	13296.9	13773.4	13950.5	14154.2	14240.2	14371.4	14516.6	14510.4	14738.2	14913.2	14676	15018.7	14906.4	15137.6	15326.7	15405.7	15462.6	15484	15835.9	15887	16004.2	16214.3	16191.8	16330.9	16258.1	16447.2	16564.8	16615.8	16423.7	16252.1	16396.8	16257.7	16107.4	16008.2	15900	15666.1	15601.1	15614.1	15718.7	15523.6	15456.3
3	Mammoth 3	28535.7	28706.2	29105.4	29183.5	29249	29481.3	29906.3	30452.4	30386.5	30482.9	30453.2	30623.9	30903.5	31007.5	31384.6	31314.3	31105.8	31118.8	31371.2	31435.3	31244.8	31711.8	31685.2	32023	31862.3	31978.3	32261.9	32167.6	32796.8	32942.7	33266.2	33156	33064.1	33194.1	32981.6	32904.6	32822.7	32998.5	32937.4	32815.5	32850.3	32861.1	32727.6	32268.8	32338.7	32390.5	32359.8	32406.2
3	Mammoth 3	51079.8	51166.9	51794.3	52124.5	52272.9	52628.5	53268.5	53385.4	53602.7	54024.7	53798	53946.7	53845.7	54199.9	54415.7	54299.4	53923.7	53978.7	53778.7	53970	54063.6	54140.2	54317.9	54465.8	54581.3	54975.8	55044.6	55791.4	56211.8	56149.1	56217.2	56198.2	56197	56620.1	56620.9	56548.3	55715.9	56063.2	55942.3	55837.3	55785.2	55547	55277.5	55474.6	55340.4	55128.4	55248.6	55772
3	Mammoth 3	27018.7	27162.9	27424.7	27584.3	27721.4	28114.4	28460.7	28818.4	28873	29184.8	29261.1	29074.1	29405.4	29591.4	29631.9	29533.3	29598.2	29558.7	29595.1	29749	29814	29738.4	29814.2	29965.4	30012.7	30219.1	30084.4	30612.3	30794.2	31119.2	31450	31090.4	30872.7	31260.5	31260.6	31082.6	30904.5	31217.7	31063.8	30788.7	31018.4	30911.5	30689.9	30589	30387.5	30536	30414.7	30732.3
3	Mammoth 3	22676.6	22997.4	23069.9	23236.8	23593.4	23791.2	24070.2	24245.2	24655.9	24599.8	24712.8	24669.3	25218	25370.3	25486.6	25370.3	25450.2	25618.7	25789.8	25498.7	25659.1	25991	26104.3	26268.7	26494.2	26554	26356.2	26616.3	26801.6	26788.9	27083.5	27207.7	27243.6	27378.9	27213.4	26988.5	27079.8	27016.1	26967.8	26746.9	26795.5	26780.2	26874.5	26826.6	26664	26474.4	26783.7	26683.7
3	Mammoth 3	30106.3	30301.7	30590.8	30724.8	30836.3	31382.6	31661.4	31887	32013.1	31732.1	32030.2	32496.2	32725.3	32713.7	33171.8	32977.1	32860.4	32689.3	33035.1	32882.8	33317.9	33692.6	33640.4	33560.5	33925.3	33984.1	34211.4	33925.9	34619.9	34849.2	35022.9	35013.9	34952.6	34974.1	35158.9	34797.9	34804.7	34726.8	34657.3	34475.9	34688.2	34549	34474.2	34181.7	34262.6	34008.7	33939	33849.7
3	Mammoth 3	24081.5	24164.8	24831.8	24829.2	24724.8	25063.1	25282.8	25480.3	26070	26069.8	26224.9	26629.4	26636.6	26719.4	26811.1	26865.2	26960.6	26800.7	26718.5	26465.4	27017.2	27135.6	27168.3	27420.3	27524.1	27564.7	27666.5	28375.5	28098	28164.8	28777.7	28739.2	28369.8	28623.8	28280.2	28410.2	28479.1	28654.1	28371.5	28404.2	28330.7	28246.6	28081.6	27846	27918.8	27758.7	27611.4	27920.1
3	Mammoth 3	19673.1	20080.1	20143.2	20335.4	20277.2	20400.4	20944	21236.7	21421.6	21335.5	21636.1	21737.9	21876.5	22013.9	22391.2	22496.2	22242.4	22280.9	22374.4	22175.3	22500	22706.4	22733.3	22914.4	22994.7	23240	23236.2	23174.5	23705.3	24060.8	24233.5	24074.2	23983.9	23903.1	23842.7	23871.1	23814.3	23924.4	23822.2	23863.2	23652.8	23618.5	23571.5	23550.1	23287.9	23205.8	23165.5	23260.5
3	Mammoth 3	20578.3	20961	21134.6	21249.2	21299.2	21605.5	21774.7	22169.9	22391.5	22429	22680.2	22649.4	23065.3	23313.4	23211.4	23340.3	23285.1	23282.6	23307.8	23420.5	23472.9	23765.8	23840.1	23764.9	24019.3	24173.2	23876.2	24173.4	24514	24595.9	24996.7	25037.4	25036.1	25336.1	24866.9	24690.9	24870.8	24983.7	24744	24764.6	24689.1	24644.5	24338.4	24386.1	24407.4	24221	24200.3	24295.2
3	Mammoth 3	22268.7	22425.7	22886.6	22913.9	22994	23113.5	23671.1	23747.5	24274.6	24086.3	24430.2	24452.5	24575.4	24844	25032.6	25000.4	25076.5	24961.9	24835.3	24947.4	24942.2	25168.6	25245.6	25353.7	25337.8	25148.9	25688.1	26029.7	26378.9	26568	26633.9	26581.3	26388.3	26769	26549.1	26457.5	26359.9	26446.6	26370.5	26266.2	26212.2	26260.6	26062.8	25888	25721	25899.1	26007.2	25910.8
3	Mammoth 3	54616.1	55230.7	55318.1	55689.7	56105.8	55832.1	56286.6	56705.3	57303.7	57261.2	57588.6	57371.2	57929.5	58347.3	58240.9	58153.9	58016.7	58245.1	58343.4	58093.3	58226.6	58307.6	58748.2	58778.9	59123.7	59555.1	59200.5	59560.8	59399.8	59653.6	59980.4	60495.5	60278.8	60485.3	60310.5	60004.7	60390.4	59924	59770.8	60071.6	60069.1	59837.6	60005.8	59574.7	59237	59659.3	59630	59685.2
3	Mammoth 3	20040.3	20054.2	20241.3	20356.3	20538.9	20741.5	21059.2	21372.2	21477.4	21667.3	21876.5	21959.1	22088	22427	22553.9	22368	22247.8	22437.6	22633.3	22514.7	22621.7	22841.9	22701.8	22864.7	23081.2	23134.6	23081.7	23423.3	23782.8	23959.4	24076.6	24169.2	24085	24335	23892.1	24045.9	23851.3	23953.4	23899.4	23843.4	23760.2	23766.6	23792.5	23727.5	23367.1	23593.1	23210.1	23324.3
3	Mammoth 3	57665.5	58001.7	57990.4	58403.4	58556.5	58502.2	58981.9	59236.9	59437.8	60023.7	60377.3	60520.4	60385.7	60724.8	60934.1	60851.8	60750.9	60822.4	60578.4	60323.3	60700.9	60702.5	60534.5	61244.4	61405.8	61819	61828	61678.1	61687.8	61326.8	61831.9	62459.3	62509.3	63206.3	63608.9	62992.2	63180.8	63064.4	62967.6	62623	62877	62596.5	62126.8	62355.7	62367	62546.1	62400.3	62536
3	Mammoth 3	24410.4	24481.8	24483.3	24551.4	24937.3	25117.7	25403.7	25618.2	25854.6	26162.8	26134.5	26044.3	26280.2	26679.8	26611.3	26400.8	26463.3	26338.9	26325.4	26772.6	26914.4	26940.1	27173.4	27230.6	27288.1	27594.6	27676.9	27890.5	28160.9	28424.6	28618.6	28715.7	28574.7	28446.2	28254	28176.3	28179.5	28200.8	28178.1	27984	28029.6	28214.9	27873.2	27919.6	27582.8	27996.4	27824.3	27658.2
3	Mammoth 3	17187.2	17230	17623.6	17707.4	17841.6	18157.6	18479.7	18656	18709.6	18798.4	19130.8	19070.7	19329.2	19511.9	19614.6	19540.1	19570.6	19766.2	19967.6	19702.1	19887.8	20122	20059.3	20318.7	20407.4	20601.6	20329.4	20706.3	20609.8	20920.6	21090	21206.2	21072.5	21289	21109	21215.7	21041.8	20993.6	20871.6	21096.5	20989.8	20718.8	20923.5	20807.3	20655	20716.2	20231.8	20454.9
3	Mammoth 3	17898.6	18298.9	18501.9	18570.6	18713.4	19046.3	19553.6	19765	19842.9	20291.7	20361.2	20469.9	20722.7	21065.4	21325.1	21350.1	21447.9	21476.9	21663.2	21572.9	21721.9	21863.1	22012.2	22276.4	22411.7	22364.7	22468.2	22801.8	23132.8	22889.9	23247.8	23570.1	23569.8	23741.4	23477	23279	23447.8	23421.6	23443.8	23010.5	22751.8	22751	22699.7	22607.6	22520.2	22357.7	22323.3	22349.1
3	Mammoth 3	62237.1	63214.9	62754.5	63074.7	63088.1	63452.1	64249.7	65358.9	65389.7	65266.2	65395.8	65680.9	65613.7	65540.9	65659.8	65708.1	65285.6	64891.4	64574.8	64531.1	65371.2	66375.6	66328.2	66258.6	66231.1	66297.1	67108	67473.7	68152.9	68623.7	68842.7	68601.2	67950.7	68029.9	68052.7	67992.1	67871.9	68332.8	68396	68602.6	68374.5	68385	67987.6	68354.8	67971.5	67865.9	67935.9	67721.4
3	Mammoth 3	17526.3	17364.3	17576.9	17456.3	17731.1	17974.8	18400.7	18692.3	18772.5	19064.2	19160.5	19201	19422.9	19828.3	19892	19994.6	20022	19936.3	19928.2	20216.2	20610.6	20727.5	20771.2	20816.4	20836.7	20927	21196.9	21220.2	21552.9	21714.1	21957.6	21742.1	21816	22001	21912.9	21920.1	21760.3	21751.5	21751.5	21747.6	21629.7	21440.1	21295.8	21400.7	20887.3	20709.3	21102.7	20941.9
3	Mammoth 3	13888	14215.4	14402.7	14554.9	14641.7	14778.9	15219.6	15290.9	15573.5	15873.5	16166.9	16219.2	16327.8	16516.5	16564.4	16616.2	16622.3	16774.8	17013.3	16917.8	16994.7	17200.1	17211.5	17228.6	17356.3	17452.6	17463.6	17585	17907.8	18178.8	18432.7	18378.7	18287.6	18273.8	18418.6	18519.3	18346.3	18360.9	18128.5	18147.3	18022.5	17958.7	17895.4	17730.4	17618.6	17569.9	17429.6	17394.5
4	Mammoth 4	32790.9	32774.5	33524.5	33382.9	32940	32915.1	32837.7	32456	32863.7	32343.7	32697.1	32922.7	32901	32872.6	32735	32901.4	33045.3	33751.1	33365.5	33793.3	34089.9	34651.1	34609	34934.7	35309.7	35473.6	35475.3	35063.6	35420.4	35636.8	35528.3	35437	35432.1	35286.7	35646.3	35388.8	35463.3	35521.6	35786.6	35353.5	35417.2	35361.4	35209.2	35294.2	35746.2	35166.5	35649.4	35407
4	Mammoth 4	12600.3	12857.4	12962.2	12969.8	13034.5	13164.6	13418.5	13530.5	13554	13560.9	13811	13896.5	14145.4	14202.5	14231.3	14323.5	14617.3	14540.3	14621.3	14820.9	15045.3	15303.2	15390.8	15382.2	15438.9	15541.2	15826.4	15770.5	16000.5	16033.1	16130.9	16116.8	16120.3	16183.9	15958.1	16043.7	16061.6	16061.6	16014.6	15937.1	15878	15847	15796.4	15642.4	15399.5	15448.1	15445.4	15452.3
4	Mammoth 4	5502.12	5674.01	5733.6	5889.68	5834.31	6017.08	6137.72	6272.06	6217.97	6526.31	6553.56	6644.23	6752.67	6684.91	6638.94	6895.7	6992.12	7039.8	7254.29	7302.15	7533.6	7587.65	7586.61	7658.71	7741.72	7787.45	7915	7786.43	8063.05	8131.87	8192.24	8066.42	8081.71	8140.71	8139.57	8001.51	8171.47	7990.99	8003.11	7961.12	7916.34	7941.12	7823.49	7894.45	7887.65	7777.67	7509.05	7544.01
4	Mammoth 4	70829	70788.9	71112.1	71015.8	71127.7	71662.6	72054.5	72252.4	72227.1	71605.7	71636.6	71714.7	71697.5	71772.6	72144.3	72156.5	71697.4	72225.4	72922.9	72859.4	73485.2	73858.2	73746.9	73712.1	73371.7	73510.6	74519.3	75315.8	75113.7	75066.9	74685.4	74791.2	74566.8	74495.3	75004.9	74101.5	74991.9	75305.7	75063.3	74962.9	75243.8	75409.4	74910.7	75470.6	75268.6	75398.6	75345.9	75970
4	Mammoth 4	6741.25	6792.97	6901.32	7175.95	7113.6	7232.5	7372.98	7538.6	7688.4	7750.12	7870.12	7887.99	8044.96	8148.23	8146.85	8367.07	8442.14	8575.03	8577.63	8699.99	8768.84	8902.31	9089.05	9169.56	9223.7	9313.52	9456.18	9465.24	9583.91	9667.93	9813.26	9706.83	9636.77	9801.94	9717.95	9650.55	9813.92	9472.39	9557.62	9444.96	9320.96	9253.11	9165.58	9204.81	8982.24	9101.64	8926.08	8934.45
4	Mammoth 4	14897.5	15002.8	15223	15290.4	15381.5	15477	15593.7	15706.6	15796.8	15801.8	15722.4	15884.2	15808.7	16070	16256.5	16289.4	16565.8	17045.7	17016.3	17036.2	17273.9	17473.1	17652.3	17772.4	17819.9	17832.6	18209.9	18305.7	18315.7	18542.2	18493.9	18480.3	18575.6	18473.5	18497.4	18254.2	18568.2	18498.1	18337.6	18245.5	18278.7	18238.8	18269	18131.3	17897.8	17933.9	17830.5	17689.1
4	Mammoth 4	5540.37	5635.2	5624.01	5726.75	5812.67	5856.24	5840.71	5860.16	6186.5	6025.8	6229.75	6245.36	6338.03	6381.01	6462.91	6548.54	6682.57	6747.88	6705.09	6797.25	6933.31	6985.62	6987.53	7058.69	7238.98	7161.6	7195.32	7375.39	7387.55	7482.11	7390.26	7349.56	7457.1	7556.06	7544.4	7523.36	7346.61	7382.67	7295.39	7305.67	7282.96	7318.9	7264.13	7313.03	7179.85	6995.65	6994.74	7058.59
4	Mammoth 4	7959.97	7905.55	8055.81	8198.72	8266.42	8324.15	8494.33	8600.94	8817	8912.33	8917.09	9011.5	9074.76	9119.52	9221.98	9332.51	9415.84	9466.3	9581.02	9716.26	9660.54	9750.99	9965.99	10078.5	10261	10165.3	10386.4	10416.7	10455.2	10654.3	10831.8	10779.9	10716.9	10695.5	10726.1	10675.9	10556.8	10526.8	10549	10398.8	10326	10261.7	10136.5	10261.6	9961.89	10240.9	9902.14	9897
4	Mammoth 4	4640.34	4572.73	4792.77	4864.73	4977.09	5116.38	5205.83	5375.17	5543.92	5624.36	5745.1	5859.3	5993.43	6061.85	6135.01	6260.6	6327.78	6510.03	6447.45	6624.97	6751.2	6883.68	6937.24	7000.36	7133.69	7113.64	7220.53	7375.7	7565.81	7569.08	7619.43	7565.24	7616.93	7605.53	7648.17	7539.83	7644.42	7436.05	7390.01	7344.33	7254.28	7202.19	7167.66	7080.17	6934.59	6901.37	6817.75	6770.46
4	Mammoth 4	17258.5	17472.9	17813.6	17798.8	17985.7	18260.5	18438.7	18413.1	18789	18861.8	19078.7	19258.6	19241.1	19365.5	19525.7	19499.5	19713.6	19888	19924.7	20135.2	20398.6	20662.5	20898.2	20995.4	21165.1	21016.9	21482.6	21676.4	21679.1	22193.3	22487.8	22439.8	22275.6	22169.7	21998.4	21886.7	21700.1	21729.4	21585.5	21431.9	21382.4	21459.4	21427.3	21211.2	20984.4	21233.1	20893.9	20808.3
4	Mammoth 4	4609.75	4688.45	4812.93	4924.1	4996.32	5078.63	5207.2	5298.74	5428.1	5447.08	5717.77	5889.75	5927.35	6027.52	6155.78	6251.62	6401.83	6478.11	6535.34	6673.75	6691.81	6851.74	6898.58	6993.34	7073.18	7256.33	7340.05	7323.78	7313.44	7541.6	7569.15	7580.52	7613.09	7557.31	7628.35	7525.09	7446.16	7462.94	7405.93	7347.87	7317.87	7256.74	7205.71	7066.03	6975.67	6929.2	6849.67	6801.33
4	Mammoth 4	6733.6	6809.76	6904.33	7148.74	7131.31	7205.08	7372.93	7569	7679.13	7889.67	7911.23	8042.28	8142.09	8303.26	8464.41	8466.11	8617.5	8761.56	8642.56	8993.13	8976.79	9024.23	9238.7	9464.07	9490.98	9547.8	9655.54	9749.18	9700.4	9998.2	10092.6	10054.5	10086	9955.57	9938.99	9858.16	9916.43	9854.57	9762.4	9706.74	9715.49	9601.87	9679.33	9538.73	9274.36	9312.38	9262.98	9417.57
4	Mammoth 4	7195.08	7364.76	7762.38	7670.14	7907.33	8098.46	8099.34	8247.89	8378.26	8726.95	8854.02	8715.03	9041.27	9123.42	9209.9	9278.04	9492.51	9597.33	9746.48	9891.06	10051.9	10258.8	10397.7	10557.9	10781.5	10799.7	10822.2	10942.2	11081.5	11173.1	11270.9	11292.1	11289	11418.2	11437.7	11145.5	11259.8	11298.6	11145.6	10923.1	10898.5	10655.2	10637.2	10671.3	10339.7	10406.7	10405.6	10223.6
4	Mammoth 4	5971.26	6055.22	6116.57	6207.76	6355.45	6529.29	6639.05	6758.82	7062.36	7189.29	7507.47	7536.77	7760.09	7848.13	8006.34	8010.94	8187.44	8436.58	8346.84	8625.51	8765.39	8924.84	8971.45	9105.44	9244.62	9155.43	9394.62	9541.27	9430.14	9646.68	9838.36	9765.56	9760.89	9936.15	9801.89	9794.97	9749.98	9645.32	9540.52	9488.23	9442.93	9332.21	9285.93	9122.99	9057.67	8911.38	8853.91	8751.72
4	Mammoth 4	12982.8	12979.8	13312.2	13402.8	13551.1	13651.5	13829.6	14215.4	14290.8	14505.4	14595.8	14662.4	14769	15051.6	15268.9	15354.3	15588.3	15807.9	15854	16098	16236.8	16455.6	16752.3	16917.3	16926.3	17364.7	17319.7	17376.4	17393.8	17531.2	17694.1	17699.8	17715.2	17776.2	17656.7	17490	17311.5	17426.9	17467.2	17463.4	17410.3	17081.4	16920.5	16763.9	16744.4	16547.9	16457.2	16413.7
4	Mammoth 4	19152.9	18979	19071.6	19162.4	19464.2	19502.1	19416.3	19292.5	19629.4	19577.9	19653.2	19679.1	20105.5	20342	20440.8	20466	20506.7	20669.2	20730.6	20933.6	20829.4	21050.7	21152.3	21325.6	21378.2	21471.3	21690.9	21750.5	22045.8	22058.7	22071.8	22094.4	22080.9	22017.5	22112.3	21991.2	22254.6	21905.5	21986.6	21815.2	21765.4	21770.6	21816.1	21878	21366.5	21618.2	21414.6	21466.4
4	Mammoth 4	13046.5	13026.6	12996.9	13131.4	13279.8	13473.4	13676.4	13745.6	13786.5	13798	14224.4	14561.8	14650	14775.8	14971.8	15185.3	15261.7	15544	15452.4	15818.4	15910.5	16043.2	16148.9	16326.5	16390.1	16619.6	16863.8	16798.1	16834.8	17032.4	17088.1	17049.3	17155.2	17157.8	17425.6	17098.1	17111.9	16925.5	16859.2	16739.1	16683.6	16702.8	16698.4	16420.9	16423	16431.4	16099	16081.7
4	Mammoth 4	8556.59	8689.47	8816.96	8908.01	9033.54	9056.48	9239.99	9488.18	9660.32	9897.93	9805.1	9934.57	10142.2	10340	10628.2	10613.4	10584.4	10934.8	10789.9	11062.8	11207.4	11461.8	11555.6	11669.1	11797	11715.4	12059.9	12089.3	12351.1	12422	12505.3	12455.4	12356.1	12424.6	12345	12408	12319.6	12414.2	12373.5	12179.4	12020.9	11868.1	11757	11804.3	11698.9	11689.1	11487.2	11455.9
4	Mammoth 4	27255.6	27523.8	27639	27786.6	27880.3	28042.7	28276.9	28443.3	28214	28301.4	28403.2	28238.4	28114	28060.5	28063	28358.6	28524.1	28650.6	28882.3	29022.4	29304.1	29410.4	29568.7	29785.6	29575.6	29693.9	29824.3	29729.1	30482.2	30476.9	30325.5	30211	30048.7	30313.3	30077.2	30068.2	30331.9	30508.7	30381.7	30322.4	30194.8	30198.4	30157.9	30294.8	30340.9	30400.9	30168	30329.2
4	Mammoth 4	14517.6	14488.7	14676.3	14762.2	14884.2	15013.5	15202.4	15452.4	15792.5	15675.7	15898.8	15913.4	16241.8	16433.6	16600.6	16688.8	16718.3	16764.6	16887	17045.4	17241.3	17461.6	17741.5	17895.8	17925.2	17848.6	18253.6	18059.1	18192.9	18707.2	18636.2	18610.4	18630.5	18705.4	18749.7	18423.1	18577.2	18525.8	18539.4	18318.9	18277	18273.7	18074.9	18022.2	17899.4	17954.4	17703.8	17782.8
4	Mammoth 4	30060.2	29956.7	30609.1	30458	30299.1	30379.2	30530	30693.2	30807.6	30681.5	31257.8	31385.5	31827.7	31884.6	31770.3	32021.7	32292.5	32409	32295.2	32535.5	32936.2	33037.1	33398.9	33417.6	33570.4	33817.1	33706.1	33703.9	33863.9	34029.3	34175.8	33966.4	34237	34103.2	34224.4	33993.2	34228.9	34013.4	34028.9	34129.2	33901.6	33776.3	33737.3	33723.7	33890.5	33507.2	33742.8	33640.4
4	Mammoth 4	9668.23	9564.44	9683.72	9823.18	9961.84	10174.5	10404.7	10582.7	10605.6	10718.2	10792.1	10862.9	11154.5	11240.2	11347.6	11340	11509.4	11853.8	11893.7	12059.7	12162.9	12204.4	12412	12481.3	12768.2	12688.2	12739.1	13103.7	13179.6	13208.5	13331	13313.1	13351	13315.2	13146.4	13126.1	13428.6	13164.8	13174.3	12996.1	12945.2	12943	12777	12767.1	12601.3	12664.5	12342.9	12446.9
4	Mammoth 4	9729.42	9758.7	9844.18	10053.6	10191.7	10225.6	10374.3	10551.3	10480.2	10566.6	10462.2	10621.8	10840.9	10910.9	11004.2	11045.4	11200.8	11475.8	11483.8	11494.5	11746.9	11940.7	11925.6	12001.8	12081.3	11842.3	12323.9	12337.5	12243.5	12425.1	12377.6	12350.7	12434.1	12373.5	12404	12315.8	12178.3	12299.3	12405.1	12385.4	12200.1	12045.3	12254.6	12112.5	11920	12057.6	11872.4	12031.8
4	Mammoth 4	19586.3	19290.5	19784.2	20101.6	20101.9	20132.8	20324.8	20278	20295.1	20674.3	20650.1	20745	20873.1	21042.4	21232	21060.3	21458	21846	21721.5	21861.2	22156.7	22174.5	22315.9	22525.5	22581.3	22609.4	22741.6	22801.5	23038.1	22955.7	23017.2	23024.3	22990.1	23032.5	23099.7	22844.4	22858.2	22835.8	22966.5	22866	22888.6	22768.2	22638.1	22455.4	22406.4	22236.4	22425	22543.9
4	Mammoth 4	59398.9	59703.1	60157.3	60314.9	60042.9	60039.3	60649.3	60481.8	61005.4	60596.2	60586.2	60703.6	60667.7	60531.2	60678.8	60904.6	60878	60951	60469.8	61233.5	61677.7	62548.2	62994.8	63470.3	63381.9	63536.2	63733.8	63828.8	64019.3	64170.9	64839.8	65015.9	64586.4	64387.4	64110.1	64315.1	64022.8	64730.6	64100.4	64409.8	64678.2	64489.9	64246.5	64651.4	64049.5	64348	64060.6	64668.7
5	Mammoth 5	25307.7	25192.4	25330.9	25400.1	25544.2	25446	25681.2	26016.3	25882.8	25485.2	25457.5	25677.1	25595.4	25439	25377.5	25420.7	25736	25669.9	26004.5	26021.1	26074.1	26096.1	26055.1	26411.8	26645.4	26849.3	27098.4	26883.8	27058.6	26972.1	27038.8	26938.7	26907.4	27025	26685.5	27206.2	26753.1	27104.4	27051.8	27100.9	26990.8	26696.6	26775.3	26863.8	26817.1	26767.7	26955.8	27306.2
5	Mammoth 5	19285.5	19253.1	19445.9	19669.8	19711.7	19644.8	19755.9	19878.1	19725.8	19653.7	19934.2	20142.6	20087.1	20140.9	20240.4	20312.9	20594.3	20856.4	20586.2	20917.6	20781.7	20904.1	21135	21390.8	21531.2	21683.2	21642.1	21798.4	21851.3	21889.7	21646	21701.1	21876.5	21731.7	21991.2	21901.6	21598.1	21601.6	21771.8	21846.6	21628.9	21705.5	21671.3	21754.7	21868.9	21842.1	21772.8	21764.6
5	Mammoth 5	15889.4	15782	16155	16076.5	15992.4	16046.7	16300.2	16282.7	16292.1	16099	16268	16472	16607.6	16515.1	16625.5	16690.5	16775.2	16930.2	16636	17000.3	17114.6	17242.9	17320.9	17352.3	17375.6	17411.5	17439.5	17572.1	17527.2	17561.3	17463.7	17476.1	17456.3	17437.1	17671.5	17502.3	17753.4	17637.4	17546.2	17585.7	17563.6	17517.3	17574.4	17574.6	17657.1	17536.4	17372.3	17484.5
5	Mammoth 5	24323.6	24446.5	24848.3	24628.6	24531.5	24651.2	24865.8	24957	25031	24691.5	24752	24853.4	24904.2	24860.4	24981.9	25062.8	25003.8	25448.1	25306.2	25621.5	25731	25775.6	25708.3	26001.2	26322.5	26140	26526	26362.8	26295.7	26188.1	26357.5	26186	26189.7	26323	26437.9	26396.6	26622.7	26551.9	26354.4	26217.5	26315.7	26230.5	26119.1	26458.6	26268.6	26291.7	26326.7	26409.4
5	Mammoth 5	21011.6	21150	21314.4	21323	21346.5	21463.7	21749.4	21612.8	21566	21495.7	21499.8	21519.7	21638.9	21572.7	21710.6	21838.2	21802.4	22022.3	22064.8	22255.7	22464	22491.9	22769.2	22715.5	22740.8	22595.4	22904	23312.9	23231.4	23248.7	23012.8	22925.1	23031.3	23027.1	22881.6	23253.8	23009.7	23100	22893.6	23000.7	23101.6	23145.3	22982.2	23017.1	23046.8	22791.1	23113.8	23117.2
5	Mammoth 5	36123.3	36144.3	36516.5	36902.4	36945.9	37136.1	37153.2	36574.2	36475.7	36775.6	36958.3	37104.9	37032.3	36829	36988	37028.4	37131.7	37325.8	37714.3	37881.7	37896.9	37914.7	38062.4	38471.8	38679.6	38998.6	38966.9	38768.7	38515.5	38466.8	38669.4	38733.7	38710.9	38924.8	38901.4	38965.4	39179.4	39400.4	39483	39018.2	38920.2	39065.9	39179.1	39281.3	39212.9	39133	39304.7	39632.5
5	Mammoth 5	42895.1	42446.8	42445.4	42879	43167.8	43283.9	43736.3	43510.2	43601.4	43257.6	43590.1	43251.1	43001.3	42959.6	42770	43035.1	43100.4	43037.3	43545.7	44277	44394.8	44343.8	44478	44747.9	44666.9	45133.9	46143.4	45510.8	45729.2	45322.5	44972.1	44929.8	45325.7	45470	45676.4	45721.3	45648.5	45387.9	45421.3	45494.7	45345.1	45458.3	45191.5	45248.7	45553.5	45333.2	45285	45690
5	Mammoth 5	31115.8	31489.5	31732.2	31370.1	31705.7	31862.4	31604	31601.4	31573.7	31378.6	31234.2	31564.5	31418.3	31196.9	31314.2	31183.5	31719.8	31916.8	32070.5	32342.4	32551.9	32459.6	32361.2	32662.7	32923.7	32953	33031.7	32725.9	33046.7	32783.7	32690.2	32822.3	32781.6	32755.7	33109.6	32502.2	32857.4	33024.9	32794	32840.2	32783.4	32937.3	32660.4	32558.3	32720	32946.6	32587.9	32892.7
5	Mammoth 5	14104.6	14354.5	14494.8	14249.3	14392.2	14511.8	14829.8	14744.7	14726.4	14731.7	14585.2	14617.9	14708.4	14662.8	14688.8	14802	14937.5	14980	15282	15389.9	15497.4	15630.7	15635.9	15683.1	15483.2	15727	15751	15950.6	15794.5	15830.6	15906.5	15912.7	15867.7	15929.3	15976.7	15864	15882.9	15722.7	15791	15862.8	15861.7	15930.3	15851.3	15996	15713.3	16096.3	15830.5	15849.1
5	Mammoth 5	40541.8	40282.5	40427.4	40555.9	40387.2	40415.3	40690.2	40698.3	40461.8	40382.4	40428.2	40345	40251.2	40214.7	40354.7	40342.2	40258.9	40734.9	41007	41264.2	41666.7	41715.1	41815.2	42261.8	42313	42280.2	42352.3	42609	41876.3	41921.7	41880.9	42042.6	42170.2	42053	42093.2	42008.3	42467	42468.8	42303.2	41920.6	42004.2	42232	42203.8	42221.8	42596.4	42076.7	42068.7	42736.6
5	Mammoth 5	78941.9	78381.8	78910.2	79214.1	79626	80189.7	79754	79561.7	79410.2	79629.6	79357.4	79328.5	78918	78617.6	79202.2	78907.4	79049.7	80138.8	80532.4	80182.5	80425.8	80270.5	80601.3	81404.4	81836.5	82318.9	82699.6	82316.6	81562.6	81982.6	81381.4	81347.6	81769.3	81998.6	82724.8	81505	81978.9	82615	82381.1	81860.7	81950	81695.8	81771.2	82383.6	82774.1	82801.6	82336.9	82617
5	Mammoth 5	23566.3	23372.3	23546.2	23677.7	23835.2	23911.1	23855.5	23925.5	23795.6	23803.8	23999.4	24217.2	24316.9	24058.2	23943.2	23984.9	24157.6	24168.2	24009.9	24290	24431.1	24823.9	24816.7	24987.1	25109.1	25367.8	25423.8	25430.9	25292.9	25583.5	25280.6	25022.9	25058	25429.2	25370.7	25328.4	25353.2	25499	25478.5	25437.5	25400	25431	25178.1	25286.2	25225.1	25389.1	25111.6	25206.9
5	Mammoth 5	13770.6	13899.5	14017.3	14170.1	14145.5	14311.9	14413.5	14392.1	14216.8	14156.7	14172.7	14190.6	14289.3	14201.2	14340.9	14453.1	14493.4	14566	15024.2	15016.9	15087.9	15009.9	15056	15266.6	15306.2	15453.6	15534.3	15444	15485.6	15234.5	15337.1	15373	15392.1	15494.7	15514.4	15162.9	15335.2	15556.2	15391.6	15293.2	15421.3	15507.8	15419	15308.5	15152.7	15300	15191.7	15477
5	Mammoth 5	38086.5	38239.5	37742.1	37942.3	38137.7	38174.3	38201.5	37739.3	38127.6	37971.2	38128.3	37911	37962.2	37965.6	38281.2	38179.2	38324.8	38438.6	38890.9	39421.8	39464.8	39724.8	39897.7	40234.4	40530.1	40339.9	40024.8	40199.5	39726	39720.7	39894.2	40014.5	40066.8	40411	40159.6	40057.5	40338.6	40195.1	40605.9	40290.1	40435.2	40393.8	40510	40543.7	40494.8	40433	40577.2	40958.3
5	Mammoth 5	23681.1	23983.8	24184.5	24308.2	24248.5	24232.8	24258.7	24075.3	24008.5	24027	24268.6	24188	24308.2	24148.5	24241.3	24378.2	24517.9	24492.5	24728.8	25052	24895	25007.1	25161.9	25661.1	25805.5	25630.4	25786.6	25721.9	25686.6	25558.4	25437.6	25402.6	25583.4	25451.6	25548.7	25502.6	25636.5	25634.2	25743.2	25459.4	25465.1	25638	25543.6	25630.2	25520.2	25303.2	25225.1	25304.2
5	Mammoth 5	22622.9	22484.8	22623.5	22592	22906	22850	22866	23025	22727.6	22854.7	22813.1	22653.6	22833	22827.4	22823.6	22844.4	22946.6	23052.5	23340.6	23349.3	23828.3	23959	24116.7	24164.5	24141.9	24357.9	24429.2	24465.5	24024.4	23943.1	24034.8	24289.5	24344	24300.8	24237.7	24207.9	24094.6	24444.6	24310.6	24159.8	24151.7	24246.3	24292.7	24205.7	24258.4	24218.5	24407	24318
5	Mammoth 5	23301.2	23236.6	23563.9	23555.3	23556.8	23809.7	24047.5	23940.4	23976.9	23781.9	23819.4	23925.3	23968.9	23767.1	23637	23764.4	23889	23765.1	23854.8	24212.6	24594.4	24716.5	24815.1	24843.6	24886	24985.2	25178.1	25236.9	25186.2	25359	25046.7	24845.9	25045.9	25019.6	25021.5	25086.4	25214.3	25055	25406	25239.4	25198.1	25409.8	25364.7	25271.6	25103.6	25248.1	25386.7	25244.6
5	Mammoth 5	90073.7	89849.3	89903.2	89440.2	89841.7	90490.3	91162.4	90965.9	90879.5	89066.1	89878.9	89924.5	90240.3	90311.6	90676.8	90438.5	90199.9	90180.2	90394.4	91664.8	92529.2	92632.5	92315.3	92524.7	92301.9	92889.8	93714	93787.3	93786.7	93585.7	93366.1	92938.1	93092.7	93219.3	93769.8	93269.1	94038	93961.6	93935.3	93599.7	93388.1	93542.8	94037.4	94174.8	93789.6	93861.3	93669.6	94768.1
5	Mammoth 5	53361.4	53610.1	53765.7	53324.9	53589.9	54363.2	54826.6	55002.1	54771.1	53629.5	53662.2	54199	54108.3	53442.1	53695.2	53834.9	53742.9	53427.6	53515.4	54491.5	54677.1	54619.3	54669.5	54604.9	54720.4	55854.8	56549.1	57177.9	56998.5	56876	56429.8	55961.3	55693.1	56091.6	56299.1	56274.4	56417.6	56741.2	56997.7	56449.8	56792.3	56867.3	56445.4	56945.3	57061.5	57628.5	57144.6	57323.6
5	Mammoth 5	58570.3	58816.5	58571.6	58995.4	59045	59122.9	59516.4	59729.9	59567.3	58549.2	59475.7	59075.6	58836.9	59131.6	58865.8	58626.8	59060.8	59183.3	59175.1	59736.5	59826	60584.7	60706.6	60913.2	61078.7	61244.3	61812.8	62011.9	61277.9	61595.6	61754.4	61248	60997.1	61262.5	61723.6	61559.6	61578.5	61638.7	61921.4	61673.4	61272.6	61307.8	61298.6	61892.3	61094.6	61086.3	61606.3	61951
5	Mammoth 5	56976.8	56773.2	56647.9	56742.2	56856.9	57175	57260.6	56974.7	57613.9	57359.9	57201.8	56972.3	56936.2	56885	56827.5	56770.9	56986.3	57962.7	57391.5	57817.2	58583	58406.6	58631.2	58929.2	59174.5	58961.8	59566.8	59448.1	59219.3	59063.4	58965.7	58969.2	59323.4	59515.9	59784.1	59458.2	59511	59673.5	59532.6	59352.9	59283.3	59178.3	59235.5	59423.6	59466	59430.5	59521.2	59640.7
5	Mammoth 5	11692.6	11578.2	11618.4	11631.9	11707.7	11833.5	11852.8	11888.8	11857.9	12093.5	11957.4	11876.1	11943.8	12076.8	12106.5	12294.4	12199.3	12164	12371.2	12598.3	12438.8	12682.1	12783.6	12852.1	12823.8	12912.6	13000.8	13008.8	13119.2	13025.1	12989.5	12823.9	12916.6	13211	13077.2	13214.2	12928.6	13187.3	13072.6	13037.2	13230.8	13097.1	12955.2	12881.8	12929.1	12631.2	12898.2	12995.8
5	Mammoth 5	166484	165855	167134	167596	168149	167809	168636	168775	168032	167622	166691	166929	166818	166824	167575	167554	168894	170717	170553	171011	171492	171408	171679	172972	172914	173282	173788	173783	172953	173346	173404	172934	173197	173720	173899	173472	174330	174577	174585	174222	174617	174573	174071	175097	174735	174540	174925	175085
6	Mammoth 6	16598.2	16740.1	16907.4	17073.5	16872	16770.4	16895.5	17083.2	17504.2	17182.5	17201.8	17206.1	17264.7	17274.1	17380.2	17351.8	17682.5	17663.1	17550.8	17789.4	17898	18184.7	18147.5	18279.8	18211.4	17995.8	18244.5	18407.9	18540.9	18387	18480.4	18488.7	18438.1	18394.8	18451.9	18782.5	18401	18451.7	18461	18406	18380.1	18315.1	18326.9	18324.3	18420.6	18434.7	18620.5	18511.8
6	Mammoth 6	17240.7	17202.9	17404.7	17689.2	17723.2	17631.3	17828.1	17963.7	18123.3	17962.7	18195.1	18301.7	18476	18445.1	18541.8	18482.4	18481.5	18768.1	18769.6	19218.3	19366.7	19464.4	19579.8	19624.9	19664.4	19873.9	20128.4	20020.5	20122.6	20207.8	20371.9	20134.4	20160.1	20030.4	20239.5	19894.7	20271	20066.5	20195.8	20106.8	20116.5	20118.7	19968.4	20054.4	19939.1	20000.7	19833.2	19809.3
6	Mammoth 6	16006.6	16177.7	16392.5	16419.9	16448.5	16474.1	16836.2	16750.1	16814.5	16937.7	16957.7	17002.2	17036.9	17173.7	17375.7	17507.3	17501.8	17733.5	17704.9	17780	18010.6	18192.2	18263.6	18202.3	18456.9	18468.9	18523	18495.3	18972.7	18853.7	18875.9	18875.5	18924.6	18736.1	18972.4	18508.6	18699.4	18963.5	18637.4	18709.7	18627.6	18593.7	18434	18415.7	18675.3	18577	18631.6	18527.5
6	Mammoth 6	14803.2	14911.3	15227.7	15223.8	15360	15507.5	15559.3	15858.9	15795.4	15767.7	15813.9	15972.1	16098.5	16127.3	16293.4	16261.9	16279.2	16606.6	16532.7	16707.4	16766.3	16923.8	16944.2	17186	17241.1	17129.8	17373.2	17647.2	17427.9	17576.5	17564.9	17668.4	17692.4	17653.9	17582.9	17352.7	17558.3	17420.5	17506.3	17439.4	17518.1	17587	17499.5	17545.8	17513.9	17579.7	17260.2	17526.1
6	Mammoth 6	49544.6	49708	49706.9	49853.8	49873.6	50011	50260.3	50267.9	50430.1	50404.2	50350.8	50320.9	50826.1	50593	50728	50632.2	50887	50796.3	50582.9	50935.6	51327.4	52059.7	52139.4	52307.1	52680.2	52615.2	52165.4	52616.4	52452.9	53002.2	53374.7	53513.2	53288.3	53007.3	53034.8	52653.8	52992.5	52950	53110.7	52665.5	52678.5	52823.4	52762.4	52986	52885.8	53148.1	52931.7	53117.1
6	Mammoth 6	18102.4	18332	18454.3	18500.4	18604.1	18917.2	18909.8	19111.9	19355.4	19222.5	19377.3	19380.5	19643.2	19890.6	19769.7	19890.7	20009.2	20292.1	20429.8	20465.4	20568.5	20726	20882.3	21175	21281.7	21483.9	21595.5	21554.4	21955.5	21778.2	21912	21765	21839.4	21562.9	21513.3	21682.1	21803.4	21756.8	21730.9	21481.1	21517.8	21584.3	21352.4	21330.4	21518.7	21549.2	21266.9	21338.7
		1704.19	1703.09	1702	1700.9	1699.81	1698.71	1697.62	1696.52	1695.43	1694.33	1693.24	1692.14	1691.05	1689.95	1688.86	1687.76	1686.67	1685.57	1684.48	1683.38	1682.29	1681.19	1680.1	1679	1677.91	1676.81	1675.72	1674.62	1673.53	1672.43	1671.34	1670.24	1669.15	1668.05	1666.96	1665.86	1664.77	1663.67	1662.58	1661.48	1660.39	1659.29	1658.2	1657.1	1656.01	1654.91	1653.82	1652.72
7	Mammoth 7	197156	195995	196364	196365	198375	199716	200942	201668	199647	197924	198316	199702	198520	197708	197506	195712	195210	195976	196061	198137	198823	199175	198881	199482	201207	203398	205923	208152	207341	207017	206089	204493	203320	204397	204684	204648	205258	206312	205271	205528	206030	206534	205472	206560	206504	204421	204515	205160
7	Mammoth 7	71463.9	71576.3	71938.4	71915.4	71851.1	71834.2	71897.6	72326.7	72392.9	71599.6	71828.2	71835.7	71605.8	71377.1	71784.3	71352.1	71644.7	71819.6	71893.5	71857.1	72287	72733.7	72871.8	73681.6	74055.9	74280.5	73966.4	74247.1	74980.7	75159.5	75083.8	75176.1	75143.5	74722.4	74842.7	74277.9	74523.3	74969.5	74852.2	75188.1	75225	74878.5	75012.9	75238	74845.1	74688.3	75094.8	74908.5
7	Mammoth 7	73631.2	73221.5	73506	73808.4	73605.1	73860	74246.4	74016.7	73609.6	73670.3	73667.9	73566	73407.3	73067.9	73402.8	73005.2	73479.1	73178.5	72946.1	73170.9	73939.3	74519.5	74981.2	75658.3	75882.4	75677.8	75845.9	76463.6	76184.4	76791.5	77290.1	76830.1	76767.6	76466.8	76719.7	76190.7	76517.7	76911.9	76934.5	76577.9	76703.3	76920.1	76687.7	76851.2	76803.9	76834.6	76927.4	77407.2
7	Mammoth 7	86790.4	86841.5	87374.1	87427.9	87089.9	87511	87736.4	87798.4	87474.5	87815.1	87781.7	87746.5	86891.3	86144.8	86211.2	85911.9	85717.4	86285.6	86210.2	86906.1	87294.2	87928.5	88586.6	89245.7	89847.1	89471.7	90106.8	90771.6	91297.5	91598.4	91765.6	91752.8	91304.6	91408.5	90932.5	91156.1	91668.1	91854.1	91654.9	91361.3	91352.5	91135.7	91360	92021.7	91392.3	91484.7	91650.8	91842.1
7	Mammoth 7	72631.7	72193.1	72787.2	72716.2	72922.3	73213.9	73394.9	73334.6	73173.1	72787	72934.4	73179.3	72658.9	72274.9	72501.7	72499.1	72501.4	72645	72715.5	72952.7	73622.2	74269.1	74569.8	74752.2	75215.4	75641.6	75809.1	76090.4	76460.3	76325.1	76437.3	76230.2	76217.2	76161.9	76164.7	75682.2	76265.1	76523.4	76224.5	76300.8	76526.9	76533.8	76300.5	76238.3	76224.9	76049.1	76113.8	76790.6
7	Mammoth 7	93661.9	93527.7	94141.6	94209.9	94979.3	95658.6	96050.4	95460.8	95229.2	94356.5	94776.3	95107.7	94977.3	94573.3	94414.8	93754.9	93612.1	94630.6	94789.5	95719.6	95982.2	95903.2	95833.8	96966.6	97066.5	97322.8	98155.3	98847.3	99988.7	99791.8	99873.1	99117.5	98738.1	98733.9	98625.5	97944.8	99144.7	99165.7	98827.6	99330.1	98799.8	98724.4	99013.7	99276.7	98613.5	98576.2	98901.3	98787.5
7	Mammoth 7	81025.4	80839	81409.4	81527.4	81479.2	81551.4	81937.1	81675.1	81932.5	81296.8	81649.4	81420.2	81523.4	81360.6	81559.6	81055.7	81209.7	81945.1	81387.5	81799.6	82359.3	83017	83299.2	84128	84628	84249.5	84808.8	85345	85100	85905.2	85654.5	85077.7	85341.8	85535.7	85213.4	84468.8	85384.8	85768.7	85546.3	85257.2	85387.9	85272	85304	85882	85484.5	84596.8	84998	85394
7	Mammoth 7	81632.3	81980.2	82469.8	82943.3	82820.6	82838.1	83473.5	83453.9	83233.7	83107.7	83044.7	82847.7	82684.7	82805.5	82652.7	82556.6	83138.6	83317.7	83506.1	83695.6	83780	84163.2	84362.3	85373	85771.2	85665	85554.5	86203.4	87356.3	87595.5	87270.6	87225.2	86633.5	86919.1	86266.5	85729.7	87066	86436.5	86747.9	86918.3	87243.3	86582.3	86335.3	86792.9	86489.5	87461.8	86425.1	86860.5
7	Mammoth 7	78396.6	78873.4	79342.2	79034	79116.1	79578.2	79833.8	79802	80226.2	79236.3	80200.6	79582.4	79339.5	79353.9	79576.9	79320.8	79169.9	79380.7	79179.1	79384.2	80161.4	81107.8	81415.6	82149.7	82247	82291	82392.5	83062.1	82932.8	83486.7	83906.2	83526	83391.7	83114.1	83669	83173.6	82764.4	83574.6	83350.2	83202.6	83098.2	83248	83090.8	83681.8	82916.3	83399.5	82858.9	83502.7
7	Mammoth 7	70102.4	70055.7	70479.9	70616.2	70305.3	70402.8	70819.5	70972.5	70750.1	70972.1	70769.1	70510.5	70402.8	70239.3	70726.6	70637	70143.4	70363.4	70402	70558.8	71004.4	71648.5	71907.5	72235.8	72595.3	72465.8	72989.9	73896.8	73717.2	73738.3	73990.2	73971	73804.1	73780.8	73875.1	73633.1	73465.3	74141.4	73901.9	74023.3	74221.1	74118.1	73751.4	74275.5	74212.3	73955.2	73867.3	73991
7	Mammoth 7	101054	100349	101374	101114	101002	101108	101783	102358	102462	100947	100658	100867	100861	99734	99404.6	99233.6	99494.2	100377	99958.7	100401	100575	101209	102073	103234	104065	103530	104307	104511	104954	105158	105343	104927	105180	105658	105581	104726	105023	105042	105375	105246	105540	105537	105036	105958	106154	104876	105119	105421
		1704.01	1702.92	1701.82	1700.72	1699.63	1698.54	1697.44	1696.35	1695.25	1694.15	1693.06	1691.96	1690.87	1689.77	1688.68	1687.58	1686.49	1685.39	1684.3	1683.2	1682.11	1681.01	1679.92	1678.82	1677.73	1676.63	1675.54	1674.44	1673.35	1672.25	1671.16	1670.06	1668.97	1667.87	1666.78	1665.68	1664.59	1663.49	1662.4	1661.3	1660.21	1659.11	1658.02	1656.92	1655.83	1654.73	1653.63	1652.54
7	Mammoth 7	23321.6	23647.4	23720.5	23475.3	23553.2	23889.1	24036.1	23969.2	23986.4	24180.1	23982.6	23876.8	24001.6	24203.1	24293.7	24324.5	24530.2	24469.4	24467.8	24845.9	25031.7	25066	25234.6	25474.2	25335.3	25300.6	25249.6	25738.2	25731.7	26053.3	25991.4	25890	25717.9	25909	25835.5	25900.7	25764.8	25894.1	25831.9	25788.4	25720.6	25850.6	25874.2	25719.1	25531	25633.7	25719.2	25575.6
7	Mammoth 7	18699.1	18922.6	18996.8	19038.4	19037.9	19012.7	19192.2	19467.2	19537.9	19348.6	19534.7	19481.7	19530.3	19424.1	19386.3	19517	19660.2	19797.2	19804.3	20064.9	19992.2	20283.6	20364.9	20327.9	20333.6	20494.1	20708.1	20731.2	20748.5	20905.3	20844.7	20871.1	20952.3	20932.3	20723.7	20755.9	20774.3	20903.5	20807.9	20871.3	20964	20799.1	20655.7	20704.5	20764.1	20833	20778.4	20512.9
7	Mammoth 7	22123.2	22173	22284.4	22307	22522.5	22397.1	22620.4	22717.5	22732.7	22542.8	22689.4	22722.6	22727	22586	22585.2	23003.2	23158.4	22895	22969.1	23572.6	23399	23668.5	23878.9	23858.6	24105.9	24079.9	24072.3	24313.1	24504.6	24245.1	24388.4	24231.5	24310.3	24537.7	24791.2	24309.9	24459.5	24467.4	24269.3	24264.7	24311.9	24416.2	24199.6	24161.8	24330	24182.6	24299	24096.4
7	Mammoth 7	15058.2	15222.5	15358.9	15292.9	15352.3	15469.4	15649.8	15493.6	15734.1	15718.7	15569.9	15663.9	15729.1	15660.7	15718.8	15903.9	15838.1	16029.7	15973.6	15944.1	16112.1	16335.4	16324.9	16580.9	16653.1	16799.4	16795.4	16749.2	16774.3	16713.3	16827.9	16698.3	16818.4	16847.3	16783.2	16846.8	17003.5	16952.1	16813.9	16876.9	16906.1	16806.9	16771.7	16767.4	16600	16944.5	16672.1	16683.2
7	Mammoth 7	112837	112750	114662	114685	114377	114426	115311	114104	113967	113899	113555	114108	114082	113782	114134	114053	115380	115745	115081	115155	115871	116806	117501	117791	118117	118048	119095	119033	118926	119259	118861	119108	119057	118944	119369	118909	119444	119527	119527	119271	119487	119421	119155	119509	119923	119559	119200	119456
7	Mammoth 7	27477.5	27628	27955.1	27911.4	28088.7	27926	28180.9	28025.1	27813.1	27830.1	28037.2	27740.4	27875.6	27821.3	28004.5	27891	27916.4	28520.5	28402	28461.1	28537.5	28721	28911.5	29123.7	29472.6	29086.1	29373.4	29543.4	29470.4	29599.2	29511.8	29435.4	29518.7	29539.4	29652.5	29338.8	29490.1	29500.6	29683.8	29562.9	29640.9	29735.8	29638.2	29903.8	29810.7	29637.5	29729.2	29753
7	Mammoth 7	17368.1	17254.4	17237.7	17466.7	17393.5	17431.3	17598.6	17578.8	17595.1	17784.3	17595.8	17605.5	17718.1	17764.8	17785.2	17716.1	17771.2	18073.6	18003.7	17960.3	18141.5	18377.6	18517.8	18571.3	18659.8	18816.2	18655.4	18759.4	18710.5	18884.6	19016.5	19037.1	19009.6	19060.9	18876.6	18985.4	19095.1	19060.3	18995.8	18845.4	18912.1	18918.9	18914.7	18718.8	18826.2	19010.1	18807.5	19045.8
7	Mammoth 7	15264.7	15298.4	15290.8	15472.7	15538.1	15642	15717.1	15706.4	15854.1	15575.5	15520.5	15568.2	15635.9	15640.4	15785.3	15603.1	15696.6	15977.6	15850.5	15864.2	15884.5	16022.3	16163.2	16370	16424.8	16470.9	16334	16664.8	16640.1	16765.1	16632.7	16531.1	16578.5	16565.6	16588.7	16522	16704.1	16569.8	16639.8	16757.3	16712.7	16704.7	16592	16630	16467.8	16865.7	16558.4	16617.3
7	Mammoth 7	23033.4	23282.5	23234.4	23220.5	23269.5	23225.9	23229	23430.9	23429.8	23219.3	23501.1	23348.4	23242.1	23324.6	23417.8	23285.6	23417.2	23746.5	23847.5	23848.7	23931.1	24203.1	24215.2	24366.4	24634.7	24680.6	24734.9	24813.8	24698.5	24731.4	24900.9	24746.5	24762.2	24830.9	24938.4	24586.4	24724.5	24807.1	24755	24546.5	24605.8	24624.1	24415	24791.6	24791.2	24721.3	24577.9	24898.9
7	Mammoth 7	25664.7	25123.9	25610.1	25599.4	25648	25436.8	25507.6	25895.2	25728.8	25493.5	25805.3	25694.3	25742.6	25637.3	25694	25711.4	25676.9	25717.6	25831.5	26329.9	26612.5	26587.4	26460.9	26545.5	26434	26779.2	26536.2	26913.2	26874.5	26966.2	27055.5	27104.9	26915	27046.7	26985.8	26490.1	26827.5	27008.2	26941.4	26842.9	26843.1	27029.5	26954.2	26647.6	26710.6	26824.9	27113.3	27130.6
7	Mammoth 7	16613.4	16503.7	16693.6	16680.6	16781.6	16868.4	16895.1	16904.9	16981.1	17001.9	17062	17020.4	17000.6	16893.8	16987.3	17085.3	17094.9	17234.7	17141.3	17265.7	17525.6	17808.2	17901.5	17912.7	17829.3	17875.6	17842.9	17958.3	18014.1	18282.9	18235.3	18195.5	18054.6	18139	18189.5	18202	18234.7	18244	18059.3	18205	18076.2	18065.4	18062.4	18041.4	18087.7	17748.2	17957.4	17880.1
7	Mammoth 7	12911.4	13037.7	13283.5	13046.9	13149.4	13134.7	13178.7	13250.1	13333.2	13377.3	13287	13365.9	13432	13458.7	13504.2	13519	13429.1	13544.2	13340.5	13643	13814.8	13740.1	13680.8	13851.9	14094.3	13969.4	14135.9	14378.7	14153.9	14324.2	14159.9	13995.7	14164.5	14228.3	14135.1	14271.1	14154	14177.2	14242	14142.3	14156.6	14175.8	14139.3	14077	13973.5	14119.1	14233	14181.6
7	Mammoth 7	25047.7	25408.1	25506.6	25755.5	25749.7	25895.9	26104.4	25545.8	25602.8	25592.7	25713.1	25613.9	25888.7	25624.6	25624	25609.5	25496.7	25771.3	25910.7	26051.9	26173.6	26325.5	26456.3	26487.5	26831	26892.7	26802.1	26835.2	26883.5	26996.4	26820.7	26699.2	26718.6	27131.1	27044.8	26971.1	27062.5	27234.4	27128.8	27079	27129.7	27054.4	27145.6	27184.1	26960.9	26896	27010.2	27089.4
7	Mammoth 7	21360.9	21455.7	21430.6	21545.9	21564.2	21839.5	21855	21735.4	21829.7	21836.1	21792.4	21910.2	21903.5	21865.1	21864	21827.3	21655.7	21609.8	21911.4	22087.5	22239.2	22615.1	22749.9	22847.8	22920.8	23016.1	23067.4	22987.2	23190.1	23203.4	23309.8	23031.2	22993.1	23301	23238.5	22951.9	23040	23339.4	23159.1	23111.5	23240.8	23102.8	23113.4	23065.6	22792.4	22904.9	23034.6	23134.6
7	Mammoth 7	32719.5	32274.2	32374.1	32155.6	32325.3	32165	32667.3	32714.4	32754.4	32329.5	32092.2	32350.3	32474.5	32586.5	32746.6	32574.3	32631.6	32669.8	32261.9	32825.7	33218.7	33485.5	33817.2	33600.3	33514.7	33535.1	33294.1	33776	33666.1	33987.6	33897.3	33854.4	33918.4	33946.8	33655.8	34180.1	33927.9	33911.5	33891.4	33909.4	33974.6	33952.2	34050.2	33931.8	33935.5	34137.8	33964.7	34232.5
7	Mammoth 7	13513.1	13438.4	13585.6	13611.9	13624	13704	13605.5	13689.8	13614.7	13638.5	13797.7	13741.3	13639.1	13688.9	13732.3	13643.2	13659	14040.6	13931.3	13964.2	14028.6	14102.4	14124.5	14245.9	14325.6	14274.3	14428.7	14532.3	14719.5	14499	14545	14421.4	14506.1	14566.8	14514.3	14586.7	14560.2	14517.8	14434.2	14594.7	14605.7	14571.2	14510.8	14418.5	14437.5	14439.6	14350.7	14467.1
7	Mammoth 7	47188.7	47646.1	48468.3	48287.3	48126.1	48284.8	48265	47799.3	47455.1	47524.2	47061.7	47269.9	47439.5	47550.5	47547.7	47628.5	48030.4	47768.9	48146.2	48412.7	48560.6	48948.9	49198.5	49564.6	49837.4	49846.8	50216.6	49859.8	49926.1	50077.8	50252.7	50098	50136.8	50303.6	50227.7	50020.8	49801.7	50253	50441.2	50411	50510.8	50619.7	50460	50576	50092.6	50571.4	50603.8	50532.9
7	Mammoth 7	14680.8	14627.8	14957.7	14912.1	14970.1	15005	14971.1	15064.4	15324.1	15120.2	15164.8	15061.7	15037.9	15072.2	15112.5	15170.4	15167	15273	15296.4	15494.3	15460.8	15720.5	15806	15909.9	15869	15849.9	16047.5	16362.7	16039.5	16058.2	16276.2	16198.4	16194.1	16112.1	16219.2	15903.7	16274.1	16188.3	16222.9	16242.2	16030.2	16091.3	16115.2	16092	16025	16237.8	15998.9	16133
7	Mammoth 7	41005.8	41134	41372.5	41487.8	41676.8	41836.6	41779	41754.6	41390.2	41423.1	41449.6	41577.9	41478.7	41445.4	41597.8	41955.5	41741.3	41821.4	41667.7	41926.2	42133.6	42475.5	42824	42833.8	42894.5	43130.2	43421.9	43340.7	43502.6	43374.1	43391.8	43131.5	43292.9	43150.2	43230.4	43135.6	43468.2	43783.4	43564	43451.9	43597.2	43567.3	43533.5	43476.1	43326.4	43651.2	43510.2	43679.6
7	Mammoth 7	15532.4	15693	15709.6	15768.2	15824.8	16088.5	16135.1	16047.8	16074.8	16014.9	16124.9	16010.2	16176.1	16126.1	16132.2	16246.1	16189.5	16148.2	16360.1	16457.4	16508	16514	16852	17054.4	17122.9	17034.8	17109.4	16917.3	17099.1	17203.6	17176.9	17079	17248.7	17293.2	17396.1	17151	17134.7	17395.6	17345.5	17159.5	17098.3	17235.8	17170.7	17148.8	17184	16993.3	17204.4	17151
7	Mammoth 7	15170.4	15165.1	15281.1	15312.3	15413.2	15346.3	15271.9	15101	15194.2	15284.8	15440.1	15291.5	15575.1	15402.7	15316.2	15532.8	15626.6	15393.9	15552.4	15662.9	15664.4	15843.5	16111.6	16253	16205.7	16183.7	16229.3	16245.9	16202.8	16351.1	16447.9	16398.7	16296.4	16448.7	16330.6	16430.4	16506.1	16347.8	16321.7	16276.3	16202	16411.6	16251.7	16193	16188.3	16255.9	16234.5	16210.2
7	Mammoth 7	22605.1	22743.1	22794.4	22766.5	22770.5	22892.4	22981.1	23115	23124.7	23011.7	23077.1	22880.9	22990.1	23211.4	23282.7	23225.7	23312.4	23280.8	23485.4	23455.7	23973.7	24027.7	23919.7	24176.4	24178.3	24153	24215	24353.8	24473	24526.1	24376.8	24434	24395.2	24433	24423.8	24650.2	24454.8	24615.1	24553.9	24331.2	24525.8	24519.1	24373.6	24423.4	24380.9	24407.8	24577	24430.7
7	Mammoth 7	22666.3	22540.3	23129.8	22987.5	22969.8	22813.3	22920.9	22999.3	23174.3	23266	23381.2	23276.6	23390.6	23158.1	23097.3	23102.5	22977.6	22986.8	23418.1	23601	23756.3	23806.3	24049.3	24251.7	24356.3	24419.8	24500.9	24291	24310.6	24336.7	24616.6	24574.6	24412.4	24546.6	24668	24472.7	24766.4	24698.8	24522.7	24489.3	24527.5	24361.2	24389.6	24499.7	24409	24502.7	24583.3	24363.4
8	Mammoth 8	194316	194883	195921	195195	195927	196558	197478	197948	197694	196831	197229	196002	195612	195215	194953	194794	194303	195479	194676	195598	197158	198408	199335	201209	201348	202466	203066	204328	204834	205260	204814	204120	203441	203538	203873	203597	204116	204545	203923	204668	205006	205122	204184	204873	203490	204128	204395	205067
8	Mammoth 8	46760.4	46683.1	47077.1	47084	47193	47585.1	47860	47829.3	47824.5	47613.2	47921.6	48020.4	48006.2	47891.2	48213.3	48167	48009.7	48327.8	48650.6	48607.1	48987.9	49383.6	49590.8	49807.5	50110.1	50124.4	50598.7	50659.7	50870.5	51167.6	51163.3	51052.8	50834.4	50863	50856.6	50775.7	51281.9	50928.8	51259.7	50889.3	50986.7	50793	50817.4	50998.8	50724.1	50798.9	50878.5	50795.1
8	Mammoth 8	102034	102635	103277	102809	102937	102923	103607	103551	103968	103582	103518	103226	102857	102910	103333	103040	102892	103503	103457	103877	104895	105559	106171	107062	106751	106969	107668	107638	108314	108687	108795	108774	108256	107962	108626	107996	107924	108662	108406	108127	108879	108283	108291	108395	108103	108449	107642	108433
8	Mammoth 8	60857.4	60802.2	61332.7	61253.7	61427.3	61969.8	62557.5	62346.2	62866.7	62232.1	62177.1	62851.9	63035.6	62672.4	62707	62573.1	62657	63319.4	63270.6	63940.6	64293.8	64793.7	65253.3	65577.6	65962.5	66002.8	66644.7	66824.5	67399.2	67531.3	67079.8	66936.7	66975.4	66729	66625	66364.1	66659.7	67308.5	67100.5	66845.3	67412.4	67170.2	66830.4	66865	66651.5	66590.5	66917.3	67000.1
8	Mammoth 8	54725.5	55034.3	55400.9	55439.3	55698.9	56127.6	56797.2	57203.9	57413.6	57191.3	57173.8	57563.4	57618.2	57544.8	57948.8	58093.1	57665.9	58411.8	58288.4	58673.8	59414.6	59987.1	60343.5	60784.8	60991.9	60979.1	61816.2	62499.9	62607.9	63031.9	62613.6	62536.3	62229.4	62420.6	62276.1	62263.9	62564.2	62812.8	61974	62093.6	62141.6	62424.7	62495.8	62487.9	62228.9	62109.1	61991.4	62048.8
8	Mammoth 8	36475.2	36275.9	36742.9	36788.7	37017.2	37251.9	37489.5	37532.5	37522.7	37764.2	37636.5	37496.7	37596.1	37646.6	37634.8	37729.6	38054.2	37799.5	38040.7	38418.1	38800.6	39225.1	39377	39725.4	39707.9	39816.5	40102.7	40252	40723	40501.4	40848.6	40759.7	40549.3	40517.4	40660.8	40226.4	40748.3	40814.5	40637.8	40504.2	40626.6	40744.4	40690	40675.1	40538.6	40700.3	40185.7	40539.5
8	Mammoth 8	42471.9	42947.6	43329.3	43022.1	43149.8	43350.6	43807	44022.8	43983.9	43896.9	44262.2	43701.6	43615.9	43664	43769.6	44323.1	44249.1	44365.8	44738.6	44404.9	45206.2	45472.9	45990.9	46699.3	46738.6	46859.2	46845.4	47107.1	46938	47255.5	47916.6	47745	47203	47148.6	47299.1	46869.8	47285.2	47119.5	47247.4	47129.8	47304.9	47273.4	47251.4	47108.2	47194	46685.1	47110.7	47113.8
8	Mammoth 8	45602.9	45990.3	46563.3	46701	46498.6	47216.9	48102.1	48258.7	47909.8	47972.5	47916.7	48321.9	48175.2	48211.8	48272.9	48589.9	48737.4	48746.4	49438	49391.1	50137.9	50600.7	50828.1	51130.3	51379.2	51602.5	52076.1	52087.2	52602.2	52609	52583.3	52486.3	52407.5	52320	52321.1	52213.3	52365	52602.4	52465.9	52044.4	52203	52513.6	52000.9	52179.7	52233.3	51716.6	51512.8	51818
8	Mammoth 8	34323.3	34784.7	35071.4	35031.9	35196.6	35631.1	36246.7	36137.5	36224.9	36104.9	36487.6	36591.2	36588.4	36687.9	36942	36873.7	36981.8	37106.1	37606	37753.2	37881.5	38253.8	38502.1	39015.5	39133	39119.7	39795	40154.2	40177	40199.6	40310.3	39865.5	39953.6	39923.9	40004.4	40000.5	40099.5	40168.6	40172.8	40044	39920.9	39869	39919.1	39850.7	39769	39985.9	39639.9	39556.7
8	Mammoth 8	120621	121408	121812	121535	121771	122785	123302	123186	122828	122574	122605	122697	122312	122259	122440	122048	121698	122577	122213	123062	123907	124282	124955	126589	127251	127135	128135	129155	129194	128603	128058	127632	127586	128077	128325	128024	128729	128710	128867	128649	128793	128547	128562	128261	127652	128578	128145	128367
8	Mammoth 8	41130.8	41100.7	41542.5	41704.9	41642.6	41999	42470	42595.1	42385.4	42253.5	42187.3	42689.1	42669.7	42568.1	42755	42475.8	42822	42840.8	43045.9	43659.1	43688.6	43744.8	44133.8	44705.9	45118.5	45317.5	45635.5	45618.4	45675.7	45784.6	45859.1	45584.7	45552.7	45641.5	45989.4	45640.4	45800.9	45690	45909	46135.6	46061.3	45702	45561.2	45897.2	45394.9	45331.6	45699.9	45597.7
8	Mammoth 8	54975.4	55466.3	56138.1	56299.3	56430.3	56592.2	57258.8	57306.8	57541.7	57007.1	57608.6	57581.3	57450.9	57519.5	57647	57990.6	58531.7	58521.6	57901.1	58808.6	59066.1	59668.2	60225	60590.3	60655.5	61178.3	61647.9	61667.5	61946.9	61819	62290.4	61881.1	61548.9	61874.7	61705	61737	62063.3	62047.8	61967.2	61757.4	61941.7	61847.4	61644.2	61880.6	61512.1	61781.6	61524.8	61750.3
8	Mammoth 8	44190.4	44767	44683.8	44946.8	45208	45526.9	46184	45930.6	45832.1	45859.2	46290	46513.9	46453.5	46182.5	46550	46471.3	46180.9	46649.9	46694.6	47143.4	47649.8	48024.5	48192.3	48410.2	48569	48904.3	49391.7	49880	49717.3	49716.7	49814.5	49543.3	49622.6	49401.1	49725.8	49367.5	49505.6	49855.1	49686.2	49530.4	49827.4	49581.8	49549.8	49624.8	49730.4	49526.3	49382.8	49240.9
8	Mammoth 8	46502.9	46606.4	47136.8	47311.3	47591.4	48083.2	48507.7	48267.6	48655.8	48387.3	48861.6	48865.9	48918	48724.1	48881.2	48834.3	48691.3	49490.2	49214.1	49721.8	50152.7	50532.4	50672.5	51265	51519.4	51860.3	52297.6	52427.4	52436.4	52338.9	52242.6	52363.2	52119.6	51941.3	52140.2	52299.6	52306.9	52428.3	52317.9	52305.3	52456.5	52493.6	52170.8	52216.2	51769.9	51914	51788	52227.4
8	Mammoth 8	98584.4	99200.9	99250.7	99464.2	99809	100007	100414	100397	100574	99620.5	99952.2	99674.3	99783.1	99526.9	99680.9	99702	100033	100597	100551	101041	100907	102343	102685	103666	103717	104266	104856	105035	105645	105794	105846	105693	105279	105382	105798	105186	105610	105382	106222	106083	106075	105962	105850	105861	105623	106187	105924	106144
8	Mammoth 8	222647	222662	223758	223464	224091	224648	225509	224547	223774	222963	222687	221512	221008	220538	220737	220445	220222	221659	221784	221985	224102	226346	227605	229038	229485	230169	231059	232351	232932	233254	233115	232604	232525	233064	233328	232091	234144	234217	234015	233820	233778	233978	233380	233860	233397	234208	233772	234579
		1704.08	1702.98	1701.89	1700.79	1699.7	1698.6	1697.51	1696.41	1695.32	1694.22	1693.13	1692.03	1690.94	1689.84	1688.75	1687.65	1686.56	1685.46	1684.37	1683.27	1682.17	1681.08	1679.98	1678.89	1677.8	1676.7	1675.6	1674.51	1673.41	1672.32	1671.22	1670.13	1669.03	1667.94	1666.84	1665.75	1664.65	1663.56	1662.46	1661.37	1660.27	1659.18	1658.08	1656.99	1655.89	1654.8	1653.7	1652.61
36	Elephant_Unknown_Sheffield_Polished	4056.53	4126.18	4302.11	4397.81	4510.16	4827.44	5023.58	5152.87	5415.9	5674.61	5678.59	5899.33	6160.61	6323.75	6561.79	6636.67	6684.19	7044.77	7048.95	7306.12	7451.55	7432.84	7514.34	7778.91	7841.08	7958.8	8068.61	8242.92	8272.68	8443.37	8468.59	8607.05	8613.92	8748.33	8750.91	8794.12	8659.54	8779.27	8603.43	8452.38	8308.43	8161.4	7960.68	7874.42	7844.74	7638.45	7531.01	7471.87
36	Elephant_Unknown_Sheffield_Polished	4280.9	4400.22	4537.92	4714.63	4980.33	5166.53	5391.22	5586.2	5863.37	5981.91	6157.41	6420.52	6639.99	6870.43	7178.75	7271.42	7407.81	7438.35	7820.05	7885.56	8098.57	8248.32	8394.26	8470.1	8561.32	8727.39	8921.82	8959.61	9188.13	9350.12	9458.09	9484.73	9502.89	9520.9	9754.24	9564.22	9582	9555.11	9415.91	9229.8	9168.98	9065.58	8896.38	8619.68	8599.81	8501.16	8118.9	8172.27
36	Elephant_Unknown_Sheffield_Polished	4036.13	4011.62	4152.94	4256.25	4472.83	4669.94	4860.26	5032.88	5190.19	5483.7	5448.79	5698.76	5814.03	5989.46	6030.53	6293.76	6397.6	6554.18	6650.44	6806.18	6976.06	7094.02	7176.77	7235.04	7329.8	7448.88	7495.84	7555.65	7711.08	7846.59	7881.74	7947.11	8087.35	8163.39	8152.34	8087.87	8202.5	8045.81	7880.17	7792.92	7688.83	7547.71	7361.74	7382.28	7311.52	7175.33	7190.12	7104.29
36	Elephant_Unknown_Sheffield_Polished	4242.66	4340.61	4554.05	4722.71	4888.42	5104.62	5286.52	5400.8	5506.99	5929.21	6103.82	6293.9	6603.84	6791.7	7022.85	7180.51	7326.4	7591.51	7485.98	7731.51	7904.53	8102.91	8093.58	8189.73	8286.86	8631.18	8686.26	8602.05	9013.74	9186.4	9197.44	9303.96	9345.01	9351.96	9381.47	9320.57	9417.89	9289.73	9121.38	8967.47	8869.79	8809.4	8592.62	8294.86	8265.15	8249.16	8115.28	8015.85
36	Elephant_Unknown_Sheffield_Polished	4115.17	4184.12	4460.26	4565.42	4735.97	4935.45	5117.57	5245.16	5339.53	5603.48	5831.06	5980.82	6216	6410.2	6663.65	6822.76	6923.64	7104.86	7295.76	7299.7	7416.84	7504.76	7719.77	7840.17	7953.02	7896.61	8008.53	8335.01	8284.5	8546.64	8646.31	8662.26	8706.3	8850.08	8755.16	8788.91	8705.22	8663.19	8634.09	8411.16	8240.87	8229.79	7978.34	7867.81	7986.71	7949.84	7684.74	7551.5
36	Elephant_Unknown_Sheffield_Polished	3921.4	4079.64	4208.86	4504.93	4662.5	4814.77	4967.68	5182.16	5310.24	5431.56	5816.5	6010.64	6164.01	6400.03	6554.88	6741.73	6826.31	6988.48	7082.61	7372.18	7343.1	7556.37	7549.74	7768.57	7989.35	7933.87	8090.21	8204.23	8340.43	8455.6	8649.41	8670.05	8747.78	8784.16	8818.77	8956.66	8669.69	8735.76	8514.72	8386.78	8265.51	8145.36	8134.63	7916.53	7842.22	7733.05	7720.08	7577.87
36	Elephant_Unknown_Sheffield_Polished	4336.99	4404.93	4506.17	4690.94	4848.43	5095.71	5396.07	5641.11	5683.64	5836.77	6069.15	6315.18	6516.41	6757.34	6916.87	7099.93	7263.6	7510.95	7555.31	7715.86	7909.41	8055.84	8180.71	8228.2	8308.4	8247.94	8404.38	8628.73	8767.89	8934.25	9065.8	9186.72	9193.66	9261.07	9225.87	9236.63	9194.99	9136	9085.48	8862.64	8800.44	8785.97	8526.54	8359.37	8331.87	8019.35	8107.38	8003.83
36	Elephant_Unknown_Sheffield_Polished	3811.76	3909.17	4073.4	4177.04	4341.05	4499.17	4685.22	4840	4951.49	5047.05	5250.57	5439.34	5622.07	5846.97	5929.97	6057.82	6195.26	6412.13	6508.62	6532.46	6657.86	6879.08	6910.25	7062.51	7093.94	7127.99	7265.55	7274.46	7435.9	7575.06	7662.14	7814.91	7866.91	7859.65	7931.69	7876.07	7929.05	7921.45	7762.1	7651.48	7536.18	7432.5	7387.79	7252.13	7199.25	6975.12	6937.33	6955.13
36	Elephant_Unknown_Sheffield_Polished	5767.36	5914.43	6035.59	6264.54	6492.72	6644.61	6825.59	7015.09	7307.99	7586.45	7557.27	7828.43	8039.77	8252.41	8508.79	8697.02	8795.01	9035.01	8907.2	9138.92	9353.41	9691.49	9692.38	9781.33	9900.71	10017.2	10107.7	10201.7	10364.3	10576.5	10631.9	10641.6	10831.6	11048.7	11039.7	10879.2	10919.8	10816.6	10591.8	10395.6	10415.8	10306.9	10084.7	10053.6	9741.97	9671.46	9800.13	9453.9
36	Elephant_Unknown_Sheffield_Polished	24214.2	24284.4	24360.2	24659	24726	24679.9	25194.6	25315.7	25253.7	25463.9	25621.3	25777.8	25772.2	26059.4	26131.6	26062.6	26385.8	26407.7	26414.7	26668.6	26577.9	26326.7	26605.1	26996	26919.6	27103.7	27359.9	27368.4	27546.8	27335.7	27586.3	27623.4	27739.4	27949.2	27792.3	27790.1	27528.4	28166.5	27842	27568.9	27445.3	27270.4	27332.3	27255.2	27103.9	27134.8	26948.7	27297.3
36	Elephant_Unknown_Sheffield_Polished	3880.6	4119.62	4134.67	4351.35	4459.13	4664.9	4786.52	5026.69	5172.96	5339.8	5483.62	5646.13	5839.67	6066.97	6262.8	6482.52	6542.44	6655.46	6763.03	6772.09	6945.52	7117.2	7148.14	7158.44	7288.93	7409.87	7581.15	7632.37	7755.53	7770.54	8018.26	8102.53	8235.16	8262.42	8251.46	8205.9	8232.52	8036.42	7966.72	7884.75	7710.31	7593.89	7477.38	7414.21	7321.39	7234.99	7171.54	7119.71
36	Elephant_Unknown_Sheffield_Polished	3434.41	3499.82	3581.67	3728.84	3878.21	4101.87	4247.06	4314.05	4431.26	4633.39	4853.43	4984.45	5175.44	5407.09	5529.47	5629.09	5698.17	5947.68	6045.03	6190.98	6253.44	6356.13	6404.47	6680.61	6724.07	6767.3	6803.78	6889.49	6955.6	7139.33	7269.46	7314.55	7305.54	7446	7465.21	7361.67	7476.46	7333.85	7214.21	7057.5	6987.98	6961.72	6836.85	6604.1	6527.78	6521.94	6373.12	6396.59
36	Elephant_Unknown_Sheffield_Polished	5433.35	5644.56	5811.74	6007.88	6223.29	6332.11	6583.09	6834.32	6974.34	7262.75	7515.46	7792.89	7966.41	8058.02	8281.99	8492.37	8510.36	8851.43	9031.13	8928.94	9361.44	9337.18	9435.55	9615.45	9680.06	9887.48	9972.03	9945.5	10277.5	10294.2	10434	10449.9	10510.6	10671.1	10471.1	10605.7	10512.2	10497.7	10313.5	10229.4	10002.6	9910.35	9867.88	9577.02	9491.42	9412.08	9413.58	9244
36	Elephant_Unknown_Sheffield_Polished	5520.04	5713.83	5905.88	6073.31	6316.74	6420.46	6529.62	6860.91	7273.16	7268.37	7549.24	7886.23	7963.82	8111.32	8463.15	8593.53	8714.64	8959.28	9003.46	9337.58	9382.88	9456.15	9626.92	9843.35	9904.51	10244.8	10338	10394.7	10445.7	10577.1	10681.4	10919.2	10956	11034.6	11001.7	10943.5	10818.6	10919.8	10931.7	10535.6	10350.2	10205.9	10121.1	10061.2	9869.99	9717.96	9724.21	9411.3
36	Elephant_Unknown_Sheffield_Polished	5479.25	5645.18	5944.81	6099.66	6360.11	6644.66	6835.02	6981.19	7121.06	7543.41	7920.88	8103.79	8188.18	8495.26	8700.76	8808.27	8958.59	9445.01	9565.62	9773.63	9900.14	9990.04	10166.6	10295.8	10508.9	10722	10941.4	11035.5	11149.4	11158.3	11287.6	11394.1	11519.6	11501.3	11590.9	11568.5	11470.6	11370.4	11215.1	11029.5	10878.7	10740.6	10611.8	10465.9	10295.7	10098.3	9856.49	9930.61
36	Elephant_Unknown_Sheffield_Polished	4951.46	5046.82	5255.05	5299.52	5511.77	5748.85	5946.59	6102.6	6292.77	6510.88	6727.42	6980.71	7221.73	7234.18	7443.06	7760.64	7902.37	8041.84	8156.46	8240.78	8492.78	8690.43	8724.75	8819.78	8941.07	9022.55	9149.9	9157.5	9448.98	9532.42	9557.45	9750.33	9873.98	9751.06	9988.75	9585.65	9820.81	9925.19	9617.88	9421.74	9262.5	9185.74	8981.1	8839.76	8683.88	8775.53	8730.09	8468.96
36	Elephant_Unknown_Sheffield_Polished	4201.86	4145.39	4309.93	4465.47	4562.76	4649.83	4800.47	4894.11	5032.91	5080.17	5314.63	5316.05	5398.07	5594.01	5771.08	5798.91	5959.17	6050.96	6116.56	6227.11	6233.44	6394	6548.93	6556.5	6610.83	6856.81	6823.52	6938.5	6948.2	6989.89	7014.75	7015.1	7168.61	7186.83	7234.44	7175.18	7145.19	7029.71	7047.61	6964.15	6938.54	6894.53	6909.16	6650.66	6802.44	6530.84	6500.5	6490.29
36	Elephant_Unknown_Sheffield_Polished	4400.74	4546.63	4502.65	4668.67	4818.03	4995.74	5156.72	5292.28	5402.8	5462.32	5691.87	5961.57	6091.36	6215.73	6298.03	6500.44	6702.12	6802.1	6862.81	6980.44	7073.29	7191.82	7320.57	7406.46	7553.46	7580.77	7723.57	7849.68	7865.38	8020	8064.73	8018.12	8087.33	8137.58	8236.22	8272.88	8375.64	8253.28	8112.32	7878.75	7762.07	7726.42	7626.63	7561.72	7438.13	7375.95	7275.62	7272.47
36	Elephant_Unknown_Sheffield_Polished	4829.08	5076.11	5143.43	5335.18	5491.57	5709.04	5792.03	6062.52	6207.22	6264.22	6665.11	6873.36	6970.83	7150.21	7351.19	7458.73	7732.65	7861.37	8051.42	8147.84	8284.61	8379.34	8576.06	8717.72	8657.67	8830.76	8939.02	9153.61	9273.08	9192.77	9365.8	9503.67	9565.45	9714.33	9718.95	9558.72	9668.49	9499.36	9420.73	9338.95	9164.82	9060.72	8882.8	8707.51	8874.79	8421.31	8538.07	8300.76
36	Elephant_Unknown_Sheffield_Polished	4370.14	4402.86	4613.34	4773.75	4849.43	4982.15	5244.2	5439.95	5493.78	5692.74	5874.27	6070.98	6271.87	6309.84	6586.42	6811.2	6911.35	7072.81	7074.19	7241.41	7360.97	7530.5	7644.94	7812.52	7863.54	7974.41	8115.35	8106.06	8325.87	8315.64	8566.86	8542.94	8628.35	8804.78	8770.32	8514.3	8658.72	8541.42	8443.65	8276.2	8257.56	8046.39	7897.15	7907.18	7764.94	7620.54	7699.62	7535.79
36	Elephant_Unknown_Sheffield_Polished	4655.7	4741.09	5038.86	5100.78	5288.21	5453.48	5631.63	5742.63	5937.46	6082.84	6371.54	6435.92	6706.51	6790.5	6802.46	6905.24	7233.56	7354	7576.54	7640.13	7776.34	7838.7	8117.53	8136.03	8165.68	8187.45	8496.96	8543.23	8742.64	8759.17	8688.41	8823.41	8914.57	8895.97	9029.63	8853.51	8833.82	8852.92	8893.01	8634.64	8420.12	8430.61	8364.68	8158.9	8139.61	8099.42	7882.11	7705.42
36	Elephant_Unknown_Sheffield_Polished	5017.76	5132.76	5239.87	5457.44	5566.34	5642.64	5948.86	6092.09	6229.17	6431.95	6566.07	6681.04	6889.32	7011.56	7266.56	7417.05	7473.06	7728.21	7845.19	7939.93	8075.4	8098.09	8219.16	8299.1	8431.13	8660.66	8756.92	8666.93	8918.96	8923.32	8995.05	9177.74	9327.62	9261.43	9234.27	9261.78	9282.32	9146.01	9070.45	8864.46	8832.67	8730.3	8555.14	8407.41	8371.79	8251.14	8271.01	8071.58
36	Elephant_Unknown_Sheffield_Polished	4956.56	5071.57	5163.27	5335.36	5591.71	5749.09	5872.03	6007.27	6230.9	6412.67	6605.49	6887.66	7088.74	7218.85	7406.63	7444.05	7726.94	7861.37	8097.69	8346.57	8355.29	8474.53	8505.27	8753.43	8826.08	8755.71	9033.04	9140.93	9165.59	9291.89	9420.13	9522.49	9548.72	9577.7	9708.33	9452.89	9664.52	9522.18	9233.44	9281.82	9104.69	8942.55	8909.63	8759.05	8625.59	8559.44	8395.65	8266.21
36	Elephant_Unknown_Sheffield_Polished	5328.82	5376.48	5628.1	5780.06	5888.04	5997.73	6210.03	6459.55	6644.99	6761.94	7065.09	7207.7	7372.54	7545.67	7715.23	8097.59	8051.57	8218.67	8375.87	8540.41	8720.85	8859.54	8966.54	9120.39	9091.05	9203.56	9325.83	9657.36	9742.1	9691.47	9774.03	9984.09	10057.1	10117.8	10116.7	10146.5	10054.5	9966.57	9853.77	9739.93	9787.57	9494.41	9306.08	9310.54	9136	9133.99	8889.39	8865.68
36	Elephant_Unknown_Sheffield_Polished	5792.86	5801.41	6012.65	6260.3	6441.51	6594.13	6744.04	7026.89	7197.8	7450.98	7512.62	7698.12	7959.16	8169.96	8325.45	8664.49	8917.39	8921.05	9194.71	9349.52	9420.49	9582.98	9703.31	10012	10046.2	10056.4	10065.5	10273.7	10403.8	10659.5	10672.9	10812.9	10961.3	10978.7	11020.6	10891.6	10885.5	10896.2	10728.9	10685.8	10430.4	10292.8	10140.7	9878.05	9824.88	9822.3	9703.87	9550.69
36	Elephant_Unknown_Sheffield_Polished	5644.98	5849.98	6050.03	6178.01	6395.78	6589.18	6763.17	7001.42	7211.37	7260.19	7675.57	7943.44	8205.81	8285.55	8486.99	8765.74	8868.11	9137.46	9127.35	9356.58	9486.48	9506.7	9677.67	9902.51	10023.3	10210.9	10247.6	10435.9	10597.9	10710	10740.9	10814.8	10959	10943.2	11010.5	11055.6	10929.2	10904.2	10931.4	10675	10452	10495.4	10327.3	10179	9943.8	9729.2	9645.04	9566.08
37	Elephant_Unknown_Sheffield_Unpolished1	18803.8	19147.9	19241.1	19587.4	19834.2	19975.6	20509.8	20770.3	20797	21464.4	21526.6	21702.8	22020.4	22378.9	22596.4	22808.7	23076.2	23304.5	23581.6	23788.4	23829.3	23906.4	24240.5	24424.5	24779.7	24813.2	24968.2	25090.4	25343.1	25439.1	25699.9	25807.9	25931.3	25963.9	25989	25655.3	26223.4	25753.3	25628.1	25502.6	25220	25066.8	24840.7	24622	24871.8	24455.9	24633.7	24538.8
37	Elephant_Unknown_Sheffield_Unpolished1	18763	18891.9	19049.5	19498.4	19639.9	20036.3	20379.1	20762	21134.9	21322.3	21548	22023	22369	22396.6	22837.9	23087.9	23302.6	23723.9	23572.8	24053.5	24161.4	24380.4	24646.2	24971.1	24923.1	25083.9	25469.8	25641.8	25836	26030.4	26162.8	26345.1	26336.2	26632	26802.3	26703.1	26677.4	26387.4	26255.1	26132.8	25982.2	25643.5	25341.3	25230	25086.2	24779	24715.2	24500
37	Elephant_Unknown_Sheffield_Unpolished1	16912	17271.9	17415.1	17667.1	18108.7	18340.8	18530.7	18859.4	19327.5	19332.5	19826.4	20025	20157.4	20392.9	20775	21060.2	21541.1	21607.5	21776.9	22010.5	22155	22272.5	22494.3	22882.4	22936.3	23226.2	23243.6	23549.4	23715.8	24005.1	24192.7	24239.6	24144	24330.8	24360.8	24132.2	24202	24096.4	24003.6	23709.7	23448.3	23254	23321.8	22959.2	22775	22731.1	22630.8	22430.5
37	Elephant_Unknown_Sheffield_Unpolished1	17146.6	17331	17546	17728.9	18168.2	18261.2	18785.5	18954.2	19395.7	19467.4	19752.5	20047.8	20148.9	20483.1	20670.8	20954.3	21215.2	21514.3	21714	21808.2	22158	22320.2	22425.8	22564.6	22618.6	22840.8	23112	23209.4	23435.3	23623	23786.1	24084.1	24014.4	24178.6	24127.2	23977.1	24108.2	23984.7	23842.2	23595.7	23416.2	23301.7	23124	22921.6	22898.8	22641.9	22450.7	22252.9
37	Elephant_Unknown_Sheffield_Unpolished1	19339.3	19622.5	20013.6	20149.2	20526	20818.5	20908.3	21370.4	21954.7	21953.6	22158.1	22464.2	22937.2	23406	23604.8	23893.6	24164.6	24493	24464.7	24963.4	25147.7	25298	25365.8	25615.3	25877	26133	26281.6	26498.4	26661.4	26585	26957.7	27189.6	27380.6	27456.1	27451.4	27458.2	27180.4	27211	26786.3	26795.2	26632.9	26305.9	26191.9	26166	25875	25626.1	25467.3	25420.2
37	Elephant_Unknown_Sheffield_Unpolished1	18153.7	18307.3	18622.7	18898.9	19298	19643.1	19890.8	20064.3	20514.3	20790.6	21170.8	21410.9	21728.7	22157.6	22387.9	22460.7	22833.7	23047.6	23242.7	23642	23822.3	23949.5	24095.8	24239.5	24615.7	24873.5	24587.2	24947.8	25246.6	25524.2	25678.9	25807.8	25957.3	26226.6	26234.5	26116.5	26085.3	25629.8	25891.8	25462.9	25131.2	25185.1	24949.7	24660.9	24786.5	24599.2	24482.3	24227
37	Elephant_Unknown_Sheffield_Unpolished1	17098.1	17556.9	17526	17803.8	18091.7	18303.4	18669.1	19113.7	19202.1	19741.1	19888.8	20274.6	20544.3	20746.4	20855	21313.8	21606.7	21951.2	22288.6	22378.8	22425.8	22766.2	22906.5	23323	23522.3	23558.3	23726	23976.4	24071.8	23924.3	24444	24592.9	24666.7	24615	24664.5	24644.5	24765.1	24717.6	24541.2	24230.6	23931.8	23655.4	23635.1	23593.4	23331.6	23260.1	23080.2	23049.1
37	Elephant_Unknown_Sheffield_Unpolished1	17995.6	18245.3	18241	18587.8	18884.7	19143.6	19221.3	19624.2	19948.9	20229.3	20459.7	20712.2	21118.4	21593.1	21780.2	21946.1	22553	22629.6	22712.1	22826.9	23177.2	23568.6	23707.2	23915.4	24101.3	24370.3	24034.8	24380.7	24606	24863.8	25108	25179	25303.2	25448.4	25425.1	25095.2	25447.1	25197.1	24998	24566	24444.2	24449.5	24302.2	24068.8	24020.3	23687	23534.8	23585.7
37	Elephant_Unknown_Sheffield_Unpolished1	16817.6	17051.9	17331.6	17566.4	17802.7	18116.1	18485.3	18681.9	18856	19220.5	19717.7	19974.9	20264.5	20579.7	20676.7	21043.7	21473.5	21740.7	21748.8	21980.5	22226.9	22547.1	22514.9	22687.7	23125.2	23256.3	23378.3	23468.5	23824.5	23955.7	24132.2	24320.8	24325.4	24517.5	24447.8	24493.6	24434.3	24252.7	24248.8	23836.7	23685.6	23436.6	23203.6	23124.5	22811.8	22685.9	22614.4	22460.5
37	Elephant_Unknown_Sheffield_Unpolished1	16914.5	17311.8	17623.7	17886.6	18110.6	18285.5	18655.2	19128.9	19307.7	19673.3	19890.6	20260.3	20656.8	20996.8	21185.4	21350.6	21613.3	22058.7	22417.5	22680.9	22760.8	22957.5	23139.3	23271.7	23593.1	23717.7	23682.2	23910.5	24123.1	24305.6	24676.3	24705.9	24647.6	24877	24926.5	24587	24709.6	24752.8	24462.8	24083.6	23939.5	23759.7	23617	23449.5	23381	23128.3	23089.9	22887.2
37	Elephant_Unknown_Sheffield_Unpolished1	15912.5	16050	16420.5	16793.1	17025.3	17207.5	17453.8	17699.9	17867.8	18407.5	18434.2	18787.3	19129.3	19410.2	19606.5	19807.9	20193.3	20129.5	20604.3	20947.4	20789.7	21151.6	21213.3	21456.3	21546.6	21734.1	21892.5	21989.3	22362.2	22548.3	22765.1	22834.5	23038.8	22902.5	23340.6	22921.8	23111.5	22863.5	22647.4	22643.1	22248	22202	22021.8	21830.8	21691.9	21874.1	21478.6	21452.8
37	Elephant_Unknown_Sheffield_Unpolished1	13571.9	13777.6	13891.5	14174	14470.7	14697.9	15150	15514.3	15626.9	15876.8	16318.8	16477.7	16712.8	17041.6	17324.6	17272.8	17711	18096.5	18301	18327.8	18614.8	18907.8	19211.6	19370.5	19499.3	19642.7	19790.6	19905.7	20182.1	20417.5	20582.1	20487.2	20525.6	20913.6	20872.5	20851.3	20528.5	20545.3	20396.8	20297.1	20116	19910.1	19583.5	19352.1	19354.9	19071.4	19102.6	19160.6
37	Elephant_Unknown_Sheffield_Unpolished1	20634.5	20852.7	21170.6	21231.3	21645.2	21815.3	22161	22524.3	22774.7	23090.9	23087.8	23473.5	23777.8	24147.5	24475.5	24763.7	24830.8	25334	25176.1	25471.2	25820.4	26002	26310.6	26411.7	26555.7	26755.1	27062.6	27087.5	27221.3	27501	27547.5	27675.9	27591.6	28119.9	28266.4	27957.5	28132.7	27954.6	27500.3	27353.4	27350.9	27157.4	27078.9	26911.8	26738.7	26504.4	26721.2	26295.1
37	Elephant_Unknown_Sheffield_Unpolished1	26057.7	26504.6	26954.9	27167.7	27331.8	27491.8	27868.3	27911.7	28604.5	28699.8	29125.6	29355.9	29456.6	29758	30010.6	30511.1	30558.6	30628.5	30878.8	31056.2	31268.3	31532.5	31774.5	31981.3	32209.1	32624.3	32664.1	32806.3	33120.8	33171.1	33420	33519.9	33389.1	33605.5	33775.2	33727.1	33692.1	33836.5	33406.8	33205.3	33084.6	32832.1	32755.4	32467.6	32477.8	32145.4	32049.4	32031.3
37	Elephant_Unknown_Sheffield_Unpolished1	17480.6	17534.9	17719	17982.6	18254.7	18561.2	18926.2	19180.2	19653.7	19506.5	19981.8	20252.7	20424.1	20707	21182.7	21324.8	21383.4	21848.5	22095.7	22128.7	22304.4	22608.4	22881.7	23065.2	23062.1	23560.3	23466	23871.7	24010.9	24037.6	24382.9	24581.5	24466.2	24663.2	24510.3	24440.9	24629.3	24506.4	24125.6	23919	23648.7	23560.6	23266.4	23394.5	23120.4	22906	22664.4	22727.3
37	Elephant_Unknown_Sheffield_Unpolished1	17220.5	17514.5	17707.8	18097.6	18282.5	18418.8	18646	19107.8	19378.3	19400.9	19970.8	20296.8	20448.6	20719.6	21015.6	21184.6	21409.5	21768.3	21947.6	22126.3	22278.2	22296.4	22696.1	23057.4	22938.4	23276.3	23539.8	23715.3	23879.4	23920.1	24069.5	24188.2	24092.4	24299.7	24598.6	24344.1	24271.8	24249.9	24246.7	24050.7	23730.2	23656.6	23381.6	23138.8	23121.5	23044.5	22762.9	22649.7
37	Elephant_Unknown_Sheffield_Unpolished1	15785	15826.2	16029.7	16354	16553.9	16804.9	17139.6	17423.3	17630.4	17872.8	18245.6	18673.5	18947.2	18980.4	19210.7	19421.7	19632.1	20083.9	20390.3	20413.7	20679.9	20950.5	21023.2	21199.2	21300	21490.7	21610	21778.7	21929.3	21997.1	22045.8	22364.4	22487.6	22641.2	22602.8	22699.3	22347.8	22189.4	22319.1	22093.6	22011.5	21855.4	21496	21540.6	21308.4	21108.3	20905.4	21209.1
37	Elephant_Unknown_Sheffield_Unpolished1	19543.2	19630.6	19942.6	20176.8	20461.4	20756.9	21109.7	21376.4	21743.6	22070.7	22403.6	22797.9	23224.6	23515.4	23849.7	23975.9	24365.7	24869.9	24996	25200.4	25393	25770.9	25914.7	26084.9	26239.8	26503.7	26814.6	27160.1	26980.7	27436.3	27581.6	27643.4	27717.4	27731.1	27853.4	28083	27801	27894	27412.2	27136.5	26983.3	26940.7	26564.2	26434.8	26245.7	26218.1	25945.9	25871.7
37	Elephant_Unknown_Sheffield_Unpolished1	18640.7	18733.2	18894.3	19344.2	19618.5	19949.2	20245.6	20989.9	21249.8	21505.5	21617	22024.1	22423.1	22827.7	23055.3	23274.5	23692.6	23855.5	24317.8	24493.7	24403	24830.2	25231.8	25483.5	25672.9	25979.1	26100.7	26279.4	26418.3	26621.2	26853.5	26979.3	27119	27266.1	27467.8	27129.8	26963.1	26854.7	26698.8	26607.3	26432.2	26068.7	25803.8	25698.9	25472.4	25264.5	25090.9	25201.3
37	Elephant_Unknown_Sheffield_Unpolished1	21302.5	21526.3	21900.4	22286.4	22492.4	22789.7	23201.7	23423.9	23882.2	24355.8	24699.3	25093.7	25230.3	25549.6	25909.5	26316.7	26494.5	26884.5	26898.4	27212.9	27438.5	27893.9	28082.6	28365	28393.8	28537.5	29128.9	29295.5	29467.2	29591.4	29938.9	29951.1	30081.4	30033.7	30093.2	30260.3	30115.4	30000.3	29700.7	29427.8	29334.4	29290.7	29026.2	28724.8	28417.7	28201.2	28053.3	28012.8
37	Elephant_Unknown_Sheffield_Unpolished1	23314.2	23732.3	23716.9	24085.1	24525.9	24583.5	24917.4	25351	25651.6	25726.8	25997.2	26480.9	26775.2	26809.7	26940.9	26997.8	27114.1	27650.1	27586.8	27958.4	28046.8	28291.7	28418.1	28681.3	28832.8	29496.6	29305.2	29319.8	29243.2	29614.6	29768.7	30143.5	30097.2	30215.2	30222.8	29965.7	30239.9	30111.1	29811.3	29742.7	29389.3	29375	29263.2	29154.6	29126.5	29036.2	28615.3	28691.5
37	Elephant_Unknown_Sheffield_Unpolished1	11968.2	12063.8	12415.3	12471.9	12481.7	12608.7	12891.1	13149.8	13217.2	13458.5	13742.8	13713.5	13789.5	13869.6	13969.7	14289.1	14481.4	14513	14713.7	14867.9	14912	14921.3	15020.2	15143.2	15370.2	15285.4	15464	15702.1	15617.8	15757.5	16059.3	16061.1	15960.2	15923.1	16054.5	15841.7	15784.9	15719.3	15786	15936	15673.8	15453.6	15345.4	15158.9	15303.4	15143.9	15226.8	15140.9
37	Elephant_Unknown_Sheffield_Unpolished1	23314.2	23732.3	23716.9	24085.1	24525.9	24583.5	24917.4	25351	25651.6	25726.8	25997.2	26480.9	26775.2	26809.7	26940.9	26997.8	27114.1	27650.1	27586.8	27958.4	28046.8	28291.7	28418.1	28681.3	28832.8	29496.6	29305.2	29319.8	29243.2	29614.6	29768.7	30143.5	30097.2	30215.2	30222.8	29965.7	30239.9	30111.1	29811.3	29742.7	29389.3	29375	29263.2	29154.6	29126.5	29036.2	28615.3	28691.5
37	Elephant_Unknown_Sheffield_Unpolished1	27388.6	27481.1	27862.2	28161.4	28357.9	28618.6	29099.6	29327.2	29455.8	29550	30008	30487.9	30659.9	30894.4	31319.8	31503.4	31617	32141.7	31906.2	32118.6	32464.4	32950	33307.2	33762.4	33884.1	34026.5	33999.3	34218.5	34362.2	34697.6	34665.1	34675.1	34925.1	35079.2	35276.3	35162.2	35102.4	34740	34680.7	34578.7	34328	34373.8	34007.6	33681.9	33734.8	33590.3	33177	33507.4
37	Elephant_Unknown_Sheffield_Unpolished1	23905.7	24238.2	24691.1	24885.4	24818.6	25137.3	25549.8	25984.6	26179.8	26454.8	26560.7	26757.1	27061.1	27321.9	27455.1	27784.3	27856.9	28293.5	28615.4	28524.1	28710.9	28765.2	29164.8	29326.8	29297.2	29569.2	29856.1	30001	30197.8	30421.1	30503.8	30389.2	30556.7	30871.5	30900.2	30861.3	30632.3	30681.5	30531	30483.7	30073.2	29964.9	29816.6	29667.9	29446.4	29845.2	29467.8	29138.8
37	Elephant_Unknown_Sheffield_Unpolished1	16371.4	16501.3	16741.1	17205.4	17381.9	17394.8	17743.2	18149.3	18198.7	18483.4	19031.8	19341.5	19339.7	19683.4	19960.1	20200.5	20549	20847.4	20953.4	21138.9	21285.1	21554.5	21873.4	22215.4	22106.7	22121.2	22723.4	22600.2	22834.2	23002.8	23100.9	23155.4	23211.9	23322.1	23415.1	23292	23541.5	23406.6	23227.9	22994.7	22771.9	22568.8	22424.2	22123.1	21804.3	22100.4	21845.5	21866.8
37	Elephant_Unknown_Sheffield_Unpolished1	10356.8	10361	10559.6	10728.7	10942.6	11118.8	11293.5	11538.3	11839.8	12058.2	12179.9	12354.6	12668.9	12932.4	13107	13122.4	13274.3	13587.3	13715.6	13933.1	13972.6	14143.7	14383.3	14580	14633.4	14744.8	14938.1	15022.4	15335.1	15224.1	15280.3	15421.5	15467.7	15528.2	15684.9	15613.1	15456	15420.7	15358.8	15297.3	14971.4	14984.2	14732.4	14614.1	14624.6	14374.6	14303.7	14235.2
37	Elephant_Unknown_Sheffield_Unpolished1	12212.9	12165.4	12391.6	12729	12789.1	12922.9	13310	13517.3	13693.5	13870.1	14059.8	14283	14447.7	14561.1	14877.3	14829.4	15145.8	15374.7	15522.5	15523.4	15598	15854.7	15948.2	16168.5	16278.6	16352.6	16486.9	16731.2	16908.1	16806.6	16771.6	16904.7	16969.4	17024.4	16980.4	16953.6	16915.4	16901.6	16902.6	16803.9	16659.1	16518.8	16384.3	16428.5	16278	16090	16106.4	15913.7
37	Elephant_Unknown_Sheffield_Unpolished1	16223.6	16372.4	16715.1	16932.6	17038.9	17242.2	17385.3	17582.1	17906.9	17836.5	18230.6	18632.8	18490.5	18783.3	18871.9	19087.2	19496	19600.1	19742.6	19973.2	20096.9	20043.1	20073	20475.1	20576.2	20827.4	20769.4	20963.9	21008.2	21191.2	21285.8	21451.7	21491.4	21417.8	21777	21363.3	21570.8	21397.4	21308.3	21368.2	21388.4	21097.1	20676.3	20783.9	20835.5	20632.4	20466	20288.2
37	Elephant_Unknown_Sheffield_Unpolished1	22970	23168	23252.5	23472.6	23867	24133.9	24417.4	24841.2	24949.8	25364.8	25494.9	25817.2	25950	26449.6	26713.8	26790.5	27337.5	27296.8	27344.5	27867.2	28058.3	28403	28620.2	28943.5	29202.8	29319.8	29622.8	29272.9	29664.2	29789.3	30004.5	30377.4	30476.3	30519.4	30576.6	30257.6	30184.1	30257.1	30138	29900.8	29838	29490.3	29437.5	29250.3	28909.6	28876.3	28822	28824.2
37	Elephant_Unknown_Sheffield_Unpolished1	18768.1	18964	19368.8	19535.9	19678.3	19901.7	20164.5	20626	20611.3	20827.1	20911.1	21332.2	21547.3	21668.2	21923.1	22162.9	22534.4	22515.3	22990.7	23212.4	23075.8	23208.5	23655	23765	23860.5	23955.3	24202.1	24271.6	24246.5	24423.7	24837.5	24974.6	24951.9	24891.3	25010.8	25041.6	25312.8	25028.2	25007.5	24728.9	24488.5	24379.9	24167.1	24151.9	24021.8	23968.8	23708.1	23586.5
37	Elephant_Unknown_Sheffield_Unpolished1	16453	16686.5	16952.5	17075.2	17360.2	17663.3	18057	18475.8	18730.6	18912.7	19413.1	19685	19961.4	20103.1	20316.5	20535.5	21150.4	21096.6	21349.9	21456.7	21747	21952.3	22117.9	22376	22478.7	22812.7	22772.3	22951.8	23027.2	23319.9	23524.3	23749	23764.9	23892.4	24127.9	23807	23776.4	23720.6	23455	23256.3	23113.8	23095.7	22981.7	22701.4	22414.5	22625.6	22148.5	22166.6
37	Elephant_Unknown_Sheffield_Unpolished1	16641.7	16810.5	17066.5	17146.6	17447.4	17935	18122.3	18302.7	18691.6	19153.4	19114.7	19416.5	19864.4	20176.9	20313.9	20595.7	21080.7	21309.5	21428.4	21431.9	21831.8	22169	22273	22446.8	22665.4	22866.5	23018.1	23114.6	23242.8	23582.6	23662.7	23747.1	23787.7	23878.7	23645.6	23570.8	24003.2	23890.6	23652.5	23501.8	23496.6	23104.8	22951.4	22665.1	22592.1	22249.1	22181.5	22146.7
37	Elephant_Unknown_Sheffield_Unpolished1	14535.7	14707.2	14878.2	15158.6	15423.8	15775.1	15931	16199.4	16552	16679.1	17015.8	17223.6	17594.7	17841.3	18112.5	18156.9	18549.4	18955.9	18901	19313.1	19306.6	19495.3	19697.7	19711.1	19796.5	20116.9	20020.9	20427.2	20826.9	20931.1	20959.8	21078.3	21196.6	21199.7	21262.6	21213	21263	21286.5	21073.8	20838.9	20654.3	20611.2	20249.9	20348.4	20143.1	19961.5	19890.6	19899.7
38	Elephant_Unknown_Sheffield_Unpolished2	7646.47	7877.65	8117.43	8302.03	8509.59	8814.14	8989.99	9258.47	9569.61	9738.29	10089.1	10342.7	10503.6	10686	11001.9	11256.6	11478.1	11627.2	11704.8	12063.9	12106.9	12381.4	12341.4	12501.4	12733.4	13003	13095.3	13263.9	13480.4	13543.2	13569.8	13801.4	13871.9	13743.6	13799.1	13653.5	13799.3	13678.8	13622.7	13512.1	13210.6	13007.7	12917	12732.1	12791.6	12392.8	12315.1	12211
38	Elephant_Unknown_Sheffield_Unpolished2	10206.3	10282	10421.3	10616.9	10831.3	11101.1	11139.9	11500.9	11795.3	11895.9	12101.1	12356.8	12670.2	12713.9	12916.4	13188.5	13273.9	13491.9	13436.5	13582.1	13775.9	13896.9	14159.1	14246.6	14383.6	14409.9	14573.1	14604	14803.4	15044.1	15155.6	15303.5	15346.6	15304.1	15286	15266.3	15220.5	15113.2	15150.2	15012	14977.4	14897.3	14672	14546	14373.9	14149.4	14250.3	14136.5
38	Elephant_Unknown_Sheffield_Unpolished2	6746.43	6953.6	6964.94	7251.29	7529.96	7853.19	8029.15	8167.4	8399.59	8883.3	9109.06	9334.9	9448.23	9583.48	9956.31	10280.7	10525.4	10625.8	10759.8	10859.9	10984	11117.5	11285	11565.7	11625.3	11885.6	11958.3	12179.3	12067.5	12437.6	12523	12667.8	12689.6	12627.3	12602	12600.6	12577.7	12588.3	12368.8	12205.6	12083.7	11968.7	11899.6	11651.6	11561	11399.7	11259.9	11253.8
38	Elephant_Unknown_Sheffield_Unpolished2	8222.7	8367.89	8563.11	8940.59	9009.62	9310.03	9585.31	9752.73	9950.65	10140	10361.7	10614.4	10863.4	11133.5	11315.7	11706.9	11789.9	11838.4	11934.2	12148	12383.5	12482.1	12557	12769	13022.2	13149.7	13287.3	13195.3	13515	13625.3	13782	13976.9	13912.1	13970.7	13873.8	14062.2	13839.5	13917.3	13803.6	13558	13477.4	13261	13153.3	12932.2	12855.7	12768	12612.4	12571.1
38	Elephant_Unknown_Sheffield_Unpolished2	7210.48	7471.48	7606.99	7805.66	7946.8	8106.63	8323.55	8668.39	8946.16	9148.31	9380.52	9570.26	9752.13	10088.3	10319.8	10522.3	10502.9	10932.1	10929.5	11018.4	11447.3	11468.7	11570	11794.8	11892.3	12077.6	12276.3	12280.2	12388.5	12619.9	12690.4	12911.5	12818.8	12841.2	12976.5	12685.9	12873.4	12673.7	12468.8	12516.8	12403.8	12278	12067.9	11840.5	11660.9	11695.1	11519.8	11296.9
38	Elephant_Unknown_Sheffield_Unpolished2	6024.88	6226.45	6275.97	6490.98	6716.05	6918.51	7191.77	7428.37	7815.2	7915.96	8304.9	8485.1	8704.27	9045.72	9203.11	9244.98	9523.2	9545.89	9873.2	10042.5	10187.9	10426.7	10575.5	10817	10993.4	11002.6	11216.8	11235.2	11355.9	11406.1	11578.1	11760.3	11852.8	11818.7	11965.8	11862.9	11808.6	11647	11580.4	11513.3	11416.8	11351	11019.2	10706.9	10611.2	10705.3	10522.6	10270.5
38	Elephant_Unknown_Sheffield_Unpolished2	7029.45	7165.58	7367.11	7475.74	7736.87	7884.04	8084.82	8393.87	8660.68	8806.02	9059.56	9216.15	9384.84	9766.49	10109.4	10039	10248.6	10763.3	10515.7	10706.1	10828.6	11117.5	11214.6	11386.4	11413.1	11663	11626	11924.2	12071.7	12270	12296	12278	12483.4	12539.2	12388.2	12441.5	12360	12504.3	12268.6	12186.9	12014	11871.4	11659.4	11600.9	11388.2	11172.9	11060.3	11016
38	Elephant_Unknown_Sheffield_Unpolished2	11063	11068.3	11316.9	11590.5	11775.5	11952.3	12172	12466.5	12703.7	12866.3	13066	13201.4	13527.3	13748.6	13935.7	14318	14338.9	14528.4	14863.6	14750.9	15113.2	15219.9	15366.3	15509.7	15602.9	15690.4	16019.4	16178.6	16321.4	16451.4	16464.9	16483.5	16632.3	16646	16771.5	16715	16533.5	16576.6	16331.8	16147.4	16022.1	15875.2	15876.7	15745.8	15612.9	15324.1	15454.2	15170.8
38	Elephant_Unknown_Sheffield_Unpolished2	11652	11730.4	12005.7	12153.4	12399.3	12578.1	12901.4	13237.7	13344.3	13646.1	13793	14073	14261.5	14510.2	14849.2	15018.7	14991.6	15382.8	15587.2	15719.1	15779.8	16120	16259.8	16384.4	16438.5	16745.1	16947.4	16936.6	17209	17226.5	17273.5	17447.1	17518.6	17481.9	17459.2	17682.8	17340.9	17529.3	17270.4	17161.9	17168.2	16932.7	16662.2	16591.4	16390.3	16353.4	16449.6	16323.6
38	Elephant_Unknown_Sheffield_Unpolished2	6687.79	6890.56	7063.84	7219.33	7425.49	7684.24	7934.05	8186.99	8529.86	8748.63	8969.71	9200.7	9587.54	9671.47	9890.64	10164.2	10393.4	10561.7	10766.2	10923.9	11194	11280.1	11431.7	11604.2	11770.3	11975.4	12111.8	12054	12280	12353.5	12449.2	12486.9	12514.3	12571	12688.9	12573.5	12650.6	12419.1	12271	12156.3	12049.2	11873.8	11594.7	11483.2	11518	11331	11319.7	10989.6
38	Elephant_Unknown_Sheffield_Unpolished2	9061.54	9009.77	9322.08	9556	9864.25	9990.27	10266.5	10600.8	10737.7	11122.2	11422.1	11584.6	11892.1	11939.5	12217.9	12460.7	12660.3	13042.8	12985.2	13496.2	13594.7	13715.8	13946.5	14112.8	14225.5	14345.3	14319.2	14466.3	14677.7	14903.4	15082.4	15044.7	15080.8	15207.2	15182.7	14985.9	14747.9	14836.7	14785.6	14644.3	14494.4	14168.4	14127.3	13999	13856.7	13965	13624.2	13638.3
38	Elephant_Unknown_Sheffield_Unpolished2	7424.65	7761.27	7714.82	7978.83	8317.73	8624.93	8780.45	9146.13	9246.4	9687.44	9759.5	10077.6	10304.5	10490.2	10672.2	11000.3	11215.1	11381.9	11459.6	11458.2	11786.1	12128.8	12172	12235.6	12355.5	12748.4	12784.8	12821.5	13074.9	13142.5	13276.6	13373.2	13535.6	13648.6	13686.9	13476.8	13401.3	13309.1	13175	13013.4	12811.8	12704.8	12658.1	12354.4	12316.9	12310.6	12096.5	11870.9
38	Elephant_Unknown_Sheffield_Unpolished2	6853.52	6979.76	7220.37	7446.69	7708.31	8066.41	8262.52	8402.45	8735.13	8885.58	9388.85	9570.87	9774.79	10098.4	10283.3	10377.1	10710.2	10947.9	11185.6	11242.4	11400.8	11593.3	11831.7	11944.6	11959.1	12186.6	12548.2	12479.3	12677.9	12913.4	12876.8	12947.3	13044.2	13079.4	13286.5	13253.1	13053.3	12759.8	12785.3	12660.1	12438.1	12282.6	12169	11901.2	11744	11646	11622.2	11573.7
38	Elephant_Unknown_Sheffield_Unpolished2	8260.94	8443.83	8672.6	8872.52	9063.84	9242.6	9621.51	9888.95	9750.11	10238.4	10545.5	10760.4	11080.8	11442.4	11589.8	11884	11990.1	12237.7	12370.2	12639.5	12683.5	12792.3	13052.6	13452.1	13408.9	13505.5	13623.5	13806.9	14019.1	14244.6	14306.2	14361.8	14373.2	14278	14310.7	14268.9	14270.3	14320	14205.9	13843.6	13863.6	13769.5	13628.2	13358.6	13251.6	13079	12768.8	12913.7
38	Elephant_Unknown_Sheffield_Unpolished2	6078.42	6213.18	6462.2	6613.77	6875.26	7172.57	7462.28	7674.4	7840.18	8138.17	8420.4	8599.55	8886.7	9177.89	9481.8	9604.01	9823	9949.05	10252.6	10384.1	10503.5	10707.7	10663.1	10921.6	11154.2	11368.9	11498.6	11661.4	11913.8	11879.8	11884.2	12000	12078.3	12079.9	12181.8	12091.2	12167.4	12053.3	11744.3	11676.8	11634.8	11487.2	11394.6	11134.9	10933.6	10784.2	10681.9	10607.3
38	Elephant_Unknown_Sheffield_Unpolished2	4908.12	4890.79	5158.43	5211.62	5278.12	5442.23	5701.56	5875.2	5934.18	6175.73	6293.66	6476.43	6682.38	6840.13	6948.8	7080.03	7264.46	7468.03	7596.06	7432.21	7664	7774.47	7871.5	7980.52	8085.92	8195.83	8153.61	8324.39	8543.01	8577.28	8555.07	8586.21	8627.5	8657.72	8778.67	8669.24	8703.4	8712.76	8612.61	8487.91	8419.11	8241.82	8024.41	8074.28	7803.7	7783.32	7768.08	7731.55
38	Elephant_Unknown_Sheffield_Unpolished2	5517.49	5677.19	5788.82	6055.69	6235.55	6379.47	6588.28	6814.59	6871.52	7242.57	7419.32	7582.87	7820.15	8055.4	8260.81	8445.64	8621.94	8899.26	9089.86	9094.34	9328.22	9299.03	9370.22	9617.61	9806.76	9910.33	9974.35	10054.5	10120.5	10341.8	10378.3	10471	10476.2	10579.9	10739.7	10599.4	10504.9	10361.3	10271.4	10311.1	10096.7	9979.8	9871.56	9659.25	9650.3	9459.03	9377.46	9263.06
38	Elephant_Unknown_Sheffield_Unpolished2	12391.4	12760	12898.2	13111.5	13175.6	13368.8	13868.3	14086.7	14381.2	14795.5	14824.5	14998	15421.8	15672.2	15939.8	16138.5	16337.2	16421.4	16649.6	16735.5	17115	17217.6	17447.2	17520.5	17642.1	17713.9	18025.3	18223.4	18330.6	18533.8	18698.7	18660	18758.6	18978.8	18877.4	18707.5	18745.3	18612.3	18478.9	18470.9	18179.3	17949.7	17786	17692.1	17427.3	17531.3	17310.2	17203.7
38	Elephant_Unknown_Sheffield_Unpolished2	15351.6	15656.7	15879.4	15954.7	16100.5	16249.9	16289.4	16608.7	16729.1	16782.5	17137.3	17233.4	17475.2	17786.4	17976.5	17902.4	18013.6	18288.8	18272	18554.9	18762.8	18943.4	18891.5	18915.5	19309.1	19184.4	19304.5	19457	19614.1	19744.1	19787.8	19751.2	19856.6	20088.9	20063	20037.7	19984.9	20011.1	19665.6	19738.5	19780.1	19711.5	19372.9	19172.2	19176.1	19230	19188.9	19020.6
38	Elephant_Unknown_Sheffield_Unpolished2	8941.7	9245.55	9386.92	9634.93	9899.26	10187.2	10320.1	10714.6	10983.2	11408.1	11582.4	11781	11911.1	12261.1	12606.2	12901.2	13206.8	13214.9	13287.6	13338.4	13734.1	13920.8	14190.8	14372	14409.6	14559.7	14712	14666	15012.2	15107.4	15318.9	15277.4	15371.6	15424.1	15507.8	15416.2	15741.3	15317.5	15233.7	15028.5	14821.6	14667.9	14535.4	14342.5	14231.7	13954.8	14203.8	13713.1
38	Elephant_Unknown_Sheffield_Unpolished2	6695.44	6838.79	7204.88	7322.01	7477.28	7663.78	7929.7	8265.92	8472.38	8806.55	9078.27	9296.7	9559.77	9785.75	9988.19	10132.4	10256	10619.5	10645.8	10858.5	11263.3	11286.1	11404.6	11593.3	11769.3	11931.7	11869.5	12278.9	12421.3	12427.1	12463.2	12555.8	12641.6	12653	12716.3	12696.4	12751.6	12495.8	12554.6	12487	12235.1	12050	11761.2	11586.8	11590.1	11357.9	11113.4	11231.4
38	Elephant_Unknown_Sheffield_Unpolished2	9342	9487.37	9594.61	9804.13	9895.83	10255.9	10495.3	10793.3	10908.7	11182.6	11401.4	11459.5	11808.9	12134.1	12224.7	12391.2	12732.8	12805.7	12929.8	13036.6	13284.6	13384.2	13600	13832.1	13951.7	13920.9	14023.1	14359.6	14316.7	14549.2	14654.4	14655.1	14648.3	14635.2	14851	15016.7	14896.7	14776.3	14741.8	14562.3	14258.5	14153.3	14103.2	13783	13613.1	13522.1	13531.9	13532.6
38	Elephant_Unknown_Sheffield_Unpolished2	6562.86	6865.59	7076.6	7086.68	7332.94	7533.97	7813.09	8051.08	8287.58	8480	8692.61	8998.37	9280.24	9549.26	9556.21	9686.96	9871.56	9892.59	10367.5	10448.3	10543.9	10685.6	10784.1	10852.3	11030.2	11395.6	11527.5	11438.5	11641.2	11718.1	11898.8	11997.6	12070.1	12262.1	12170.6	12049.9	12047.1	12018.2	11785.6	11681.7	11598.6	11422.9	11140.3	11116.4	10932.5	10972.4	10552.9	10569.6
38	Elephant_Unknown_Sheffield_Unpolished2	7080.44	7104.36	7347.14	7501.16	7765.78	7905.85	8192.63	8357.24	8601.02	8928.39	9167.23	9259.41	9568.8	9809.92	9947.91	10143.6	10523.1	10559.4	10758.8	10761.2	11006	11246.8	11505.6	11581.1	11616.9	11568.9	11842.6	11963.9	11970.3	11949.2	12220	12330.6	12413.7	12507	12495.7	12463.3	12454.9	12464.2	12360.2	12129	11955.9	11820.4	11678.7	11493.4	11461.5	11213	11082.8	11076.9
38	Elephant_Unknown_Sheffield_Unpolished2	8855.01	9013.22	9321	9553.38	9789.28	9878.75	10387.3	10451	10818.1	11116.6	11246	11749.4	11943.3	12000.5	12282.5	12435.9	12677.3	12962	13062.4	13296.2	13493.7	13709.5	13771.4	13953.6	14174.6	14353.7	14416.8	14550.1	14847.8	14911.1	15028	15210.5	15241	15360.9	15355.2	15117.5	15134.3	15130	14954.1	14875.9	14742.9	14548.3	14465.2	14120	14039.2	13987.1	13786.4	13574.6
38	Elephant_Unknown_Sheffield_Unpolished2	10048.3	10385.2	10403.1	10614.3	10774.3	11190	11320.8	11441	11697.6	11902.6	12233.7	12323.2	12561	12697.3	13090.6	13393.8	13424	13455.2	13550	13806.2	14022.2	14123.4	14298.5	14460.3	14491.3	14616.9	14925.5	14980	15197.4	15398.8	15291.3	15455.3	15563.8	15724.6	15593.6	15315.4	15387.6	15468.3	15175.6	15124.3	15145.2	14952.1	14696.9	14429	14474.3	14142.1	14264.7	14188.6
40	SpermWhale	18385.7	18868.9	18820.6	19159.4	19209.4	19259.3	19457.8	19810	20149	19902.4	20042.1	20255.9	20476.3	20736.1	21002.3	20912.1	21246.1	21273.7	21112.1	21351.3	21472.8	21656.9	21894.2	21873.7	21748.4	22260.8	22393.4	22610	22774.2	22798.6	22801.1	22720.9	22860.3	22825.8	22979.7	22727.4	22820	22899.1	22824.4	22504.6	22417.1	22401.4	22267	22130.5	22022.5	21941.1	21883.5	21919.5
40	SpermWhale	10326.2	10232.4	10486.2	10566.5	10846	10923	11126.7	11331	11100.7	11413.3	11750.3	11879.6	12000.8	12030	12133.3	12346.2	12480.8	12569.4	12808.1	12871.4	12802.8	13053.2	13165.9	13278.5	13477.4	13537	13701.3	13625.2	13800.8	13793.9	13928	13987.9	14003.2	14094.5	14202.3	14179.6	13962.1	13963.4	13928.6	13798.6	13668.1	13623.3	13535.2	13379.2	13397.6	13324.4	13257.5	13217.7
40	SpermWhale	12029.4	12132.6	12425.9	12571.3	12617.6	12912.9	13154.5	13396	13610.7	14016.5	13995.6	14107.1	14241.9	14475.9	14614.5	14765.1	14936.5	14985.1	15372.5	15504.4	15730	15795.6	15928.2	16075.5	16304.8	16384.8	16560.8	16540.1	16677.7	16707.1	16785.5	16719.1	16829.1	17076.7	17083.8	16826.3	16725	16923.8	16750.5	16489.7	16546.6	16326.6	16161.2	16109.4	16015.7	15880.8	15951.4	15939.7
40	SpermWhale	8928.95	8941.68	9066.24	9147.14	9272.06	9414.92	9580.51	9745.25	9911.95	10059.7	10152.5	10242	10522.5	10624.9	10638.5	10747.4	10807.3	11054	11174.5	11072.5	11245.5	11369.3	11546.2	11603.2	11656.4	11643.6	11947.6	11926.9	11911.5	12166.9	12155.5	12115.2	12205.7	12198.2	12213.1	12147.2	12215.2	12201.2	11998.5	11993	11780	11754.8	11848.9	11630.9	11780.6	11567.5	11505.6	11379.9
40	SpermWhale	10002.4	10039.7	10149.3	10327	10446.6	10652.9	10890.7	10965.3	11077.7	11291.8	11424.4	11639.1	11783	11999.2	12083	12189	12356.3	12553.7	12675.8	12690.6	12955.8	13160.5	13170.2	13286.2	13383.6	13519	13597	13590.6	13717.8	13969.3	14012.8	13906	14002.5	14167.9	14137	13966.5	14081.9	13875.5	13907.9	13840.1	13822	13780.9	13620.2	13339.8	13280.8	13395	13095.7	13114.4
40	SpermWhale	12067.6	12286.1	12338.3	12611.5	12814.6	12917.6	13251.1	13452.8	13452.9	13549	13955.4	14070	14147.3	14431.4	14584.2	14695.6	15019.4	15355.8	15119.2	15398	15522.5	15782.7	15848	16064.1	16123.5	16178.6	16603.1	16438	16675.2	16801.9	16798.2	16768	16777.9	16904.2	16820.2	16662.7	16882.3	16682.4	16769.3	16710.7	16449.5	16278.4	16202.8	16229.5	16002.8	16081.6	15805.9	15691.8
40	SpermWhale	9288.46	9440.94	9578.18	9605.56	9817.44	10165.5	10293.3	10433.7	10696.1	10828.7	11052.8	11152.4	11320.4	11521.1	11809.4	12133.1	12166.6	12291.5	12340.5	12409.9	12626.3	12694.9	13020.9	13230.2	13181.5	13337.8	13386.1	13496.9	13570.9	13564.6	13710.5	13710.4	13819.6	13887.3	13714.8	13652.4	13926.3	13978.1	13694.3	13573.8	13562.2	13523.7	13297.3	13233.5	13152.3	12943.6	12938.8	13065.7
40	SpermWhale	9127.83	9071.37	9268.13	9470.92	9541.48	9679.8	9971.07	10298.7	10412.3	10768.5	10806.3	10710.1	10846	11121.8	11354.3	11475	11559.6	11815.9	11870.5	12003.4	12105.2	12320.1	12387.4	12567.6	12778.3	12808.9	12849.8	13027.2	13120.3	13315.1	13209.8	13192	13326.9	13414.7	13478.5	13365.2	13244.6	13208.4	13167.7	13194.1	13033.2	12988.4	12842.9	12668.9	12582	12494.9	12508	12371.1
40	SpermWhale	13362.8	13474	13654.3	13866.8	13888.4	14196.4	14426.1	14576.3	14932.2	14895.7	15092.5	15091.8	15372	15570.5	15763.1	15759.3	16162.4	16284.7	16272.8	16652	16946.7	17028	17001.8	17089	17344.6	17167.5	17497.4	17328.3	17725.1	17821.9	17889.7	17835.3	18036.5	18171	18151.4	17923	17854.4	18051.9	17811.1	17652.7	17555.7	17456.5	17358.5	17195.1	17300.8	17183.4	17037.1	17160.8
40	SpermWhale	13447	13563.7	13660	13792.8	14057.3	14144.5	14308.6	14547.7	14711.6	15049.3	15168.6	15236	15484.9	15596.1	15845.8	15899	16272.1	16456.8	16517.5	16652.4	16917.7	16920.4	17095.6	17333	17505	17813.3	17561	17992.7	18005.7	18104.9	18178.3	18246.7	18248.2	18265.5	18392.6	18360.1	18266.7	18313.9	18114.7	18154.6	17886.2	17815.5	17714.3	17400.8	17586.2	17283.6	17447.8	17123.2
40	SpermWhale	12309.8	12445.9	12591.4	12770.8	12698.6	12934.4	13305.1	13505.8	13564.8	13782.2	13822.9	13993.9	14185	14427.6	14595	14602.3	14761.5	14974.7	14891.4	15161.9	15490.4	15667	15770.6	15958.5	15964.5	16160.7	16101.5	16089.8	16533.4	16553.3	16637.8	16684.8	16544.7	16594.7	16671.6	16615.3	16622	16587.5	16479.1	16458.6	16527.6	16196.1	15986.5	15800.9	16154.6	15886.4	15571	15712
40	SpermWhale	11083.4	11369.7	11517.9	11776.4	11858.9	12137	12289.7	12590.2	12637.6	12783.9	13007.2	13317.4	13389.5	13415.6	13652.4	13921.2	14060.3	14216.9	14419.9	14383.5	14585.4	14813.3	14986.3	15072.8	15107.3	15257.3	15426.3	15338.1	15653.9	15487.3	15616.9	15771.8	15821	15805.8	15809.4	15757.2	15942.1	15827.2	15762.9	15646.2	15542.4	15524.8	15312.5	15198.6	15168.6	15095.2	14916	15082.2
40	SpermWhale	11481.2	11646.1	11618.8	11807.3	11871.5	11935.7	12280.2	12415.5	12499.6	12448.1	12667.3	12674.3	12891.2	13026.5	13168.3	13172.1	13307.7	13259.9	13510.6	13373.4	13693.9	13732.6	13954.1	14072.8	13974.9	14177	14228.3	14123.1	14428.6	14619.1	14582.3	14555.6	14624.8	14665.5	14596.8	14619.9	14595.8	14672.3	14323.5	14245.3	14375.5	14256.5	14080.6	14309.7	14159.1	14082.8	14294.8	14003.6
40	SpermWhale	13515.8	13486.3	13774.7	13873.1	14002.5	14213	14466.2	14574.7	14647.1	14916.5	15102.6	15281	15554.2	15621.5	15696.6	15956.9	16107.9	16499.1	16282.7	16586	16740.6	16862	17006.8	17165	17498.1	17444.1	17519.7	17620.9	17653.8	17867.5	17918.2	18130.8	18175.4	18093.7	18040	17990.6	17739.9	17748.9	17882.2	17730.2	17713.3	17641.2	17617.5	17236.3	17275.3	17467.6	17168.9	16927.2
40	SpermWhale	15542.8	15594.7	15695.2	15721.5	15918.2	16145.5	16389.1	16613.6	16707	16851.4	17063.3	17245.5	17316.4	17426.8	17808.6	17991	18037.2	17962.7	18305.6	18464.8	18582.6	18718.4	18840.1	19051	19308.4	19453.9	19636.3	19670.1	19661.5	19846.9	19915.5	19847.1	19650.3	19777	20002.6	20086.8	19878.2	19886	19684	19568.2	19610.7	19482.5	19289	19248.9	19345.2	19254.4	18939.6	19046.6
40	SpermWhale	12541.8	12591.2	12763.3	12946.7	13161.8	13223.9	13297.6	13525.9	13780.7	13820.6	14125.4	14167.5	14386.3	14577.7	14901.3	14836	14914.7	15085.9	15261.4	15489.1	15754.8	15711.2	15948.4	16077	16094.8	16094.6	16276.2	16336	16557.9	16599.7	16778.2	16746.8	16841.8	16933.7	16990.9	17138.9	16878.9	16902.2	16825.7	16396.5	16456.4	16417.1	16341.1	16035.9	16137.9	16114.7	16095.9	16004.5
40	SpermWhale	15004.8	15104.3	15361.7	15489.9	15654.2	15939.6	16189.7	16435.7	16520.3	16560.6	16858.9	16988.9	17277.2	17625.1	17667.1	17972.7	17906.8	18271.1	18367.7	18503.6	18720.1	18799.8	18862.1	19014	19109	19470.3	19573.9	19547.6	19969.6	19941.2	20218	20277.1	20042.4	20093.1	20187.4	20094.1	20246	20319.5	20050.6	19662.9	19593.6	19573.9	19419.4	19206.2	19295.7	19146.3	18860.8	18890.2
40	SpermWhale	16185.3	16289.2	16471.2	16672.7	16831.3	17049.5	17268.4	17372.8	17414.4	17603.7	17856.3	18069.3	18253.6	18502.4	18685.4	18913.2	18956.7	19043.9	19335.6	19302.1	19449.7	19660.8	19739.6	19882	20125.1	20220.4	20229.7	20650.6	20551.1	20832.5	20784.2	20641.8	20768.7	21019.4	21116.2	20784.5	20938	20723.3	20738.4	20752.3	20545.9	20432.6	20186	20313.6	20285.8	19931.4	19878.4	19956.9
40	SpermWhale	14670.8	14658.3	14907.9	14996.4	15225.2	15564.8	15720	15891	16085	16513.2	16611	16784.3	16937.3	16989.5	17141.4	17462	17574.2	17749.3	17549.8	17916.3	18206.9	18357.6	18522.1	18781.9	18839.7	18907.3	18991.9	19071.9	19432.6	19563	19720.1	19642.2	19671.6	19648.5	19775.7	19694.9	19533.7	19534.3	19375.9	19310	19265.6	19024.1	19063.2	19029.8	18766	18556.2	18564	18636.4
40	SpermWhale	24984.2	25399.4	25305.1	25569.1	25518.7	25680.8	25933.2	26232.2	26268.8	26381.3	26640.6	26933.2	26988.8	27121.1	27309.8	27385.6	27483.5	27415.9	27648	27949.1	27918.4	28343.5	28446.2	28580.8	28572.5	28402	28451.1	29030	29159.5	29440.7	29642.7	29459.3	29366.5	29446.8	29575.2	29425.4	29270.7	29630.1	29307.9	29299.8	29414.9	29228	28986.4	28780.9	28651.6	28987.5	28497.7	28590.1
40	SpermWhale	14464.3	14521.9	14711.6	14745.1	15019.7	15152.2	15069.3	15266.5	15331.2	15542.5	15885.1	15883.3	15932.4	16117.3	16309.7	16382.5	16500.5	16540.2	16915.6	16997.4	17079	17206.9	17341.7	17356.5	17343	17486.6	17368.9	17680.3	17781.7	17974.9	18088.1	18053.2	18008.7	18127.2	18244.5	18158.6	18087.5	18092.1	18052.8	17860.9	18010.9	17979.7	17840.8	17775.9	17643.9	17501.6	17338.1	17351.1
40	SpermWhale	11006.9	11078.3	11068.8	11253.5	11481.1	11701.5	11750.1	11917	12097.9	12151.3	12438	12586	12656.3	12931.2	13112.2	13160.9	13315.1	13437	13569.3	13791.1	13790.6	13938.5	14012.6	14039	14080.5	14345.9	14473.2	14631.5	14567.1	14609.8	14678.6	14800.8	15018.8	15034.1	15020.2	14822	14933.9	14877.5	14767.6	14748	14620.9	14683.1	14625	14448.1	14503.3	14345.6	14365.9	14115.8
40	SpermWhale	9433.79	9668.32	9799.84	9833.7	9904.54	10098.8	10244.7	10478.6	10492.7	10518.9	10876.7	11002.2	11186.6	11133.6	11369	11431.5	11756.7	11712.3	11702.8	11785.2	12221.1	12489.5	12458.6	12518.6	12616.7	12646.8	12714.3	12893.1	12940.4	12926.5	12941.3	13040.5	13134.2	13256.7	13255	13127	13268.1	13257.5	13204.9	13034.2	12916.5	12934.3	12940.7	12723	12534.4	12639.6	12498.5	12372.2
40	SpermWhale	13645.9	13676.2	13975.3	14141	14333.7	14596.6	14817.9	14943.9	15246.3	15682.3	15747.2	15841.4	15996.7	16361.3	16730.2	17006.8	16961.4	17111.8	17251.4	17334.8	17469.8	17751	17930.5	18164.4	18366.7	18126.3	18431.2	18845.9	18807.7	18779.1	18681.2	18893.1	19041.5	19151.4	19027.5	19078.1	19023.4	18880.8	18664.9	18619.7	18542.7	18479.7	18384.9	18263	18200.7	18285.1	18185.8	18037.3
40	SpermWhale	11012	11126.7	11380.2	11418.3	11745.2	11809.4	12082.2	12353	12490.9	12613.7	12970.7	13071.4	13313.5	13521	13601	13870.3	14074.3	14145.1	14371.3	14486.3	14578.1	14757.2	14916.5	15190.1	15217.6	15416.3	15278.5	15566.6	15777.8	15947.8	15909.1	15958.2	16000.3	16107.6	16197.1	15813.2	15960	16046.2	15848.3	16007.1	15791.6	15756.3	15596	15355.9	15442.9	15468	15368.5	15016.9
40	SpermWhale	11669.9	11769.3	11935.1	12059.5	12351.2	12472.8	12659.7	12862.7	13018.9	13186.9	13519.9	13695.2	13841.3	14067.7	14342.7	14439.2	14520.1	14812.1	14837.4	14957.5	15184.7	15476.7	15503.6	15855.7	15885	15902.2	16152.3	16243.3	16239.8	16375.9	16380.3	16458	16620.7	16529.3	16736	16557.5	16571.9	16594.3	16431.5	16401.3	16613.1	16386.7	16070.2	15917.5	15896.9	15495.9	15664.1	15534.5
40	SpermWhale	10563.3	10697.6	10805.9	10966.5	11219.9	11393	11514.4	11575.6	11797.4	11875	12240.3	12407.5	12509.4	12610.8	12744.9	12876.5	13055	13376.1	13469.4	13401.4	13468.1	13651.8	13857.6	13930.2	14086.5	14153.4	14315	14221.6	14504.4	14594.1	14610.3	14717.5	14649.6	14777.2	14771.4	14661.1	14709.8	14786.3	14754.2	14746.9	14636.9	14657.3	14577.5	14337	14397.6	14259.5	14263.8	14116.3
40	SpermWhale	13872.8	13833.7	14087.4	14372.1	14587.1	14751.8	15002	15232	15398	15460.4	15632.1	15810.2	16151.3	16374.2	16545.1	16661.1	16918.1	17156.4	17380.2	17217.6	17446	17708.4	17978.1	18047.1	18262	18382.8	18226.5	18276.8	18723.7	18734.6	18944.7	18926.6	18995.8	18822.5	18999.9	18771.7	18801.6	18971.9	18819.2	18824.5	18524.9	18358.2	18397	18310.5	18157	18163.3	17831.5	18008.4
40	SpermWhale	11047.7	10971.6	11428.4	11398	11413.1	11593.7	12051.8	12277.3	12575.4	12787.3	13102.7	13182.1	13319.8	13597.3	13840.6	13972.8	14222.6	14269.5	14529.5	14760.3	14656	14959	15150.7	15371.1	15255.6	15496.2	15704.9	15908.9	15993.2	15874.6	15949.3	16084.2	16080.3	16338	16104	16125	16058.5	16180.1	15998.7	15763.8	15767.1	15647.4	15487.4	15386.6	15240.4	15253.7	15220	15152
40	SpermWhale	10609.2	10832.1	11064.9	11259.9	11455.6	11525.5	11805.1	12089.5	12254.8	12179.9	12655.1	12828.7	12895.6	13086.3	13381.2	13414.5	13918.3	13926.6	13870.9	14139.3	14379.4	14447.1	14527.8	14860.4	14922.9	14961.6	15177.6	15385.2	15628.9	15544.6	15601.8	15721.9	15610.3	15691.3	15800.6	15597	15679.7	15756.2	15598.7	15481.9	15380	15313.1	15093.3	15012.7	15043.9	14898.7	14724.1	14588.2
40	SpermWhale	8630.64	8814.35	8820.27	9035.1	9140.09	9238.43	9421.84	9634.97	9722.95	9830.77	10157.6	10207.8	10369.8	10441.9	10633.8	10729	10873	10985.8	11181.1	11201.3	11342.6	11434.1	11578.7	11806.7	11697	11865.1	12092.7	12212.8	12199.8	12133.1	12175	12310.9	12226.3	12389.6	12383.6	12475	12589.7	12282.6	12039.9	12024	12101.2	12248.3	12159.1	12012.7	12069.5	11861.9	11940.5	11822.7
40	SpermWhale	13954.4	14096.9	14194.2	14424.7	14469.4	14631.9	14718.5	14619.9	14898.3	15008.7	15163.6	15301.3	15279.7	15466.3	15511	15660.5	15858.9	16035.5	16152.9	16162.6	16197	16460.6	16650.1	16681.1	16599.6	16828.2	16596.5	16693	17013.9	17194	17301.8	17161.4	17084	17148.4	17358.7	17240.7	17147.7	17178.3	16999.4	17125.5	17059.5	16955	16920.2	16741	16825.2	16702.6	16645.7	16524.9
40	SpermWhale	10025.3	10287.9	10610.9	10540.1	10684	10966.3	11086.2	11505.5	11392.4	11639.6	11788.6	12147.9	12205.1	12439.1	12629.4	12650	12807.4	13124.9	13183.6	13323.9	13466.1	13666.8	13801	13911.2	13987	14074.6	14200.4	14211.8	14457.1	14620.6	14522.9	14632	14618.2	14703.9	14788.2	14730.3	14746.8	14857.4	14600.9	14527.2	14216.1	14146.5	14067	14010	13965.7	14038.4	13688.8	13544.8
40	SpermWhale	10522.5	10750.3	11058.4	11275	11462	11599.2	11677.9	11884.4	12202.3	12267	12593.7	12874.5	13069.4	13298.6	13396.7	13479.1	13743.3	13789.6	13847.8	14338.9	14412.9	14501.1	14616.2	14683.7	14829.3	14945.6	15077.5	15180.6	15406.3	15518.5	15642.6	15717.2	15643	15636.5	15819.9	15533.3	15571.1	15486.6	15496.9	15303.9	15102.2	15105.8	14960.2	14967.7	14421.8	14752.9	14626.5	14466.8
40	SpermWhale	11641.8	11531.1	11872.7	11928.6	12092.8	12231.7	12392.9	12557.7	12890.5	12918.5	13047.4	12976.3	13403.6	13619	13790.5	13808.8	14016.5	14267	14249	14217.6	14514.3	14723.2	14768.1	14901.5	14983.2	15121.3	15379	15366.3	15460	15544.5	15606.6	15693.1	15590.9	15537.7	15691.7	15589.9	15658.9	15595.8	15464.4	15242.5	15260	15197.7	15269	15039.3	14825	14925.5	14883.9	14715.8
40	SpermWhale	10978.9	11212.2	11088.8	11445.4	11647.2	11701.5	11844.4	12013.7	12227.1	12313.7	12562	12621.7	12781.7	12899.4	13084.1	13363.3	13384.3	13569	13669.4	14020.3	13986.6	14093.5	14364.9	14418.1	14401.9	14552.7	14949.4	14795.8	15008.9	15023.7	15005.9	14964.8	15037.1	15208.2	15166.7	15132.1	15137.7	15145.8	15170.3	14928	14708.8	14777.3	14702.9	14589.9	14322.3	14289	14239.8	14227.1
		1704.1	1703	1701.91	1700.81	1699.72	1698.62	1697.53	1696.43	1695.34	1694.24	1693.14	1692.05	1690.95	1689.86	1688.76	1687.67	1686.57	1685.48	1684.38	1683.29	1682.19	1681.1	1680	1678.91	1677.81	1676.72	1675.62	1674.53	1673.43	1672.34	1671.24	1670.15	1669.05	1667.95	1666.86	1665.77	1664.67	1663.58	1662.48	1661.38	1660.29	1659.19	1658.1	1657	1655.91	1654.81	1653.72	1652.62
9	Mammoth_Q1767	156245	155920	156154	155986	156685	156296	157052	157014	156462	156543	156516	155150	154558	154501	155022	154570	154677	154250	153585	153995	154766	155846	156502	157789	158131	158222	158729	159781	160928	162089	161877	161430	161711	161466	161340	159659	160472	161373	161207	160297	160979	161458	160857	161339	160967	160618	160948	161487
9	Mammoth_Q1767	171615	172512	173023	173008	173077	172813	172939	173795	173489	172886	172895	172039	171642	171273	171635	170829	171097	171804	170314	171126	172257	173506	174538	175746	175682	176046	176820	177076	177644	177865	178099	177889	177337	177836	177671	177007	177380	178178	178196	177840	178705	178467	177853	178437	178416	179344	177901	178459
9	Mammoth_Q1767	69042.9	69351.3	69420.8	69056.3	68987.5	69061.2	69498.3	70155.6	69558.4	69831.4	69149.8	69128.5	69067.8	69301	68958.9	68621.2	68477	68950.4	68745.3	69332.2	69352.7	69925.6	70368.8	70692.8	70410.4	70569.8	70798.8	71132.5	71028.6	71739.4	71659.2	71530.4	71511.8	71007.8	71352.1	70874.7	71185.1	71112.4	70900.1	71268.1	71366.4	71195.2	70747.3	71470.4	71062.8	71227.7	71476.7	71530.6
9	Mammoth_Q1767	132617	132867	133128	132616	133154	133178	133382	133385	133448	132341	133369	132332	131659	131541	131927	131997	132154	131886	131874	131978	132739	133939	134554	135604	135833	135414	135872	136983	136899	137368	138127	138190	138077	137178	137141	137454	137486	137784	137862	137551	137626	138245	137999	137888	137944	137789	137763	138281
9	Mammoth_Q1767	109384	109822	110334	110215	110506	110220	110526	110473	110267	110296	110719	109858	109420	109394	109772	109527	110001	109622	109592	109872	110164	111006	111661	112342	112572	113232	112999	112882	113313	113770	114384	114468	114590	114439	114567	113633	114628	114158	114193	114311	114471	114567	114514	115055	114916	114975	114600	114961
9	Mammoth_Q1767	169703	170244	171589	170875	171177	171017	170822	171586	170311	170457	170380	169917	169522	169255	169774	169585	169482	170592	169676	170174	171458	172566	173269	174743	175220	175477	176333	176214	176512	176875	177928	177417	177530	177662	178138	177431	177488	177454	177590	177404	177624	177340	177030	177714	177438	177810	177339	178035
9	Mammoth_Q1767	233173	232931	233653	233070	233237	233606	234183	234907	235658	234369	233352	233312	232924	232387	233121	232878	231873	232726	233347	233073	233761	236414	237406	238120	238895	238651	238863	239477	241903	242078	242171	241461	242162	242598	241832	240739	241506	242231	242352	241737	242104	242939	242352	242874	242835	241872	243207	243219
9	Mammoth_Q1767	142828	142393	143127	142918	143087	143092	143391	144118	144229	143408	143617	143191	143084	142266	142375	141963	142441	143408	142925	143092	143253	144116	144611	145936	146041	146472	146797	147267	147887	148679	148707	149378	149777	149638	148744	148170	148647	149446	149121	148912	149368	149089	148734	149582	148901	149485	148893	149811
9	Mammoth_Q1767	102434	102564	103233	103408	103454	103529	103639	103489	104334	103183	103346	103104	102564	102136	102527	102844	102346	103077	102442	102698	103621	104458	104458	105430	105385	105368	106283	106247	106252	106473	107127	107177	106992	107684	107415	106748	107201	107406	107026	107170	107737	107985	107812	107977	107078	107490	107446	107559
9	Mammoth_Q1767	247648	247682	248458	247915	247985	248099	249664	250201	250921	248828	249019	247479	245447	245750	246543	246698	245898	245707	245429	246502	247904	249804	250791	252104	252020	251325	252342	252388	255562	257195	257577	256384	255454	255458	254923	254016	254878	256643	255791	255217	256038	256310	256138	257101	255803	255394	255547	257503
10	Mammoth_Q9171	156245	155920	156154	155986	156685	156296	157052	157014	156462	156543	156516	155150	154558	154501	155022	154570	154677	154250	153585	153995	154766	155846	156502	157789	158131	158222	158729	159781	160928	162089	161877	161430	161711	161466	161340	159659	160472	161373	161207	160297	160979	161458	160857	161339	160967	160618	160948	161487
10	Mammoth_Q9171	171615	172512	173023	173008	173077	172813	172939	173795	173489	172886	172895	172039	171642	171273	171635	170829	171097	171804	170314	171126	172257	173506	174538	175746	175682	176046	176820	177076	177644	177865	178099	177889	177337	177836	177671	177007	177380	178178	178196	177840	178705	178467	177853	178437	178416	179344	177901	178459
10	Mammoth_Q9171	69042.9	69351.3	69420.8	69056.3	68987.5	69061.2	69498.3	70155.6	69558.4	69831.4	69149.8	69128.5	69067.8	69301	68958.9	68621.2	68477	68950.4	68745.3	69332.2	69352.7	69925.6	70368.8	70692.8	70410.4	70569.8	70798.8	71132.5	71028.6	71739.4	71659.2	71530.4	71511.8	71007.8	71352.1	70874.7	71185.1	71112.4	70900.1	71268.1	71366.4	71195.2	70747.3	71470.4	71062.8	71227.7	71476.7	71530.6
10	Mammoth_Q9171	132617	132867	133128	132616	133154	133178	133382	133385	133448	132341	133369	132332	131659	131541	131927	131997	132154	131886	131874	131978	132739	133939	134554	135604	135833	135414	135872	136983	136899	137368	138127	138190	138077	137178	137141	137454	137486	137784	137862	137551	137626	138245	137999	137888	137944	137789	137763	138281
10	Mammoth_Q9171	109384	109822	110334	110215	110506	110220	110526	110473	110267	110296	110719	109858	109420	109394	109772	109527	110001	109622	109592	109872	110164	111006	111661	112342	112572	113232	112999	112882	113313	113770	114384	114468	114590	114439	114567	113633	114628	114158	114193	114311	114471	114567	114514	115055	114916	114975	114600	114961
10	Mammoth_Q9171	169703	170244	171589	170875	171177	171017	170822	171586	170311	170457	170380	169917	169522	169255	169774	169585	169482	170592	169676	170174	171458	172566	173269	174743	175220	175477	176333	176214	176512	176875	177928	177417	177530	177662	178138	177431	177488	177454	177590	177404	177624	177340	177030	177714	177438	177810	177339	178035
10	Mammoth_Q9171	233173	232931	233653	233070	233237	233606	234183	234907	235658	234369	233352	233312	232924	232387	233121	232878	231873	232726	233347	233073	233761	236414	237406	238120	238895	238651	238863	239477	241903	242078	242171	241461	242162	242598	241832	240739	241506	242231	242352	241737	242104	242939	242352	242874	242835	241872	243207	243219
10	Mammoth_Q9171	142828	142393	143127	142918	143087	143092	143391	144118	144229	143408	143617	143191	143084	142266	142375	141963	142441	143408	142925	143092	143253	144116	144611	145936	146041	146472	146797	147267	147887	148679	148707	149378	149777	149638	148744	148170	148647	149446	149121	148912	149368	149089	148734	149582	148901	149485	148893	149811
10	Mammoth_Q9171	102434	102564	103233	103408	103454	103529	103639	103489	104334	103183	103346	103104	102564	102136	102527	102844	102346	103077	102442	102698	103621	104458	104458	105430	105385	105368	106283	106247	106252	106473	107127	107177	106992	107684	107415	106748	107201	107406	107026	107170	107737	107985	107812	107977	107078	107490	107446	107559
10	Mammoth_Q9171	247648	247682	248458	247915	247985	248099	249664	250201	250921	248828	249019	247479	245447	245750	246543	246698	245898	245707	245429	246502	247904	249804	250791	252104	252020	251325	252342	252388	255562	257195	257577	256384	255454	255458	254923	254016	254878	256643	255791	255217	256038	256310	256138	257101	255803	255394	255547	257503
11	Mammoth_Q9644	149067	149857	150594	150164	150229	150037	150486	150977	150864	150285	150102	149757	149599	149274	149198	148762	148951	149593	149646	149567	150393	151578	152284	153558	153527	154222	153872	154179	154995	155164	155951	156095	155882	155725	155601	155660	155037	155647	156357	155635	155996	155661	155603	156436	155571	155675	156234	156444
11	Mammoth_Q9644	120928	121587	122361	122124	121980	122187	122723	122842	122309	122972	122638	122031	121487	121501	121738	121399	121102	122133	121807	121793	122631	123336	124096	125142	125570	125347	126544	125729	126037	126229	127329	127346	127062	127117	127120	126109	126760	126884	126741	126965	127267	127119	126866	127765	126893	126876	127056	127480
11	Mammoth_Q9644	127181	126961	127634	127350	127419	128054	128662	128629	128154	128636	127567	127116	127021	126762	127026	127115	127295	127425	127053	126360	128030	128848	129016	130349	130693	130551	130982	131579	131171	132195	132454	132385	132429	132840	132829	131758	132053	132546	132444	132070	132940	132965	132474	132731	132447	132410	132605	132705
11	Mammoth_Q9644	150937	151008	151718	151399	151165	151916	152467	152435	152365	151379	151566	151171	150201	150036	150296	149887	150249	150874	149541	150702	151295	152729	153603	154710	154575	154416	155672	156021	155990	156611	157371	157281	157294	157039	157130	155706	156017	156846	156764	156878	157505	156918	156667	157454	156649	156463	157063	157269
11	Mammoth_Q9644	85964.1	86103.2	86705.1	86918.2	86869.8	86542.1	87068.4	87173.4	86939	87204.6	86866.6	86348.8	86291.7	86134.3	86431.6	86412.6	86468.9	86599.6	86153.5	86455.4	86523.2	87541.5	88196.9	88708.7	88899.1	88921.7	89034.2	89226.9	89110.5	89721.1	90268.1	89928.6	90201.6	90738.6	89854	89433.8	89644.2	89656.6	90250.2	90023.3	90279.7	90054.3	89901.2	90140.9	90039.8	90071	90374.6	90676.8
11	Mammoth_Q9644	69427.7	69684.5	70057.2	70501.7	70080.2	69897.1	69927.4	70410.6	70467.4	69799.3	69824	69917.3	69788.1	69423.1	69659.1	69395.9	69357.5	69710.9	69755.6	69659.4	70549.2	70485.4	70994.8	71589.5	71483.2	71524.5	71810.6	71759	72196.6	72545.8	72816	72940	73021.4	73185.9	72544.2	72332.8	72140	72893.5	72698.8	72768.7	73025.3	72981.2	72838.6	73197	72698	72283.3	72808.9	73384.2
11	Mammoth_Q9644	90451.7	90461.6	91185.7	90986.5	90956	91296.1	91954.4	91744.1	91438.1	91227.2	90857.1	90199.1	90290.4	90054	90297.3	90391.3	90642.2	90432.1	90549.8	90632.7	91190.9	92168.3	92718.9	93281.7	93213.7	92846.3	93221.3	93638.8	93638.1	94019.8	94084.9	94686.6	94325.5	94332.7	94229.2	93640.9	94323.3	94297.6	94745	94507.3	94380.2	94287.3	94456.4	94693.7	94188.7	94294	94362.4	94856.6
11	Mammoth_Q9644	82123.7	81547.7	82227.2	82221.8	82337.4	82328.2	82662	82883.2	82335.8	81915.6	82230.1	82176.9	81836.1	81786.1	81865	81654.8	81654.2	81557.5	81443.7	82016.8	82124.5	82774.6	83289.8	83911.2	84254.7	84333.4	84323.9	84739.7	84802.9	85043.9	85256	85460.2	85545.7	85564.8	84844.1	85275.9	85239.7	85267.4	85266.3	85581.1	85438.3	85353.9	85656.6	85544.6	85799.1	85326	85751.8	86200.1
11	Mammoth_Q9644	78711.4	79143.5	79291.8	79431.7	79019.2	79165.5	79575.5	79443.5	79275.4	79496.3	78777.3	79152.1	78568.1	78265.6	78357	78415.6	78601.3	78552.4	78449.9	78874	79295.2	80084.8	80318.8	80971.1	80894	80918.2	81065.6	81655.6	81808.5	82024.3	82428.3	82431.6	82383.6	82131	82070.1	81452.7	81999.7	81858.2	81916.2	82152.7	82337.5	82356.8	82237.9	82360.4	81757.3	82152.3	82268.8	82707.4
11	Mammoth_Q9644	141042	141349	142393	141918	141954	141849	142304	142156	142297	141655	141592	141663	140554	140243	140724	140860	141188	141528	141279	141781	142176	143213	143920	144680	145305	145401	145582	144840	146291	146561	147076	146958	147148	147872	147352	146569	147013	147530	147481	147006	147476	147380	147617	147878	146862	146780	147947	147678
11	Mammoth_Q9644	135662	135576	136044	135847	136093	135793	136917	136943	136948	136312	135952	135451	134860	134544	134951	134741	134970	135423	134784	135717	136479	137405	137977	139303	139588	139373	140301	139799	139634	140314	141053	141032	141026	141019	141335	140840	140711	140812	141194	141049	141107	141207	141030	141732	141111	141118	141464	141669
11	Mammoth_Q9644	120675	120774	122464	121992	121427	121727	122414	122726	122588	121985	121554	121755	121525	120867	121157	120961	120729	121535	121342	121042	122090	123404	123412	123927	124318	125018	124970	125279	125786	125920	126627	126439	126614	126525	126282	125984	126196	126514	126550	126576	126005	126317	126744	127125	127048	126662	126338	127461
11	Mammoth_Q9644	136519	137032	137662	137425	137760	137927	137671	137721	138050	137571	137261	136964	136535	136452	136369	136431	136110	136522	136075	137270	137292	138339	139010	140313	140686	140293	141161	141266	141685	141997	142627	142963	142540	142648	142884	142036	142784	142460	142217	142563	142777	143122	142670	142829	142667	142358	142823	142911
11	Mammoth_Q9644	144518	145081	145842	145760	145886	146339	146511	146110	145870	145871	145839	145751	145128	144448	144595	144706	144449	145639	144774	145151	145839	146905	147956	148804	149098	149239	149334	149856	150498	151269	150995	151076	151250	151340	151167	150752	151608	151708	151152	151223	151674	151826	151455	152113	151638	151334	151591	151987
11	Mammoth_Q9644	118670	119197	119830	119532	119741	119295	119878	120888	120925	120398	120571	119641	119213	118957	119167	118983	119349	119429	119233	119688	120580	121263	121677	122674	123380	123093	123336	123775	124111	124478	124500	124601	124715	124420	124331	124214	124203	124321	124153	124098	124552	124612	124336	124927	124512	124829	124127	125722
11	Mammoth_Q9644	105630	105505	106259	106249	106352	106139	106381	106880	106538	106309	106586	106174	106232	105694	105809	105916	106358	106829	106070	106163	106529	107415	108035	108789	109444	109962	109422	109993	110070	110487	110284	110798	110718	110936	110818	110114	110142	110437	110877	110411	110722	110519	110514	110773	110814	110646	110750	111296
11	Mammoth_Q9644	155909	156245	156323	156300	156712	157360	158369	157827	158361	157256	156748	156755	156438	156359	156236	155774	155646	155876	155605	156025	157734	159035	159258	160306	160112	160325	160857	161910	162513	162778	162784	162800	162142	162464	163037	162095	162292	163799	162805	162448	162820	163163	162786	163170	162606	162997	162908	163445
11	Mammoth_Q9644	106986	106475	107065	107509	107496	107257	107548	107524	108122	107098	107267	107165	106954	106440	106747	107263	107093	107147	106526	107211	107447	107835	108990	109758	110029	109659	109977	110517	110920	111328	111740	111642	111604	111805	111329	111220	111055	111813	111727	111441	111680	111596	111401	112079	111669	111370	111495	111930
11	Mammoth_Q9644	110474	111326	112350	111871	111802	111884	112404	112252	112552	112279	112124	111614	111286	111264	111290	111365	111279	111432	111550	111517	112149	112959	113395	114420	114837	114263	114923	115866	115957	115920	116503	116432	116272	116381	116508	115739	116135	116197	115693	116187	116545	116737	116807	116957	116124	116012	116867	116877
11	Mammoth_Q9644	125841	125999	126885	127025	126572	126795	127385	127483	127238	127452	126980	126713	126834	125988	126551	126094	126597	127429	126451	126807	127696	128313	129180	129941	129891	130361	130587	130953	131390	131418	132013	132354	132412	132453	132594	131979	131507	131810	132507	132052	132211	131844	131632	132902	131853	131725	131879	132272
12	Mammoth_Q9755	169339	169483	170347	170471	170607	170803	171345	171259	171490	171180	169866	170035	169655	168477	168784	168710	168875	169211	168502	168629	170179	171401	172032	173433	174001	173861	174038	175144	174820	175678	176393	176250	175683	176060	175551	174536	175665	175638	176121	175770	176057	176251	175825	176317	176242	176225	175962	176546
12	Mammoth_Q9755	70373.1	70164.2	71431.8	71118.3	70992.3	70996.9	71393.2	71176.2	70918.2	70937.9	71020.8	70745.4	70353.6	70264	70387.2	70065.8	70660.7	70465.9	70608.3	70689.2	71043.2	71478.2	71902.8	72377.7	72390.5	72951.6	72694.8	73364.3	73412.1	73234.6	73650.4	73745.8	73660.4	73451.9	73445.7	73846.8	73607	73832.9	74062.7	73455.9	73839.8	74207	73742.8	74202.3	74363.7	73535.6	73779.8	74741.8
12	Mammoth_Q9755	64552.7	65149.8	64793.3	64847.9	65169.7	65147.4	65213.9	65046.1	65397.6	65212.7	65385.9	64960.3	64274	64186.6	64826.3	64665.3	64407.3	64810.2	64170.9	64636.6	65218.8	65366.1	65494.4	66168	66496.8	66626.8	66767.7	67046.7	66997.3	67173.3	67268.9	67327.4	67443	67719.1	67365.2	67175.7	67391.6	67389.6	67079.3	67330.7	67484.8	67581.5	67816.1	67588.9	68069.7	67169.7	67546.8	67771.7
12	Mammoth_Q9755	66932.9	66941.4	67336.7	67381.4	67557.4	67556.2	68035.2	67929.4	67177.2	67375.8	67156.9	66794.1	66902.3	66714.3	66569.1	66527.4	66429.7	67194.3	66737.7	66867.3	67272.2	67997.3	68186.1	68511.7	68732	69176.2	69019.6	69121.8	69475.1	69647.7	69578.3	69620.3	69868.8	69997.2	69718.3	68908.4	69477.2	69863	69958.4	69770.4	69886.7	69635.7	69606	69871.7	69776.6	70071.6	70016.2	70293.1
12	Mammoth_Q9755	60671.5	60943.7	61497.8	61606	61285.5	61436.3	61732.9	61808.3	61196	61399.4	61362.6	61280.9	61057.8	61016	61043.8	61044.4	60723.1	60899.4	60627.2	61004	61312.8	61855.8	61897.6	62301	62533.3	63017.2	63158.9	63298.1	63142.5	64044.6	63848.4	63760.8	63986.8	63944.9	63708.2	63612.9	63429.1	63735.4	63712.3	63835	63592.5	63743.9	63521.6	63581	63778.2	64081.7	63815.1	64149.3
12	Mammoth_Q9755	64896.7	65362.6	66271.9	65952.6	66177.5	65844	66054.6	66106.9	66090.2	65645.3	66092.7	65372.9	65344.9	65126.2	65175.6	65042.2	65365.2	65503.2	65398.1	65357.8	66049.3	66342.9	66529	66947.1	67591.6	67108.4	67366.3	67754.8	67808.3	67949	68103.4	68095.9	68019.4	68111.2	68283	68003.9	68085.8	67875.6	68235.7	67817.6	67989.5	68304.1	68537.6	68517.9	68699.8	68398.5	68395.8	68448.9
12	Mammoth_Q9755	61191.4	61061.6	61776.6	61573.5	61826.2	61861.8	61602.5	61868.5	61683.6	61583.2	61810	61678.6	61138.5	60658.6	60995.6	61081.2	61391.1	61109.1	61142.6	61519.7	61671.7	62039.7	62467.4	63006.7	63189.9	63019.3	63323.4	63398.7	63472.4	63522.7	63827.4	63868.7	63891.6	64079.3	63857.2	63740.9	63952.4	63485.4	63676.1	63710.7	64006.2	63979.1	63954.2	64277.4	63858.1	64031.3	64138.2	64089.1
12	Mammoth_Q9755	87416.6	86599.7	87340.3	87239	87413.7	87761.8	87838.6	87882.4	87810.2	87110.8	87046	86805.5	86328.3	86375.9	86960.1	86307.4	86411.1	86779.9	86814.7	87258.4	87343.9	88405.5	88878.7	89049.8	89081.3	88826.2	89391.9	89453.5	89971.3	90691.3	91007	90763.8	90503.8	90449.6	90089	90243	90270.4	89967.4	90713.3	90480.8	90687.6	90132.2	90224.8	90519.4	90520.4	90742.4	91148.7	90913.2
12	Mammoth_Q9755	64779.5	64494.4	64964.3	64738.3	64794.3	64932	64989.6	65120.9	65210.3	64763.7	64673.5	64218.1	64190.7	64201	64398	64136.4	64054.6	64192	63933	64536.3	64707.5	65302.3	65496.9	66152.1	66019.9	65995.8	66492	67140.4	66909.8	67102.7	67206.4	67056.3	67403.3	67395.8	67002.6	66674	66799.7	67267	67099.2	67121.6	67566.9	67501.1	67187.9	67476.8	67294.1	67025.3	66609.1	67519.7
12	Mammoth_Q9755	72921.5	73450.5	73921.7	73793.3	73867.1	73816.7	74173.5	74096.5	74037.8	74157.8	73886.2	73581.4	73524	73339.9	73560.7	73590	73255.1	73156.1	73018.4	73152.8	73596.8	74200.5	74382.9	74907.1	75336.6	75301.3	75637.9	75898.7	75661.6	76149.3	76525.5	76367.1	76529.4	76490.6	76400.8	76235	75966.6	76030	76195.7	76081.7	76377.2	76431	76354.2	76424.2	76278.1	76939.7	76390.2	76642.1
12	Mammoth_Q9755	71655	72141.6	72508.5	72693.9	72289.7	72231.3	72718.1	72979.3	72601.8	71786.3	72369.8	72296.4	72043.6	71886.4	71559.4	71348.3	71828.8	71955.7	71627.4	71999	72581.9	72988.4	73413.7	73961.4	74112.1	74161.6	74514.1	74402.4	74807.6	74854.1	75540.6	75211.6	75141.7	75175.8	74947.6	74883.2	74543.1	75151.5	75072.6	74837.6	75065.8	74954.2	74728.7	75547.1	75226.4	74782.3	75014.6	75478.7
12	Mammoth_Q9755	137449	138098	138779	138983	139145	139150	139474	140036	139371	138829	138023	138365	137331	137338	137069	136474	136695	136457	135530	136065	136911	137659	138567	139632	140658	141602	141692	142000	142382	143039	142685	141961	141111	141292	142424	142073	142571	142499	142518	142570	142839	142497	142167	142796	142012	142675	142216	142742
12	Mammoth_Q9755	154579	154308	155604	155369	155492	155607	155814	156037	155832	156030	155005	155126	154534	154426	154117	153770	154451	154409	153585	155234	155860	156873	157771	158480	158738	159607	160059	159967	160345	160862	161014	160890	161148	161421	161552	160050	160836	161003	161036	161154	161173	161018	161050	161651	161796	161209	160705	161831
12	Mammoth_Q9755	66532.8	66583.5	66845.6	67084.4	67177.2	67065.9	67187	67069.1	66937	67131.8	66996.2	66588.2	66403.3	66159.4	66030.3	65987.6	66503.8	66442	66938.2	66543.4	66823.4	67169.2	67604.6	68173.1	68185.4	68238.1	68511.4	68861.2	69169.1	69281.4	69498.2	69350.5	69293.3	69423.9	69240.2	69046.4	69112.6	69607.7	69446.8	69582.7	69560.5	69495.2	69424.9	70025.8	69736.1	69657.9	69220.9	69802.4
12	Mammoth_Q9755	93038.3	93342	93659.7	94551.9	94358	94097.6	94094.4	94364.1	94886.7	94312.4	94373.3	93783.6	93155.4	93558.2	93525.2	92920	92302.2	93626	93225.6	93544.3	93228	94227	94928.1	95602.9	95584.8	94906	95250.1	96482	97448	97363.6	96946.6	96801	96972.9	96778.2	97112.8	96312.8	96629.8	97020.1	96739.2	96967.4	96869.8	97189	97113.8	97223.4	96832.8	97108.3	96991.6	97241
12	Mammoth_Q9755	58018.7	58047.9	58441.9	58600.1	58678.4	58832.6	58973.5	58851.8	58398.1	58363.2	58192.6	58228.3	57683.4	57439.5	57634.1	57486	57813.8	57792.6	57250.6	58120.2	58231.4	58600.4	58693.2	59303.9	59625.2	59579.5	59407.5	60163.4	59854.6	60614.8	60439	60336.6	60314.6	60637.8	60770.5	60636.1	60006.3	60556.1	60495.7	60492.8	60540.5	60364.4	60611.6	60645.6	60270.6	60580.6	60641.9	60848.9
12	Mammoth_Q9755	67824.8	67796.6	68298.6	67991.1	68222.9	68205.5	68618.8	68180.3	68616.6	68039.6	67900.2	67827.3	67733.4	67798.9	67165.8	67345.9	67883.2	67878.9	67587.8	67516.2	68204.3	68643.7	68954.4	69467.1	69752.4	69903.9	69898.4	70315	70107.1	70365.4	70643.2	70179.3	70108.3	70642.2	70536.5	70572.8	70763.5	70459.4	70554	70547.2	70300.2	70431.9	70422.1	70972.8	70567.4	70816.2	70118.4	70889.5
12	Mammoth_Q9755	66708.6	66773	67263.2	67218.2	67134.8	67198.4	67298.3	67563.7	67078.5	67007.6	66878.4	66486.4	66353.4	66394.6	66458	66432.9	66373.4	66643.9	66638.1	66797.3	67170.1	67613.3	68101	68438	68541	68556.8	68642.6	69444.1	69075.9	69317.6	69675.6	69428.1	69497.6	69841.5	69673.4	69154.6	69194.9	69681.4	69582.5	69455.4	69414.4	69394.7	69529.5	69687.2	69703.6	69612.5	69593.6	69988.7
12	Mammoth_Q9755	63734.7	63653.7	64152	63683	63997.8	63870.6	64081.7	64118.6	64318.3	63721.4	63203.5	63734.6	63458.2	63519	63593.8	63413.6	63753.5	63282.8	63585.8	63649.6	64354.7	64496.2	64635.2	65069.9	65024.6	65030.3	65223.5	65836.2	65895.5	66390.8	66468.9	66364.6	66081.9	66189.3	66148.9	66089.9	66318.3	66552.9	66528.9	66271.5	66394.1	66526.4	66542.9	66585.9	66471.9	66669.1	66764.3	66630.7
12	Mammoth_Q9755	70921	70969.7	71641.2	71438.1	71839.4	71559.6	71842	71726.2	71393.9	71491.1	71235.9	71285.1	70759.4	70741.3	70871.9	70751.6	70939.9	71172.3	70844.9	71013.2	71272.3	71661.4	72404.6	73154.7	73396.9	72973.2	73214	73632.6	74373.1	74288.1	73938.8	73870.5	73739	74226.2	74432.7	73856.5	74470.4	74220.7	73925	73996.9	74378.4	74281.6	74245.2	74316.3	74289.5	74584.9	74351.4	74430.7
13	Mammoth_Q12381	21584.7	21850.1	21922.6	21838	22094	21905.2	21926.8	22175.9	21935.8	21963.3	21959.1	21731.6	21670.3	21599.4	21506.5	21741	21775.1	21706.1	21755.7	21769.3	21782.3	21928.3	21988	22237.1	22319	22497.3	22725	22361.4	22784.7	22691.2	22887.2	22785	22744.8	22839.6	22828.3	22758.8	22786	23052	22951.3	22802.8	22846.5	22808.5	22717.8	22775.7	22660.7	22975	22811.8	23053.2
13	Mammoth_Q12381	16750.4	16674.7	16902.6	16826	16792.4	16852.1	16866.3	16716.5	16976	17014.7	16714.6	16673.4	16681.7	16680.2	16681.8	16544.4	16734.9	16877.7	16710.9	16852.8	16860.3	17045.4	17175.4	17276.5	17297.1	17128.2	17333.9	17236.7	17379.9	17319.9	17330.2	17366.7	17500.4	17717.5	17488.9	17395.9	17576.9	17538.7	17425.9	17515.9	17547.1	17516.6	17528.5	17453.7	17627.6	17558.4	17692.6	17514.7
13	Mammoth_Q12381	16225.5	16401.9	16582.1	16508.7	16453.3	16564.1	16751.8	16589.3	16534.4	16415.3	16435.5	16363.5	16482.1	16460.6	16324.4	16259.2	16530	16254.2	16371.2	16418.2	16497	16654.5	16781.6	16922.5	16902.3	16879.4	16743.8	17175.9	17324.6	17252	17139.4	17083.6	17127.6	17127.3	17142.9	17094.3	17020	16967.7	17232.6	17230.9	17234.4	17383.1	17275.1	17240.5	17303.2	17399.3	17188.3	17306.2
13	Mammoth_Q12381	16375.8	16553.3	16618.3	16577.4	16719.9	16656.6	16639.7	16530.8	16596.8	16545.8	16437.8	16505.5	16358.2	16414.5	16540.9	16327.7	16482.2	16520.2	16390.6	16646.7	16609.5	16736.1	16938.6	16837.1	16899.1	16999	16976	16926.7	17028	17257.7	17252.8	17071.2	17123.4	17139.2	17491.7	17189.6	17301.4	17277	17237.7	17304.6	17271	17289.1	17334.1	17146.5	17196.8	16909.8	17158.1	17394.9
13	Mammoth_Q12381	148995	149334	149651	149462	149925	149551	150357	150800	151109	150563	150432	149994	148895	147830	148714	149202	148805	148839	148626	148981	149578	151453	152338	151874	151476	151757	152370	151901	152336	154482	155416	154433	153859	153255	152837	152236	152540	153584	153384	153132	153587	153746	153209	154494	154331	153939	153937	155009
13	Mammoth_Q12381	18598	18426	18593	18789.2	18851.4	18743.8	18594.5	18481.3	18625	18735.2	18996.6	18543.3	18533.6	18511.8	18748.5	18662	18415	18587.2	18475.5	18494.6	18780.6	18987.1	18853.3	19028	19144.5	19035.7	19322.1	19189.4	19396.2	19363.9	19515.1	19448.2	19530.8	19573.9	19467.8	19450.6	19211.4	19621.1	19725	19551.8	19600	19318.4	19514.8	19598.6	19394.8	19562.4	19421.9	19598.8
13	Mammoth_Q12381	17125	17176.8	17302.3	17313.7	17273.4	17127.9	17256.4	17337.7	17286.8	17185.5	17225	17021.6	17175.3	17049.2	17158.5	17010.2	17184.9	17103.9	17264.5	17149.9	17344.9	17506.7	17613.3	17724.2	17731.4	17755.6	17860.8	17941	17853.8	17803.5	17852.7	18116.1	17919.3	18006.4	17867.5	17739.1	17787.4	17901	18151.5	17996.7	18109.7	17926.6	18121.1	18056.2	17800.2	18045.3	17938.2	18133.2
13	Mammoth_Q12381	18738.1	18761.1	19003.4	19008.5	19199.9	18993.3	18894.3	19073.8	18839.2	18994.1	18715.9	18946.3	18553.5	18885.9	18886.4	18780.1	18930.5	19159.5	18827.1	18854.7	19167.2	19202.5	19280.8	19233.3	19330.2	19406.5	19686.4	19674.5	19522.8	19507.4	19809.1	19852.5	19748.2	19698.2	19583.9	19768.7	19681.9	19916.7	19816.7	19889.8	19907.8	19677.7	19703.7	19954.1	19800.9	19779.6	19848.8	19813.4
13	Mammoth_Q12381	16261.1	16473.1	16338.1	16237.7	16414.1	16453.8	16246.7	16533.1	16521.2	16302.7	16448.1	16418.6	16336.4	16233.7	16245.6	16276.6	16324	16494.9	16304.2	16476.6	16484.5	16534.3	16609.2	16925.2	16922.1	16793.8	16891.7	17037.9	17150.4	17221.2	17144.6	17048	17082.9	17153.2	17006	16992.3	17171	17083.7	17206.8	17184.2	17210.4	17237	17185.8	17189.7	17099.9	17086.3	17220.3	17364.2
13	Mammoth_Q12381	15527.2	15452.5	15785.9	15633.7	15576.6	15780.8	15816.9	15715.2	15699.1	15697.6	15777	15612.7	15413.9	15444.1	15581.5	15524.4	15663.9	15788.2	15630.3	15617.5	15837.6	15955.9	16002.7	16076.8	15934.3	16002.9	16110.1	16303.8	16292.7	16287.1	16208.1	16183	16409.2	16499.6	16345.7	16464.2	16267.9	16243.5	16350.4	16224.5	16413.3	16443.4	16395.8	16400.1	16468.4	16331.7	16578.5	16522.1
13	Mammoth_Q12381	16793.7	16796.4	17017.4	16981.8	17072.5	17115.8	17051.4	16911.2	16904.2	17048.7	16961.7	16959.9	16954.4	16844.5	16832.6	16909.7	17006.4	17036.8	16896.8	17072.8	17229.7	17356.7	17188.5	17301	17514.9	17502.7	17570.7	17674.1	17682.7	17638.8	17781.8	17802.8	17549.9	17682.8	17724.8	17835.3	17903.6	17879.4	17797.6	17872.5	17881	17830.3	17660.3	17761.9	17917.8	17914.3	17688.5	17928.8
13	Mammoth_Q12381	25483.7	25672.8	25747.8	25881.9	25938.6	26156.8	26048.6	26132.7	26095.1	26085.9	26074.5	25836.6	25510	25521.7	25583.9	25804.1	25954.7	25892.8	25779.4	25935.1	25914.7	26143.7	26287.2	26380.3	26534.8	26363	26576.3	26858.4	26505.5	26771.1	27094.2	27065.8	26900.2	26879	26988.6	26768.7	26870.9	27188.8	27036.1	27125.3	27268.2	27062.4	27039.3	27121.5	27148.7	27110	27191.3	27262.1
13	Mammoth_Q12381	13659.2	13686.9	13744.8	13815.2	13823.6	13884.3	14022.8	13934.5	13785.3	13884.7	13857.1	13757.2	13809.5	13716	13559.8	13764.5	13808.9	13792.5	13807.9	13626.6	13947	14043.7	14032.7	14122	14206.7	14094.9	14295.4	14275.9	14314.5	14478.8	14550.2	14462.4	14382.5	14315.2	14436.6	14546.4	14351	14527.7	14309.8	14203.5	14395.5	14613	14667.7	14442	14471.5	14388	14546.9	14683.6
13	Mammoth_Q12381	18210.6	18321.1	18223.3	18329.5	18451.2	18346.1	18299.4	18524.8	18219.4	18310.8	18372.8	18196	18351.7	18120.7	18162.1	18105.6	18296.7	18187	18355.4	18236.9	18475.8	18605.6	18585.1	18616.2	18787.3	18897.8	18826.4	18769.3	18825.5	19017.6	19130.5	19197.3	19161.7	19275	19207.7	18847.7	18934.4	19031.4	19139	19233.4	19061.2	18977.3	19077.8	19235.2	19264.5	19221.8	19111.6	19301.1
13	Mammoth_Q12381	26212.5	26300	26515	26372.9	26257.8	26188	26458.9	26485.3	26378	26272.8	26425.5	26455.5	26494.9	26192.3	26244.1	26220.1	26240.9	26352.1	26354.6	26389.9	26463.9	26706.5	26972.4	27110.8	27274.1	27039.2	27185.2	27297.4	27114.4	27384.1	27655.3	27612.6	27711.9	27498.6	27788.1	27699.4	27541.6	27585.6	27553.5	27442.9	27700.8	27768	27579.5	27618	27652.2	27715.7	27442.6	27823.5
13	Mammoth_Q12381	25621.3	25501.7	25566	25722.4	25651.9	25591.4	25757.4	25716.9	26051.3	25784	25623	25613.8	25563.4	25673.2	25691.8	25894.2	25629.8	25757.1	25649.5	25636.4	25828.8	26048.4	26167.8	26471.4	26515.7	26181	26383.6	26648.4	26879.2	26622.5	26685.7	26810.9	26827.3	26769.6	26456.8	26530.8	26649.7	26880.5	27054	26771.1	26776.7	26976	26956.2	26921.9	27092.8	26870.3	26985.8	27026
13	Mammoth_Q12381	30070.7	30367.7	30543	30349.7	30480.7	30531.4	30535.4	30335.8	30348.3	30681.2	30353.9	30220	30384.5	30114.9	30207.5	30303	30341.5	30287.7	30460	30394.4	30641.1	30881.3	31078	31259.7	31083	31161.8	31217.1	31179.4	31229.6	31374	31661.7	31721.2	31623.3	31718.6	31778.3	31596.6	31499.2	31767.4	31979	31741.9	32027	32199.8	31855.5	31782.7	31771.9	31855.4	31812.5	31874.8
13	Mammoth_Q12381	26811.4	27000.5	27251.7	27359.8	27131.6	27147	27300.3	27123.6	27142.9	27032.4	27336.3	27239.4	27163.9	26913.1	26900.7	26937.3	26785.5	26996.6	27009.4	27141.8	27163.9	27498	27557.3	27480.7	27670.1	27941.1	27880.8	27969.6	28087.3	28152.1	28019.6	28182.6	28284.4	28293.8	28275.8	28165.4	28454.1	28150.4	28382.8	28280.1	28332.3	28393.8	28496.8	28388.1	28546.9	28291.5	28231.7	28548.6
13	Mammoth_Q12381	22061.2	22052.5	21922.2	22130.3	22118	22242	22348	22575.3	22070.9	22199.9	22005	22043.7	21822.2	21912.7	22009.5	21786	22102.9	22029.2	21948.4	21991.2	22150.6	22353.3	22561.1	22705.1	22789.5	22636.7	22997.8	22684.2	22989.6	23039.5	23133.8	22976.8	22834.5	22839.9	22795.2	22967.6	22917.6	22987.5	22961.9	23109.5	23103.2	23047.2	22979.4	22896	23193.4	22804	23236.8	23332.7
13	Mammoth_Q12381	17476.7	17565	17420.4	17506	17568.1	17466.9	17571.7	17486.6	17532	17278.4	17443.9	17267.3	17089.8	17137.3	17265.6	17346.7	17317.6	17631.2	17372	17521.2	17379.3	17673.9	17613.1	17635.9	17724.2	17844.3	17822.9	18000.7	18074.5	18041.1	18122.9	17960.8	17972.2	18031.4	18196.1	18028.4	18110.3	18219.4	18340.8	18493.8	18190.2	18160.7	18221.7	18180.7	17990.8	18080.8	18169.5	18110.2
13	Mammoth_Q12381	20440.4	20513.5	20863.5	20704	20784.8	20817.4	20774.9	20842.6	20977.6	20662.4	20735.3	20748.2	20663.4	20612.1	20611.7	20468.1	20698.3	20808.1	20464	20429.3	20834.6	21128	21120.6	21113.7	21312.6	21340.8	21398.4	21465.2	21335.8	21380.3	21376.2	21396.1	21489.2	21580.7	21512.9	21379.5	21649.9	21457.4	21490.4	21668.6	21533.3	21699	21678.2	21798.2	21496.3	21322	21480.2	21739.7
14	Mammoth_Q16453	30837.8	30555.1	31016.7	31120.3	31294.8	31415.7	31656.3	31502	31586.8	31453.8	31492	31645.8	31618.5	31715.9	31880.6	31915.7	32126.7	32449.2	32481.9	32407.9	33045.6	33111.9	33392.1	33453.4	33785.9	33812.3	33937.8	34142.3	34021.7	34238.6	34389.6	34571.2	34724.2	34567.1	34299.3	34238.1	34195.6	34283.9	34143.2	33997.4	34086.6	33935.8	33871.2	34196.1	33744.3	33667.8	33844.5	33833.1
14	Mammoth_Q16453	38630.7	38825.1	39306.7	39191	39039.4	39233.7	39710.7	39930.8	40058.9	39814.2	39707.3	39736.4	39842.8	39809.4	39863.7	39872.8	40164.4	40239.7	40139.1	40321.3	40774.2	41094.5	41321.8	41524.8	41315.8	41815.9	41502.2	41966.1	42185.6	42398.5	42562.9	42559	42392.1	42104.2	41979.5	41727.3	42074.1	42327.4	42420.5	42210	42241.1	42115.2	41798.6	42309.6	42011.9	41899.3	42026.6	41712.3
14	Mammoth_Q16453	27491.8	27234	27839.1	27931.9	28066.8	27917.6	28089.3	28353.2	28145.8	27988.9	28520.1	28294.9	28327.4	28381.1	28347.2	28411	28159.8	28544.2	28594.3	28641.1	29012.2	29286.6	29550.4	29912.6	29636.8	29864.4	30171.4	30096	29968	30178	30435.4	30453.1	30378.6	30417.4	30532.3	30604.5	30152.4	30217.9	30220.3	30166.6	30351.4	30176.3	30211.9	30335.4	30294.6	30007.9	29770.4	30142.9
14	Mammoth_Q16453	31627.8	31519.2	31774.5	31889	31849	32044.2	32398.9	32235.6	32404.4	32443.1	32369.8	32319	32436.6	32580.1	32709.9	32657.9	32788	32842.7	32844.9	32889	33417	33706.6	33609.2	33848.6	34054.5	34290.7	34204.2	34355.9	34605.4	34676	34847.1	34454.5	34678.8	35049.1	35013.9	34783.2	34422.7	34616.7	34777.9	34460.1	34552.2	34444.1	34522.6	34655.5	34404.9	34591.5	34411.5	34614
14	Mammoth_Q16453	29293.5	29453.5	29776.9	29743.3	29660	29835.4	30074	30172	30187.2	30464.6	30400.7	30377.8	30569.3	30511.1	30526.6	30620.7	30568.5	30661	30851.5	30974.8	31106.4	31486.9	31840.2	31956.2	31889.7	32195.7	32476.4	32286.7	32473.9	32473.9	32779.7	32878.8	32721.5	32755.9	32619.3	32563.4	32379	32508.5	32745.1	32695.4	32564.8	32184.9	32455.5	32611	32165.1	32223.9	32453.2	32439.6
14	Mammoth_Q16453	29387.8	29340.1	29545.9	29430.7	29339.9	29641.4	29888.1	30112	29860.5	30029.2	30071.1	29946.3	30117.7	30154.4	30312.3	30407	30315.8	30210.3	30716.6	30747	31082.8	31333	31460.5	31624.1	31950	31948.4	32062.4	31979.5	32211.1	32105.7	32438.1	32459.4	32519.2	32343.7	32230.2	32343.2	32046.3	32514.5	32368.6	32209.1	32160.8	32197	32150.4	32043.5	32126.3	31542.9	32010.4	32151.1
14	Mammoth_Q16453	31031.5	31044.3	31228.6	31068.2	31334	31398.1	31758.5	31795.3	32144.5	31881.6	31719.5	31746.5	31690.8	31825.8	32029.8	31955.9	31964.2	31975.1	32235.9	32392	32782.2	32816.4	32765.3	33015.9	33381.4	33209.9	33849.4	33793.3	33814.8	34035.2	33927.9	33970.3	33992.2	34126	34084.5	33906.1	34011.4	33936	33954.5	33797.8	33754.3	33833.2	33747.3	33930.7	33978.1	33491.5	33685.7	33782.1
14	Mammoth_Q16453	34996.7	35085.3	35242.2	35499.4	35606.7	35591	36050.4	36065.9	36029.3	35985.1	35982.4	35881.2	35989.7	36006.9	36301.1	36095.9	36375.3	35946.5	36345.7	36612.9	36696.7	36942.7	37063	37328.8	37357.6	37677.6	37627.1	37813.1	38296.4	38331.7	38445.1	38556.7	38360.8	38249.6	38374.9	37920	38211	38024.5	37947.5	37838.8	38064.1	38253.6	38105.1	38061.6	38095.4	37883.4	37939.8	38133.9
14	Mammoth_Q16453	28485.6	28483.6	28879.2	28825.8	28961.2	29104.3	29427.9	29432.1	29806	30068.8	30194	29917.5	29884.7	29793.6	30015.7	30231	30326.7	30551.5	30178.3	30784.4	30804.9	30914.9	31222.8	31518.1	31623.4	31520.5	31994.7	31974.7	32158.9	32187.8	32357.6	32179.8	32086.9	32312.9	32219.5	32236.3	32149.3	32110.6	32099.4	31986.8	31945.1	32021	31790.6	31774.7	31720.4	31918.4	31523.8	31626.4
14	Mammoth_Q16453	32083.9	32175.4	32431.2	32652.2	32572.2	32694.3	33107.8	32765.6	33314.2	33439.2	33453.3	33324.6	33272.9	33465.7	33753.9	33888.1	33886.7	33903.8	33768.7	33958.7	34346	34616.7	34829.5	34961.6	34963.3	35332.7	35543.2	35323.7	35747.7	35822.2	35922.7	35866.1	35876.7	36092.8	36152.6	35536.5	35870.5	35951.3	35696.3	35558.8	35606.9	35381.9	35355.2	35742.9	35513.3	35122	35258.1	35377.8
14	Mammoth_Q16453	31854.6	32285.7	32245.3	32529.9	32530	32829.8	33239.7	33164.9	32999.1	32753.2	33081.4	32771.1	32711.2	32931.1	32976	33239	33339.7	33274.3	33334.1	33473.8	33853.5	33930.6	34207.8	34548.5	34630.3	34627.5	34807.7	35068.4	35409.4	35302.6	35269.4	35315.7	35071.3	35496.4	35331.7	35147.3	35170	35273.3	35128	34896	34911.5	34821.5	34972.1	35015.3	34920.6	35023.2	34816	35035.9
14	Mammoth_Q16453	32430.5	32207.2	32620.9	32801.7	32769.1	32830.3	33231.2	33142.1	33304.8	33364.6	33275.8	33085.5	33129.4	33231	33377.5	33453.7	33669	33716.6	33850.1	33783.9	34065.1	34535.2	34748.6	34986.9	35130.7	35176	35300.2	35353.6	35470.6	35510.8	35861.3	35785.1	35590.7	35555.1	35704.2	35348.6	35611.2	35747.7	35541.2	35239.1	35534.9	35339.2	35167.9	35253.5	35308.2	35157.2	35127.6	35152
14	Mammoth_Q16453	27107	27150.7	27169.8	27357.8	27401.5	27464.5	27628.1	28018.5	27906.1	27730.9	27953.5	27880.3	27919.1	27814.9	27929.9	28021.4	28229.3	28378.8	28460.2	28518.2	28637.2	28818.7	29006.8	29429.1	29667.7	29635.6	30100.2	29551.5	29947.8	30167	30146.3	30152.2	30082.9	30089.6	30227.5	30120.4	30183.8	30270.5	29989.2	30187.5	30146.5	30000	29820.8	29735.2	29818.6	29997.5	29698	29656.1
14	Mammoth_Q16453	29543.2	29456.2	29813.5	29925.2	29976.1	30140.1	30298.4	30452.2	30309.1	30655.2	30607.7	30638.7	30536.9	30521	30567.8	30690.3	30827.5	31255.2	31084.3	30890.1	31419.8	31902.7	31896.2	32069.5	32374.6	32570.1	32561.4	32377.8	32750.6	32801.8	32926.5	33176.3	32912.1	32985.7	33098.3	32926.3	32989.5	32758	32983.1	32857.2	32667.5	32783.6	32772.9	32638.3	32630.8	32880.1	32078.8	32272
14	Mammoth_Q16453	32873.9	32858.1	33247.3	33255.4	33410.7	33400.4	33591.2	33599.8	33741.8	34164.9	33966	33881	33786.2	34177	34324.4	34218.9	34096.3	34659.1	34197.5	34249.9	34838.8	35098.9	35175	35332.3	35646.4	35650.6	35713.4	35747.4	36047.6	36334.4	36445.9	36278	36373.2	36583.4	36344.3	36505.5	36267.5	36554.6	36357.9	35962.4	36173.5	36244.4	36183.6	35918.4	35724.7	35883.9	35563.8	35786.7
14	Mammoth_Q16453	27112.1	27454.6	27547.6	27403.3	27732.2	27904.4	28018.8	28187.5	28391.6	28179.6	28299.2	28274.8	28443.1	28353.9	28382.6	28439.8	28384.8	28547.3	28935.8	28907	29054.6	29121.9	29587.5	29917.3	29975.5	29964.9	30120.2	30404.7	30500.3	30488.8	30399.2	30492.2	30648.6	30654	30420.5	30564.3	30310.5	30405	30465.3	30380.5	30034.5	30261.2	30333.5	30116.6	30160	29972.5	29900.9	29891.8
14	Mammoth_Q16453	28969.8	29029	29138.2	29386	29417.9	29711.1	29897.1	29826.2	30149.6	30117.3	30045.8	29795.3	30041.7	30088.9	30366.2	30489.1	30482.9	30753.8	30715.7	30757.3	30960	31227.6	31524.3	31617.5	31581	31782.8	32023.6	32168	32234.9	32222.3	32486.2	32598.3	32358.5	32603.8	32630.3	32317.5	32791.8	32353.2	32217	32242.1	32201.2	32196	32267	32179.8	32131.1	31999.4	32218.7	32261.5
14	Mammoth_Q16453	28299.6	28517.7	28774.1	29033.3	29106.9	29114.9	29136	29196.1	29381.6	28929.1	29303	29425.8	29554.5	29466.6	29560.4	29615.3	29697.6	29847.4	29880.3	29789.3	30291.7	30391.7	30614	30855	30856.1	30938.6	31195.6	31146.5	31480.2	31389.1	31604.7	31598.3	31328.6	31618.9	31795.7	31505.8	31325.2	31282.5	31530.8	31492.8	31551.3	31468.7	31491.9	31499.6	31240.1	30987.3	31248	31249
14	Mammoth_Q16453	31074.8	31336.1	31915.5	32011	32082	32299.8	32417.7	32520.5	32762.8	32522.6	32678.7	32877.7	32958.3	32656	32822	32814.1	32884.6	33403.9	33225.1	33386.3	33609.1	33693.8	34123.5	34597.6	34706.2	34525.8	34664	34642.4	34921.4	35039.7	35149.4	35196.3	35327.7	35171.2	35166.8	34949.4	35165.3	34968.6	34965.6	35050.7	35140.1	35109.5	35020.6	34964.2	34713.3	34589.2	34345.6	34696.7
14	Mammoth_Q16453	35753.6	35976	36249.6	36406.1	36585.8	36569.9	37018.8	37289.6	37088.7	37141	36681.2	37223	36909.1	37145.2	37229.5	37041.6	37573.3	38090.4	37252.3	37770.3	37970.4	38274.8	38512.6	38741.8	38827.7	38817	39456.5	39551.9	39490.3	39730.6	39955.4	39757.7	39545.8	39471.6	39707.1	39513.8	39618.6	39657.2	39608.1	39464.2	39364.7	39560.8	39299.4	39518.1	39601.5	39239	39198.6	39330.7
15	Mammoth_R353	30218.5	30453.6	30504.7	30490	30687	30933.9	31377.2	31156.3	30972.5	31473.8	31354.9	30997.1	31035.6	31528.7	31704.7	31452.7	31513.7	31418.6	31513.7	31723.9	31884.2	32210	32455.2	32507.4	32599.6	32457.4	32749.4	32967.3	33133.6	33209.4	33133.8	33367.6	33448.4	33330.2	33421.1	33437.6	33164.6	33042.8	33111.8	33281.2	33507.7	33365	33145.3	32772.6	32820.7	33220.7	32824.5	33055.5
15	Mammoth_R353	25058.1	25040.7	24930	25063.1	25023	25043.6	24932.6	25098.3	25408.3	25145.8	24848.6	24821.7	24917.7	24744.4	24742.2	24530.9	24712.5	24912.1	24799.4	24682.8	25133.2	25400.7	25575	25626.7	25542.6	25606.6	25716.2	25782.2	25786.5	25943.9	25863.7	25862.6	25756.3	25734.9	25881	26029.1	25759.8	25740.7	25892	25801.7	25982.9	25910	25679.3	26162.5	25893.2	25968.9	26045.9	26037.1
15	Mammoth_R353	59583.4	58789.3	59229	58912.8	59521.2	59716.2	59959	60169.8	60327.9	60076.6	59802.8	59876.7	59978.3	59863.3	59949.3	59749.6	59904.8	59617.8	59509.6	59660.8	60080.4	60677.5	60894.3	61397.1	61430.4	61475.9	61604.8	62171.4	62871.3	63055.9	63174.9	62618.3	62613.7	62287.3	62586.6	62805	62657.8	62589.3	62697.1	63099.9	62960	62845.5	62316.8	62866.2	62145.2	62211.3	63126.9	62558.2
15	Mammoth_R353	81532.4	81882	82299.4	82556.8	82527.4	82680.6	82704.4	83012.8	83458.3	83136.5	82637.4	82526.6	82046.1	82159.7	82582.7	82404.5	82293.9	82470.8	82371.3	83245.1	83157.6	84034.6	84250.8	84577.6	84634.5	84216.4	84948.7	84808.9	86373.7	86933.5	86773.2	86472.8	85962.9	85813.6	85472.7	85683.7	85908.7	86740	86485.9	86115.6	86419.6	86173.4	85941.8	86367.7	86041.1	86269.4	85957.8	86485.7
15	Mammoth_R353	64387	64676.2	64960.2	65219.2	65315.6	64992.4	65320.2	65606.8	66019.8	65569.8	66078.3	65818.5	65754.9	65701.2	65779.4	65866.7	66522.4	66463	66586.6	66023.7	66676.6	67336	67127.9	67854.7	68004.2	68137.8	67973.5	68033.8	68227.8	67950.3	68888.3	69455.4	69636.6	69564.6	69332.8	68645.4	68421	68910.6	68883.6	68944.4	69090.3	69000.2	68661.8	68875.9	68824.4	68983.8	68604.7	68921.7
15	Mammoth_R353	64387	64676.2	64960.2	65219.2	65315.6	64992.4	65320.2	65606.8	66019.8	65569.8	66078.3	65818.5	65754.9	65701.2	65779.4	65866.7	66522.4	66463	66586.6	66023.7	66676.6	67336	67127.9	67854.7	68004.2	68137.8	67973.5	68033.8	68227.8	67950.3	68888.3	69455.4	69636.6	69564.6	69332.8	68645.4	68421	68910.6	68883.6	68944.4	69090.3	69000.2	68661.8	68875.9	68824.4	68983.8	68604.7	68921.7
15	Mammoth_R353	81823	81690.6	82036.2	81754.4	81749.2	81631.9	82131.5	82614.3	82094.1	81988.8	81907.8	81362.8	81045.3	81161.6	81793	82050.7	81952.2	81419.6	81225.6	81772.2	82380.2	83155	83288.5	83565.9	83663.1	83662.1	83705.4	83700.3	84203.1	85085.3	85370.7	85063.1	84827.4	84691.1	84668.2	84355.2	84585.9	85413.9	85129.9	84461.2	84811.7	85062.1	84611.4	84984.6	85186.6	84995.1	84617.4	85527.7
15	Mammoth_R353	32542.6	32970.4	32820	32881	32952	32815.4	33029.2	32973.8	32738.8	32861	33141.9	32827.8	32783.7	32690.2	32737.5	32676.2	32760.9	33023.5	32524.2	32729.5	32783.4	32919.6	33225.3	33381.8	33898.6	33691.5	33647.7	33904.6	33771	34100.4	34202.3	34263.5	33962.7	34081.1	34089.5	33864.1	33875.2	34190.4	34117.4	33813.1	34015.5	34224.8	34216.5	34212.3	34165.5	34129.8	33769.6	34001.7
15	Mammoth_R353	32216.5	32274.2	32706.6	32389.3	32460.9	32561.2	32489.4	32597.6	32717.3	32486.4	32395	32269.5	32281.1	31963.8	32052.1	32313.5	32091.8	32120.3	32121.5	32256	32391.9	32590.5	32755	32828.4	32783.4	33124.1	33147.2	33110.8	33350.3	33493.5	33523.9	33511.5	33531.6	33371.5	33469.8	33218.6	33553.2	33523.3	33569.5	33810.4	33876.9	33562	33386.8	33640.4	33779.6	33622.5	33636.2	33946.1
15	Mammoth_R353	41156.1	41207.7	41401.7	41339.7	41267.4	41339.1	41154.2	41294.9	41445.5	41001.3	41262.7	41519.8	41151.1	40927.8	40985.9	41143.3	41303.3	41040.2	41199.9	40783	41257.1	41716.4	41833	42037.5	42433.6	42221.6	42107.2	42425.2	42381.8	42839.3	42696.5	42515.2	42528.4	42688.8	42554.9	42325	42945.8	42723.2	42986.1	42496.9	42602.8	42625.3	42823.5	42924.6	42756.4	42992	42613.2	42944.9
15	Mammoth_R353	46912.9	47126.6	47171.6	46888.5	47270.8	47063.8	47042.4	47687.5	47660.7	47050	47179.8	46957.6	47000	46973	46784.9	46945.4	46922.2	47223.7	47104.4	47110.1	47292	47734.7	47824.9	48226	48342.9	48434.3	48262	48664.4	48756.4	49050.9	48973.2	48688.3	48692.8	48954	48838.3	48686.8	49085.5	48879.6	49116.5	48811.1	48948.4	49239.9	49134.2	49099.2	49127	49068	48889.5	49435.8
15	Mammoth_R353	35998.2	36131.1	36148.1	36246.3	36356.6	36264.6	36447.8	36781.3	36334	36049.9	36267.8	36534.3	36577.3	36594.7	36767.8	36822.6	36500.2	36208.9	36695.2	37012.4	37044.9	37520.7	37658.9	37906.2	38068.7	38078.2	38456.7	38034.8	38691.6	38643.9	38705.3	38678.4	38478.2	38486.4	38339.8	38191.2	38549	38575.9	38677.3	38374.8	38478.1	38613.9	38478.5	38266.2	38482.9	38534.4	38274.8	38499.3
15	Mammoth_R353	37504.3	37245.4	37862.7	37849.6	37945.2	37914.5	37943.4	37857.8	37879.8	37817.7	38099.1	37716.7	37725.6	37637.4	37721.8	37607.9	37961.2	37799.6	37608.4	37769.1	37956.7	38184.9	38428.8	38533.2	38522.7	38702.6	38717.5	38687.5	39012.2	39152.8	39444.9	39409.3	39235.9	39060.3	39050.7	38862.5	39287	39350.1	39550.2	39376.1	38970.2	39426.3	39508.5	39504.6	39329.1	39415.3	39437.7	39562.2
15	Mammoth_R353	43278.9	43520.3	44263.3	43959.5	44075.8	44362.2	44431.3	44928.1	44956.4	45050.5	44815.5	44964.6	44825.7	44718.8	45077.7	44899.2	44774.4	45072.1	45087	45091.1	45381	46070.6	46194.2	46258.4	46565.7	46473.4	46328.9	46966.6	47061.1	47354.5	47329.4	47301.1	47375.6	47435.6	47304.3	46761.4	46717.2	47517.5	47231.9	47132.3	47102.5	47097.4	46938.8	47166.6	46860.7	46813.8	46793.5	46949.6
15	Mammoth_R353	29367.4	29571.8	29560.8	29626.7	29655	29710.1	29690.7	29710.5	29708.8	29807.2	29598.1	29485.5	29376	29402.6	29267.7	29326.3	29204.1	29478.7	29519.3	29371.5	29494.3	29840.6	30003.3	29960.8	30192	30387.6	30422.2	30439.9	30582.7	30330.8	30552.6	30713.2	30604.5	30652.4	30708.9	30373	30731.5	30648.1	30645.9	30745.5	30784.6	30845.3	30886.5	30851.9	30496.6	30875.7	30754.3	30822.2
15	Mammoth_R353	34545.7	34386.7	34403.3	34420.8	34409.2	34535.9	34818	34580.8	34582.9	34391.9	34206	34208.2	34144.6	34106.5	34320.3	34307.2	34323.6	34260	34127.7	34178.6	34451.3	34647.6	34712.7	34787.7	34821.2	34908.5	35114.1	35338.4	35526.7	35476.9	35656.4	35653	35388.3	35721.3	35534.7	35149.5	35696.8	35633.9	35622.3	35679.5	35621.5	35625.1	35894.3	35882.7	35580.3	35760.2	35363.1	35638.8
15	Mammoth_R353	31028.9	31241.2	31285.8	31271.6	31234.1	31174.8	31541.6	31620.9	31394.8	31250.9	31141.9	31015.5	30855.9	31109.2	31448.7	31009.5	31071.7	31338.4	31016.4	31218.8	31441.1	31454.9	31734.3	31869.9	31934.8	32119.2	32057.4	32242.2	32295.3	32055	32542.3	32566.8	32527.9	32526.4	32440.8	32406.2	32525.3	32604	32294.2	32293.8	32250.9	32461.7	32632	32659.2	32819.5	32446.4	32308.8	32321
15	Mammoth_R353	30738.4	30839.3	31074.4	30857.5	31031.8	30939.1	31120.1	30845.7	30955.1	30504.3	30833.1	30850.9	30564.7	30613.3	30512.3	30490	30531.6	30564	30496.3	30457.8	31056.4	31130.1	31336	31349.9	31607.4	31425.1	31560.6	31633.9	31991.2	31908.4	31987.9	31996.5	31817.3	31841.1	31902.9	31605	31784.1	31928.5	31973.5	31831.7	32056.5	32175.2	32082	32091.7	31752.7	32004.1	32061.6	32126.6
15	Mammoth_R353	30524.3	30660.8	30647.8	30706.4	30686.4	30631.6	30633.1	30765.9	30668.5	30614.9	30733.5	30544.4	30398.9	30410.3	30456.7	30462.6	30532.4	30341.1	30264.9	30449.9	30483.9	30932.6	31064.6	31279.6	31454.3	31682	31480.7	31831	31472.4	31525.3	31570.5	31603.2	31702	31587.6	31449.9	31680.9	31774.2	31845.1	31786.9	31733	31764.9	31586.8	31735.6	31859.3	31892.2	31784.8	31997.2	31928.6
15	Mammoth_R353	68196.8	68362.9	68869.2	69130.4	69101.1	68378.9	68402.9	68860.6	69169.3	69153	69040.9	68737.5	68661.9	68364.3	68542	68197.9	68460.7	68897.4	68905.8	68682.6	68477.5	69009.5	69482.4	70141.6	70640.3	70741.8	70507.4	70557.4	70482.4	70560.6	70962.5	71516.6	71733.2	71820.8	71643	70935.6	70484.8	71553.8	71304.8	71453.7	71528.9	71849.7	71135.1	71382.2	71007.5	71366.4	71463.6	71320.4
		1704.07	1702.97	1701.88	1700.78	1699.69	1698.59	1697.5	1696.4	1695.31	1694.21	1693.12	1692.02	1690.92	1689.83	1688.73	1687.64	1686.55	1685.45	1684.36	1683.26	1682.16	1681.07	1679.97	1678.88	1677.78	1676.69	1675.59	1674.5	1673.4	1672.31	1671.21	1670.12	1669.02	1667.93	1666.83	1665.74	1664.64	1663.55	1662.45	1661.36	1660.26	1659.17	1658.07	1656.98	1655.88	1654.79	1653.69	1652.6
27	African_Elephant_A	23217.3	23267.7	23565.9	23827.4	23825.7	24015.1	24329.5	24678.1	24683.4	25287.4	25289.3	25493.1	25881.7	26060.7	26040.5	26300.1	26640.1	27081.8	27005.5	27208.9	27329.9	27490.6	27629	28067.6	28196.1	28624	28538	28448.4	29330.6	29057.3	29079.8	29117.3	29245.9	29540	29409	29461.8	29206.4	29493.7	29178.4	28986.8	28820.2	28812.5	28758.5	28422.4	28383.2	28393	28086	28381.9
27	African_Elephant_A	26050	26275.4	26473.4	26839.6	26947.1	27285	27788.3	27922.3	28177.4	28158.4	28393.1	28777.4	28931.8	29295.2	29530.4	29639.4	29633.8	30380.1	30289.5	30573.4	30718.1	30954.2	31322.3	31584.8	31568.1	31828.1	31933.2	32071.2	32462.4	32303.7	32357.4	32573.4	32733	32889.7	32862.4	32905.2	32576.1	32842.5	32634.6	32410.4	32260.1	32142.9	32066.6	31863.1	31889.7	31733.1	31564.7	31399.3
27	African_Elephant_A	23518.1	24032.9	24248.4	24545	24935.8	25049.2	25440.6	25739.9	26293.6	26113.2	26593.1	26915	26925.6	27356.2	27802.3	27943.2	28220.9	28568.3	28786.9	28836.3	29022.9	29326.8	29843.3	30053.1	30303.5	30288.6	30359.5	30474.4	30786.8	31114.4	31297.6	31399.5	31290.1	31432.9	31551.8	31455.2	31554.8	31615.8	31189.9	30820.1	30912.4	30846.3	30648.1	30180.3	30282.1	30365.5	29692.4	29833.3
27	African_Elephant_A	41322.5	41360	41802.3	42124.4	42469.1	42696.6	42975.6	43136.1	43393.7	43446.9	44044	44035.3	44236.8	44528.6	44907.1	45032.1	45325.7	45689.8	46118.5	46204.2	46666.6	46930.4	47238.8	47438.2	47461.7	47758.4	47884.7	48219.8	48473.8	48734.1	48743.9	48618.6	48856.2	49219.6	49038	48666.7	49387	49275.9	48857.9	48766.9	48459.7	48384.4	48354.7	48437.8	48025	48204.7	47958.3	48118.1
27	African_Elephant_A	26136.7	26464.9	26761.9	26933.2	27151.2	27503.7	27897.9	28146.9	28569.1	28633.3	29184.2	29335.4	29531	29944.6	30235.6	30454.3	30852.7	31188.3	31323.7	31621.3	31867.8	32071.8	32238.6	32582.2	32810.5	32964.4	32870.9	33403.2	33447	33726.2	34027.2	33972	34313.8	34125.4	34177.9	33906.7	34332.5	34025.7	33938.7	33592.6	33518.6	33428.8	33527.9	33013.7	32595.3	32683	32390	32357.2
27	African_Elephant_A	34565.9	34445.5	34959.6	35517.1	35619.2	35988.1	36185.5	36642.2	36572.9	37382.3	37247.8	37508.6	37755.4	37808.4	38122	38435.8	38893	39282.9	39074.5	39315.4	39577.1	39959.5	40256.9	40503.4	40621.7	40401.8	41091	41488.4	41461.2	41728.1	41995.9	41984	42136.9	42108.7	42050.6	42105.3	42021.8	42064.4	41792.9	41757.9	41629.4	41593.4	41144	41082.2	41015.8	40650.6	40750.4	40738.1
27	African_Elephant_A	22832.3	22886.6	23291.4	23405.5	23472.2	23861.3	24223.8	24554.7	24715.2	24819.8	24959.7	25175.5	25565.8	25929.7	26129.9	26355.2	26656.8	27024.7	27205.2	27436.8	27469.7	27768.3	27985	28306.2	28540.6	28471.8	28796.5	28816.5	29057.4	29058.8	29186.8	29385.6	29397.4	29394.4	29472.7	29368.2	29649	29570.5	29368.1	29249.5	28986.1	28791.5	28640.6	28502.3	28698.3	28151.6	28096.9	28130.4
27	African_Elephant_A	29441	29403.9	29853.5	30086.2	30280.3	30480.3	31163.9	31246	31454.2	31680.1	31765.8	32149.7	32553.7	32919.8	33251.6	33403.9	33684	34005.9	33781.8	34112.6	34288.7	34803	35173.3	35393.7	35676.8	35757.6	35863	36193.1	36263.2	36337.2	36761.4	37097.8	37162	36900.5	36789.8	37042.6	36788.2	36980.1	36654.4	36489.2	36347.1	36381	36133.4	36048.3	35660.3	35575.9	35451.7	35407.8
27	African_Elephant_A	40042.6	40117.7	40600	40889.2	41121.1	41521	41685.9	42127.3	42614.1	42543.7	43115.3	43329	43274.1	43630.1	43877.9	44151.6	44727.6	44700.8	44758.4	45036.6	45552	45624.3	45963.1	46361.1	46353.4	46816.8	46821.8	47126.9	47373.2	47318.7	47560.6	47659.2	47670.2	47689.6	47959.7	47957.5	47819.9	47742.7	47865.4	47754.4	47569.6	47603.1	47172.1	47135.5	46782.9	46290.5	46575.8	46550.5
27	African_Elephant_A	30106.5	30416.6	30596	31013.1	31103.8	31326.6	31810.3	32137.4	32419.3	32191.7	32752	32914.2	33233.1	33487	33843.5	34228.5	34327.1	34578.9	34598.3	34945.1	35102.7	35641.3	35846.6	36190.7	36235.6	36406.2	37052.9	36585	37038.7	36868.4	36919	37230.5	37460.5	37701	37595.1	37514.2	37620.5	37570	37276.4	37343.2	37164	36978.8	36807.7	36507.5	36267.6	36402.1	36136.2	36140.5
27	African_Elephant_A	27271.3	27389.3	28199.5	28393.2	28561.9	28722.7	29145.1	29500.1	29494.8	29811.5	29955.8	30326.8	30580.8	30899.7	31233.7	31475.3	31813	32342.5	32342.7	32271.9	32825.7	33070.8	33300.4	33672.6	33672.3	33785.7	34182.9	34682.9	34736.2	34740	34737.8	34827.9	35246.6	35433.3	35467	35186.1	35061.4	35047.1	34991.2	34840.7	34838.3	34404.7	34268.7	33858.9	33906.6	33799.9	33599.7	33617.4
27	African_Elephant_A	37146.1	37309.2	37763.3	38177.7	38373	38882.8	39420.4	39336.6	39581.2	40137.4	40390.8	40724.9	41041.7	41350.5	41434.5	41877	41933	42447.7	42826.9	43072.1	43125.6	43489.1	44044.1	44659.1	44559.4	44855.2	45110.9	45227.5	45405.3	45671.5	45913.3	45865.4	45837.2	46055.3	46137.6	45841	46204.2	46095.9	45800.1	45409.6	45430.5	45443	45182.1	45027.4	44888.2	44426	44401.2	44370.7
27	African_Elephant_A	24453.9	24327.4	24851.8	25105.7	25290.2	25395.1	25857.7	26193.2	26516.2	26480.9	26815.5	27169.2	27397.9	27699.7	27559.7	28092.2	28545.7	28992.3	28848.2	28867.4	29550.8	29527.7	29610.3	30191.5	30282.9	30447.5	30359	30872.6	30760.1	31012.4	31099.6	31248.4	31612.4	31474.4	31522.6	31545.6	31721.9	31370.5	31333.1	31067.7	30859.3	30709	30580.2	30410.3	30263.1	30089.3	29711.6	29683.5
27	African_Elephant_A	42174.1	42677.7	43398.1	43508.8	43939.1	44071.9	44589.1	45126.7	45348.3	45793.4	45884.8	46396	46571.2	47022	47575.5	47719.5	48147.7	48327.8	48265.4	48693.9	49324.9	49473.1	49961.2	50483.6	50314.7	50762.4	51131.3	51294.5	51575.7	51697.5	51841.3	51860.6	52077.8	52468.4	52520.4	52148.2	52026.2	52133.4	51836.5	51918.5	51628.4	51420.3	51285.2	50908.9	51068.3	50919.5	50503.6	50582.2
27	African_Elephant_A	42174.1	42677.7	43398.1	43508.8	43939.1	44071.9	44589.1	45126.7	45348.3	45793.4	45884.8	46396	46571.2	47022	47575.5	47719.5	48147.7	48327.8	48265.4	48693.9	49324.9	49473.1	49961.2	50483.6	50314.7	50762.4	51131.3	51294.5	51575.7	51697.5	51841.3	51860.6	52077.8	52468.4	52520.4	52148.2	52026.2	52133.4	51836.5	51918.5	51628.4	51420.3	51285.2	50908.9	51068.3	50919.5	50503.6	50582.2
27	African_Elephant_A	28961.7	29085.4	29301.2	29756.1	30125.8	30497.8	30666.6	31171.6	31314	31658.8	31948.4	31979	32284.3	32569	32973.5	33409.4	33802.6	34002.4	33985.7	34207.1	34589.7	34915.7	35227.6	35628.9	35690.9	35956.7	35835	36468.7	36354	36341.9	36563.8	36704	36703.6	36920.3	37149.2	36934.4	37030.3	36867.8	36994.7	36771.3	36432.6	36279.6	36246	36025	35884.4	35626.9	35734.8	35510.6
27	African_Elephant_A	39129.8	39441.6	39269.9	39468.7	39968.8	40195.6	40464.2	41086.6	41391.7	41129.7	41562.4	41955.1	42022.1	42157.7	42622.6	42905.7	43405.2	43524.3	43388.8	44021.3	44308.6	44583.4	44804.2	45176	45018.2	44959.2	44964.7	45709.8	46056.5	46182.4	46346.3	46410.8	46495.5	46567.2	46714.1	46488.8	46538.8	46496.4	46176.8	45688.7	46032.7	46051.7	45758.3	45516.4	45427.2	45334	45443.2	45392.4
27	African_Elephant_A	27233	28159.7	28606.8	28545.9	28514.7	28653.8	28865.2	29301.8	29296.4	29743.2	30406	30505.9	30744.4	31222.4	31750.4	31885	32220.1	32586.9	32569.3	32677.8	33048.8	33621.5	33962.1	34234.7	34212.9	34437.8	34643.9	34976.4	35190.2	35251.1	35570	35756.7	35902.3	36021.2	35854.3	35937.7	35950.6	36027.1	35670.4	35404.3	34871.1	34933.5	34753.4	34784.5	34681.3	34433.3	34200.4	34158.1
27	African_Elephant_A	26735.8	26876	27752.5	27795	27911.3	28466.8	28823.6	29214.3	29427.3	29451.4	30052.9	30347.4	30647.5	31019.1	31473.2	31786	31770.4	32305.5	32109.5	32645.2	32922.4	33193.5	33519.8	33977.2	33852.6	34162.9	34266.6	34853.6	34819.7	34921.6	35111.2	35239.8	35414.4	35537.1	35444.7	35392.7	35540.5	35569.8	35098.1	34908.3	34686.6	34179.8	34105.9	34169.7	33950.3	34025.8	33517.9	33622.7
27	African_Elephant_A	27635.9	27711.9	28349.8	28562.4	28840	28992.7	29290.8	29677.8	29924.1	30209.8	30441.7	30773.6	30827.7	31195.8	31576.3	31889.7	32293	32425.8	32588.1	33166.7	32860.9	33189.5	33472.4	33649.7	34068.6	34061.5	34391.8	34360.7	34749.5	34841.7	35169	35228.9	35230.3	35416.1	35129.3	35703	35505.5	35416.3	35294.3	34867.1	34784.3	34827.8	34530.1	34232.8	34062.2	34269.8	33858.2	33700.4
27	African_Elephant_A	22562	22973.8	23050.7	23292.4	23509.1	23845.4	24073.8	24427.8	24668.7	25023.8	24981.9	25406.9	25752.3	25904.3	26223.4	26320	26590.3	26692.8	27015	27066.6	27399.7	27646.4	27843.9	28070	28073	28454.8	28404.1	28652.8	28630.9	28742.2	29123.9	29258.1	29280.3	29038	29036.5	29445.9	29232.8	29572.9	29162.8	29028.6	28853.3	28643.6	28420	28440.7	28145.5	27977.8	27771.3	27872.8
27	African_Elephant_A	19734.4	20088.3	20426.7	20700.9	20843.2	21066.2	21600	21843.8	22105.2	22226.3	22284.2	22904.6	23027.2	23272.5	23659.9	24036	24158.6	24436.1	24404.2	24545.3	24787.1	25190.4	25364.2	25576.3	26017.7	25814.9	26091.9	26022.9	26418.7	26466.9	26522.4	26704.5	26635.1	26779.5	26873.9	27028.9	26984.7	26943	26922.4	26549.6	26205.1	26019	25994	25901.8	25847.4	25372.3	25185	25498.3
27	African_Elephant_A	19069	18845.3	19209.1	19548.8	19820.2	20038.4	20361.1	20710.2	20989.1	21002.9	21644.5	21690.4	21951.3	22362.2	22543.9	22674.7	22937.5	23344.1	23499.7	23580.9	23871.7	24184.1	24384	24600.5	24844.5	24907.2	25036.2	25153.3	25408.3	25760.9	25732.7	25700.5	25767.1	26021.3	26168.2	26023.6	25964.1	25997	25792.7	25654.6	25438.6	25240.3	25040.8	24960.2	24781	24473.2	24265.5	24589.1
27	African_Elephant_A	18388.2	18566.1	18802.2	18978.7	19327.4	19562.1	19932.9	19946.8	20283.4	20495.7	20847.7	21001.4	21304.4	21363	21562	21950.7	22080.3	22391.8	22449.4	22602.5	22906.6	23388.4	23574.4	23702.5	23519.1	23640.8	23949.6	23965.2	24169.8	24465.6	24644.7	24659.4	24525.2	24636.3	24716.8	24885.3	24517	24680.1	24550.5	24239.7	24294.6	24256	23903.1	23608.4	23823.6	23414.7	23292.5	23224.5
27	African_Elephant_A	18005.8	17985.1	18357.4	18431	18373.8	18798.9	19106.8	19489	19636.5	19780.9	20096.8	20291.5	20532	20637	21064.8	21258.7	21395.7	21508.5	21750.5	22013	21987.6	22397.4	22578.9	22648	22950	22947.2	23150.5	23295.8	23515.3	23637.3	23852.7	23953.7	23999.5	24134.3	24336.3	24270.8	24307.4	23974.7	23817.7	23751.4	23546.1	23412	23177.6	22987	22920.5	22911.9	22589.6	22760.2
27	African_Elephant_A	16491.3	16668	17000.9	16934.6	17180.2	17482.7	17840.2	18176.7	18256.6	18473.7	18567.1	18973.9	19307.3	19483.9	19541.9	19932.8	20113.3	20432.8	20200	20584.3	20912.3	21120.5	21357.3	21579.4	21564.5	21911.1	22018	22054.7	22086.9	22251.7	22455.5	22434.3	22593.4	22714.7	22854.9	22702.2	22655.3	22699.9	22299.5	22280	22227.3	22130.3	21887.7	21601.9	21545.1	21436	21552.6	21335.9
27	African_Elephant_A	22562	22973.8	23050.7	23292.4	23509.1	23845.4	24073.8	24427.8	24668.7	25023.8	24981.9	25406.9	25752.3	25904.3	26223.4	26320	26590.3	26692.8	27015	27066.6	27399.7	27646.4	27843.9	28070	28073	28454.8	28404.1	28652.8	28630.9	28742.2	29123.9	29258.1	29280.3	29038	29036.5	29445.9	29232.8	29572.9	29162.8	29028.6	28853.3	28643.6	28420	28440.7	28145.5	27977.8	27771.3	27872.8
27	African_Elephant_A	19734.4	20088.3	20426.7	20700.9	20843.2	21066.2	21600	21843.8	22105.2	22226.3	22284.2	22904.6	23027.2	23272.5	23659.9	24036	24158.6	24436.1	24404.2	24545.3	24787.1	25190.4	25364.2	25576.3	26017.7	25814.9	26091.9	26022.9	26418.7	26466.9	26522.4	26704.5	26635.1	26779.5	26873.9	27028.9	26984.7	26943	26922.4	26549.6	26205.1	26019	25994	25901.8	25847.4	25372.3	25185	25498.3
27	African_Elephant_A	19069	18845.3	19209.1	19548.8	19820.2	20038.4	20361.1	20710.2	20989.1	21002.9	21644.5	21690.4	21951.3	22362.2	22543.9	22674.7	22937.5	23344.1	23499.7	23580.9	23871.7	24184.1	24384	24600.5	24844.5	24907.2	25036.2	25153.3	25408.3	25760.9	25732.7	25700.5	25767.1	26021.3	26168.2	26023.6	25964.1	25997	25792.7	25654.6	25438.6	25240.3	25040.8	24960.2	24781	24473.2	24265.5	24589.1
27	African_Elephant_A	18388.2	18566.1	18802.2	18978.7	19327.4	19562.1	19932.9	19946.8	20283.4	20495.7	20847.7	21001.4	21304.4	21363	21562	21950.7	22080.3	22391.8	22449.4	22602.5	22906.6	23388.4	23574.4	23702.5	23519.1	23640.8	23949.6	23965.2	24169.8	24465.6	24644.7	24659.4	24525.2	24636.3	24716.8	24885.3	24517	24680.1	24550.5	24239.7	24294.6	24256	23903.1	23608.4	23823.6	23414.7	23292.5	23224.5
27	African_Elephant_A	18005.8	17985.1	18357.4	18431	18373.8	18798.9	19106.8	19489	19636.5	19780.9	20096.8	20291.5	20532	20637	21064.8	21258.7	21395.7	21508.5	21750.5	22013	21987.6	22397.4	22578.9	22648	22950	22947.2	23150.5	23295.8	23515.3	23637.3	23852.7	23953.7	23999.5	24134.3	24336.3	24270.8	24307.4	23974.7	23817.7	23751.4	23546.1	23412	23177.6	22987	22920.5	22911.9	22589.6	22760.2
28	African_Elephant_A	16491.3	16668	17000.9	16934.6	17180.2	17482.7	17840.2	18176.7	18256.6	18473.7	18567.1	18973.9	19307.3	19483.9	19541.9	19932.8	20113.3	20432.8	20200	20584.3	20912.3	21120.5	21357.3	21579.4	21564.5	21911.1	22018	22054.7	22086.9	22251.7	22455.5	22434.3	22593.4	22714.7	22854.9	22702.2	22655.3	22699.9	22299.5	22280	22227.3	22130.3	21887.7	21601.9	21545.1	21436	21552.6	21335.9
28	African_Elephant_B	18862.5	18612.1	19051.3	19255.3	19382.3	19661.2	20035.8	20327.1	20650.9	20647.8	20898	21147.2	21437.5	21628.8	21659.2	22050.9	22160.3	22649.2	22448.5	22747	22902	23379.1	23400	23504.7	23732.4	23833	24182.7	24136.8	24238.2	24512	24503.7	24684.1	24793.1	24796.6	24722.3	24875	24520.9	24522.5	24302.2	24307.7	24220.3	24000.1	23773	23592.2	23668.9	23551.5	23477.2	23455.4
28	African_Elephant_B	20346.4	20471.6	20785.9	20904.9	21368.4	21552.5	21712.9	21886.8	22380.3	22625.2	22946.8	23067.3	23452.5	23589.1	23975.4	24025.2	24442.1	24477.4	24730.4	24920.9	25161.2	25618.9	25863.6	26168.9	26447.8	26125.3	26529.6	26661.9	26866.2	27187.2	27168.6	27078.1	27177.6	27193.9	27622.1	27518.1	27247.3	27108.2	27157.2	27036	26856.7	26568.7	26247.2	26066.5	26296.7	25806.3	26105.2	25700.3
28	African_Elephant_B	17381.1	17635	17815.8	18111.3	18361.9	18521.4	18964.8	19298.2	19288.5	19643.7	19731.4	20068.8	20164.8	20468	20700.5	20893.1	21275.1	21207	21614.4	21896.2	21933.5	22200	22526.8	22633.3	22714.9	22929.2	23181.4	23063.2	23370	23377.1	23583.8	23531.8	23660.7	23970.5	24014.9	23792.4	23875	23758.8	23646.6	23305.2	22965.2	23086.3	23052.6	22656.1	22797.6	22532.1	22470	22251.6
16	Asian_Elephant	82203.9	81905	83627.2	83538.9	83684.3	83837.5	84795.8	84967.2	85229.4	85227.2	85911.5	86138	85905.3	86419.3	87099.6	86855.1	87360.7	87817.6	87623.2	87955.5	88446.6	89016.8	89800.2	90101.9	89609.3	90329.6	90623.5	90788.5	91210.2	91648.4	91801.1	91709.9	91858.5	91758.9	92183	91427.7	92253.5	92347.1	91984.9	91406.4	91505.4	91219.4	90942.1	91581.6	91484.5	91046.1	91191.8	90991.3
16	Asian_Elephant	38538.2	38183.1	38622	38861.8	39040.1	39369.6	40043.9	40095.4	40410	40729.3	40641.8	40829.3	41235.5	41348	41623.9	41779.7	42135.7	42606.8	42658.1	42911.9	42941	43423.3	43749	43939.9	44156.1	44288.6	44768.9	44785.7	44792.2	45119.3	44864.3	44788	44851.7	45121.4	44959.1	45343	45482.1	45446.1	45206.8	44910.5	44818.1	44602.6	44660.6	44764.8	44349.4	44735.6	44281.5	44535
16	Asian_Elephant	77479.3	77143.6	77940.8	78300.7	78721.4	79290.5	79743.9	80388	80706.3	80799.5	80885.1	81348.3	81729.3	82108.2	82779.3	82862.5	82760	83602.9	83762.9	83741.6	84211.1	84685.5	85460.3	85989.5	85837	86044.4	86275.9	86509.9	86890.1	87499.2	87614.8	87561.7	87061.3	87409.1	87458.1	87587.9	87468.9	87649.9	87231.7	87070.6	87226.8	86737.7	86176.9	86362.3	86460.9	86180.1	86270.2	86358.3
28	African_Elephant_B	18166.4	18509.3	18651.3	18917.2	19175.7	19478.1	19800.2	20093.3	20544.9	20931.8	21154.4	21249.5	21206.4	21694.6	22053.6	22572.1	22999.6	22819.6	22830.4	22788.6	23304.3	23708	23753.1	23973.7	24234.6	24223.4	24628.1	24607.7	24662	24978.4	25025.3	25009	25260.6	25395.3	25198.5	25246.8	25382.7	25298.8	24650.1	24582.8	24593.3	24453.6	24358.3	24188.3	24090.9	24169.4	23857.8	23865.6
28	African_Elephant_B	17781.4	17823.6	18186.8	18389.2	18649.4	18881.1	19233.6	19519.5	19808	20030.3	20228.3	20738.1	21070.2	21178.6	21525.6	21676.5	21999	22366.5	22513.4	22594.2	22951.4	23220.8	23291.2	23613.1	23880.3	23835.6	24004.4	24155	24352.9	24480.1	24672	24779.6	24725.1	24864.2	24931.9	24973.7	24681.9	24901.6	24655.6	24605.8	24167.3	24054.1	23931.8	23597.7	23329.2	23511.6	23243.1	23076.8
28	African_Elephant_B	19793.1	20075.3	20318.8	20679.5	20879.2	21107.9	21503.1	21805.8	22130.3	22414.5	22327.5	22809.2	22982.9	23229.3	23374.6	23502.4	23987.4	24250	24142.2	24533	24740.2	24941.2	25198.1	25536.4	25411.1	25471.3	26122	25881	26061.9	26280.1	26455.3	26542	26554.4	26738.4	26713.7	26549	26840	26607.2	26633.6	26273.5	26136.3	26039.5	25683	25294.5	25335.7	25254.7	25119.1	25256.4
28	African_Elephant_B	21654.3	21883.4	22265.8	22397.8	22824.2	23009.1	23343.3	23415.2	23631.1	23896.7	24320.9	24516.6	24975	25311.7	25566.2	25546.2	26107.8	26280.5	26524.4	26596.1	26835.8	27157.7	27651.7	27864.5	27779.4	27804.9	28223.4	28534.4	28661.7	28528.7	28684.3	29042.3	29150	29088.8	29238.1	29329.3	29001.2	29197.2	28849.2	28563.3	28460.7	28337	28025.9	27711.7	27658.8	27358.4	27792.6	27242.6
28	African_Elephant_B	25504.3	25598.7	25773.6	26132.9	26417.4	26936.8	27299.2	27654.3	28093	28068.9	28256.1	28410	28440.6	28796.7	29040.5	29504.8	29672.1	29946.3	30223.8	30351.9	30450.2	30715.5	31007.1	31504.1	31421.5	31707.7	31654.6	32009	32055.5	32112.3	32525.4	32655.2	32443.4	32475.9	32742.5	32496.5	32715.7	32312.4	32293.3	32189	32152.5	31777.3	31671.4	31611.5	31592.4	31380	31279.9	31267
28	African_Elephant_B	19395.3	19397.8	19891.7	20063.6	20396.5	20635.4	20844.6	21342.6	21321.2	21890.2	22305.4	22474	22747.6	23089.5	23292.5	23359.9	23857.4	23985.4	24271.7	24357.5	24606.5	24700.3	25084.2	25294.2	25400	25610.8	25807.7	25850.7	26111.2	26518.1	26510.6	26472.3	26672.2	26823.9	26705.2	26867.3	26969.8	26750.5	26519.4	26306.4	26156.2	25822.7	25685.8	25580	25211.3	25339.5	25122.8	25226.9
28	African_Elephant_B	30662.3	30697.2	31209.5	31524.9	31833.3	32079.8	32290.2	32415.7	33181.3	33074.6	33460.6	33516.4	33582.2	34095.8	34266.3	34249.2	34335.1	35027.6	35159.9	35245.7	35355.6	35860.4	36199.7	36199.3	36327.2	36520	36843.2	37350	37302.5	37431.7	37321.5	37316	37450.7	37725.4	37776	37697.9	37990.6	37397.4	37501.5	37091	37042.8	36862.6	37008.4	36908.6	36514.6	36404.5	36303.8	36273.7
16	Asian_Elephant	70661.5	70160.9	70890.6	71279.7	71638.9	71691.7	72261	72358.6	73109.9	72980.6	72353	73346.6	73216.5	73728.6	73909	74404.9	74462.9	75205.5	75070.2	75579	76041.8	76463.6	76750.6	77524.1	77552.6	77243	77347.4	77978	77649.9	78245.4	78716.8	78373.5	78156.9	78595.9	79053.4	78586.8	78149.4	78667.9	78297.9	78314.5	78306.6	78154.9	77904.3	77689.7	77408.5	77871.1	77522.5	77527.3
16	Asian_Elephant	145479	144869	146160	146538	146966	147754	148613	148624	148794	149666	150031	150274	150132	150204	151203	151395	152273	152104	152119	151973	153014	154016	154254	155351	155416	155934	155727	156251	155912	156235	157009	156868	156785	157487	158173	157658	157410	157444	157807	157392	157640	157720	157144	157114	157218	156793	156787	156871
16	Asian_Elephant	47974.6	47733.8	48692.2	49193	49329.8	49265.8	49341.6	50212.9	50267.4	50824.6	51040.8	51273.2	51744.1	51846.8	52171.8	52255.5	52667.3	52924.3	53462.2	53547.5	53682.1	54119.4	54404	54608.3	54873	55060.4	55748.4	55564.3	56024.1	56443.3	56404.7	56302.1	56305.4	56099.7	56480.2	56296.8	56166.3	56650.6	56556.5	56034.9	55611.4	55815.1	55650.8	55486.6	55419.2	55084.1	54853.6	55343.9
16	Asian_Elephant	44838.5	45017.8	45388.8	45574.3	45953	46387.4	46854.9	47246.5	47411.9	47824.2	47810.2	48078.7	48298.6	48765.1	48851	49287.2	49367.4	49692.4	49731.1	49901.4	50669.4	50848.5	50741.9	51293.9	51426.9	51771.9	51665.5	53172.7	53749.8	54088.1	53444	52751.7	52457.6	52685.6	52810.6	52449.5	53202.2	52766.9	52453.1	52207.6	52459.5	52051.3	51873.9	52038.5	51711.3	51794.4	51326.1	51586
16	Asian_Elephant	81416	81250.5	81999.2	82439	82735.9	82762.9	83355.8	83655.1	83907.9	84144.4	83870.8	84154.7	84610.7	85148.1	85344.7	85303.2	85872.2	86417.6	86250	86246.5	87198.4	87624.8	87667.1	88062.8	88412.1	88412.4	88320.8	89214.5	89126.2	89174.6	89424.8	89634.6	89771.8	89911.6	89595.8	89466.9	89941.3	89542.1	89728.5	89372.7	89391.5	89555.9	89101.4	89110.3	88965.5	88773.2	88742.2	89163.6
16	Asian_Elephant	65531.6	65341.7	65742.8	65872.7	66176.8	66512.4	66671.2	66882.5	66823.9	66913.4	67130.8	67109.9	67390.9	67432.9	67568.8	67724.7	67860.3	68169.2	67865	68547.1	68517.1	68590.4	69135.8	69475.4	69313.3	69951.4	69249.7	70061.3	70078.6	70145.7	70135.9	70181.2	70242.5	70377.6	70662.8	70002.5	70890.8	71190	70648.9	70290.4	70434.7	70770.1	70749.3	70603.9	71172.1	70394.2	70190.6	70575.6
16	Asian_Elephant	67114.9	67046.4	67507.4	67861.1	68235.4	68231.2	68418.2	68937	69254.8	69729.2	69816.2	70036	70048.9	70329.1	70500.2	70509.1	71021.1	71217.2	71025.5	71553.8	71876.9	71949.5	72716.8	73402.3	73725.7	73685.7	74189.7	74134.5	74125.4	73928.7	74343.2	74527	74778.3	74701.3	74740.4	74761.4	74676.5	74933.9	74632.7	74438.8	74218	74184.5	74255.7	74302.7	74247.5	74355.6	73934.6	74133.9
		1704	1702.9	1701.81	1700.71	1699.62	1698.52	1697.43	1696.33	1695.24	1694.14	1693.05	1691.95	1690.86	1689.76	1688.66	1687.57	1686.47	1685.38	1684.29	1683.19	1682.1	1681	1679.9	1678.81	1677.71	1676.62	1675.52	1674.43	1673.33	1672.24	1671.14	1670.05	1668.95	1667.86	1666.76	1665.67	1664.57	1663.48	1662.38	1661.29	1660.19	1659.1	1658	1656.91	1655.81	1654.72	1653.62	1652.53
28	African_Elephant_B	31600.1	31306.7	31722.9	32039.8	32092.4	32468.4	32612.8	32956.3	33148.8	33699.5	33626	33794	34128.4	34480.7	34578.4	34951.9	35187.8	35471.9	35815.9	35505.4	36006.1	36461.7	36963	37035.1	37113.1	37372.3	37175.8	37635	37655.6	37718.9	37740.8	37800.8	38250.7	38261.7	38187.1	38026.8	38245.5	37967.7	38135.5	37831.6	37502.7	37337.4	37328.3	37082.4	36943.4	36707.5	36699.3	36824.7
28	African_Elephant_B	69278.6	69220.5	70017	70455.2	70251.8	70314.6	70861.9	71141.1	71527.4	71184.7	71720.9	72195.9	72064.6	71937.7	72251	72703.1	73210.4	73116.8	73797.2	73857.9	73963.1	74213.1	74834.4	74992.8	74840.1	74818	74691.8	74725.9	75724.4	76031.2	76172.6	76216	76060.1	76593.5	76475.9	76250.3	76755.8	76169	76354	76116.9	76237.8	76462.5	76057.1	75807.9	75623.7	75931.7	76253.4	76262.2
28	African_Elephant_B	53616.2	53028.4	53953.8	54565.7	54627.1	54994.5	55387.3	56117	56391.9	56195.5	56289.6	57027.8	57252.8	57638.5	58083.6	58345.3	58641.1	59521.9	59286.8	59301.2	59487.6	59849.9	60411.8	60763.4	60793.1	61433.2	61775.6	61297.9	61707.3	61934.2	62050.9	62255.8	62500.9	62564	62748.4	62175.1	62712.9	62295	61958.3	61829.6	61678.5	61484.5	61375.6	61269.8	60844.1	60866.3	60706.5	60840.3
28	African_Elephant_B	42224.4	42360.6	42827.8	43288	43325.3	43864.6	43960.3	44326	44745.7	44914.3	44990.2	45498.4	45658.3	45892.5	46485.2	46601	46948.2	47251.2	47078.5	47584.3	47653.4	48425.3	48570	48679.1	49047.5	49507.8	49507.6	49829.1	49802.6	49956.2	50177.9	50211.6	50049.1	50483.2	50455.2	50233.2	50109.1	50111	50186.6	49737	49749.8	49540.5	49365.7	49106.9	49113.1	48941.3	48863.8	48784.4
28	African_Elephant_B	38170.5	37805.9	38678.4	38927.6	39125.7	39515.6	40215.2	40234.7	40989.4	40806.9	40756.6	41218.4	41704.4	42077.1	42337.3	42504	42779.8	43434.5	43340.6	43297.4	43987.4	44021.9	44432.5	44616.1	44755.2	45136	44985.9	45491.4	45442.5	45753.3	46012.2	45977.1	46236.2	46031.8	46285.4	46191.9	46082.1	46410.1	45760.7	45770.7	45785.2	45479.4	45164.2	45025.8	45010	45138.3	44731	44410
28	African_Elephant_B	33234.4	33573	33765.9	34258.4	34652.1	34801.7	34678.9	35184.1	35516.8	36127.9	36156.8	35966.6	36385.2	36662.4	36845.6	37044	37279	37662.9	37833.4	37902.4	38226.1	38511.8	38877.5	38978.1	38941.8	38957.8	39394.6	39988.1	39902.3	40020.1	40159.9	39981.1	40126.9	40513.5	40472.4	40478.8	40330.1	40429.8	40005.5	39842.9	39779.8	39787.8	39796.6	39476.3	39456.5	39136.6	38979	39330.4
28	African_Elephant_B	37252.7	37832.5	38267	38491.1	38657.4	39067.4	39748.2	39868.9	40327.3	40585.8	40763.6	41148.8	41485.3	41854.6	42237.6	42638	42982.7	43233.5	43581	43800.3	44348.4	44624.6	44724.6	44890.2	45511.7	45326.6	45709.4	45740.4	45791.5	46379.9	46567.2	46499.1	46697	46612.9	47097	46736.5	46742.1	46607.4	46620.1	45958.6	45718.5	45705.8	45721	45452.6	45077	45272.6	44728.8	44665.8
28	African_Elephant_B	39065.5	39500	39791.8	40155.3	40510	40814.8	41351.1	41665.4	41825.9	42453.2	43038.2	43033.6	43405.6	43743.8	44418.8	44584.5	45036	45315	45375	45888.2	46114.5	46531.4	46814.8	47173.2	47200.5	47637.1	47484.7	47502.5	48043.9	48413.6	48855.4	48836.3	49284.6	49371.8	49444.7	49249.9	49192.4	49052.8	48384.3	48348.8	48109.4	48250.3	47868.6	47684.4	47385.8	47254.8	47139.3	46910.8
28	African_Elephant_B	48081	47599.7	48597.6	48889.6	49270.2	49518.5	49933.5	49905.9	50145.7	50579.6	50784.1	51010	51227.2	51710.3	52038.5	51997.7	52484.2	53098.1	53044.9	53080.5	53523.8	53625.7	53922	54195.2	54225.3	54489.1	54624.9	55151.4	55086.6	55522.2	55582.7	55399.5	55419.1	55664.4	55863.3	55876.2	55491.5	55947.8	55465.7	55264.2	55576.8	55305.2	55001.9	55019.1	54753.2	54260.8	54261	54740.2
28	African_Elephant_B	38626.9	38785.2	39222.7	39580.7	39825.5	40145.4	40699.1	40954.4	41215.4	41756.6	42187.1	42261.5	42242.7	42749.7	43098.7	43350.8	43298.1	44320.2	44249.6	44524.7	44736.1	45354.4	45574.6	45598.2	45780.9	46095.5	46276.3	46505.1	46609.7	46963.8	47311.5	47336.9	47296.3	47637.4	47833.8	47370.1	47046	47352	47065.6	46764.1	46506.5	46481.1	46176.4	46054.8	45700.3	45675.7	45484.4	45430.9
33	African_Elephant_SC	33828.5	33965.9	34332.1	34480.2	34848.6	35262.9	35382.3	35906.4	36080.6	36389.2	36393.3	36535.5	37083.2	37368	37546.5	38100.2	38413.3	38633	38759	39020	39176.7	39833.4	39908.4	40012.2	40187.7	40426	40633.5	40682.5	41017.5	41200.5	41176.1	41426.3	41708.3	41482.6	41573.8	41826.3	41503.2	41431.6	41112	40831.5	41103.4	40883.2	40422.1	40254.2	40344.7	40403.2	39939.7	40004.5
33	African_Elephant_SC	30126.4	29907.4	30422.2	30955.3	30863.1	31038	31615	31986	32077.9	32461.3	32396.6	32907.3	33360.5	33411.5	33897.6	34056.3	34378.6	35087.5	34844.1	35329.4	35411.3	35835.5	36140.6	36192.3	36339.4	36294.8	36350.8	36746.4	37005.4	37162.4	37193.8	37348.2	37514.7	37787.5	37759	37437.5	37704.4	37573.6	37149.9	36848.1	36864.6	36836.7	36516.8	36615.1	36497.5	36285.8	35840.1	35926.6
33	African_Elephant_SC	20919.7	21365.7	21417.4	21651.9	21867	22092.8	22397.7	22507.2	22970.7	23458.1	23591.5	23677.1	23904	24272.8	24457.5	24716	25161.9	25149.2	25332.8	25348.7	26061.6	26236.8	26232.8	26569.2	26649.6	26660.1	27299.7	27051	27218.9	27400.5	27451.9	27503.6	27704.6	27739.4	27899.4	27669.4	27881.6	27827.2	27354.9	27312.7	27183.4	26968.5	26882.5	26658.6	26499.7	26590.7	26276	26169.7
33	African_Elephant_SC	27309.1	27396.6	28119	28130.2	28402.2	28920.5	29239.9	29607.5	29721.4	29857.1	30380.2	30699.9	30952.3	31129.4	31618.2	32048.1	32349.1	32792.6	32511.1	33131.2	33424.8	33742.6	34075.7	34274.6	34363.1	34469	34684.4	35111.9	35113	35210.9	35394.1	35693	35764.4	35810.9	35505.7	36007.6	35669.5	35404.4	35403.4	35127.9	34799.5	34603.9	34458.7	34496	34072.7	33817.9	33871.2	33792.7
33	African_Elephant_SC	25506.5	25534.4	26106.3	26354.1	26725.9	27141.8	27550.5	27994	27876.5	28263.7	28681.8	28706.6	29010	29504.6	29828.7	30183.7	30387.4	30975.7	31227.6	31589.6	31739.4	31936.9	32113.2	32402.3	32615.3	32635.9	33117.3	33158.6	33133.4	33676.5	33842.2	33882.3	34225.4	34287.5	34177	33834.5	33570.2	33864.7	33699.9	33397.7	33376.9	33355.1	33244.4	32935.6	32448.5	32399.1	32196.5	31871.2
33	African_Elephant_SC	29229	29318.6	29636.2	29779.2	30300.2	30362.4	30766	31143.8	31356.5	31982	31891.5	32273.3	32528.9	32891.3	33363.1	33302.4	33777.7	34140.8	33803	34572.4	34825	35272.1	35258.9	35261.5	35769.7	36167	36289.7	36179.9	36594.2	36601.2	36822.6	36963.2	36912.8	37117.8	37136	36832.4	37445	37069.9	36724.7	36542.4	36448.5	36110.8	35843.9	35795.7	35905.8	35230.7	35407	35343.8
33	African_Elephant_SC	21552	21690.5	21910.5	22494.3	22615.5	22925.7	23497.8	23785.9	24040.6	24504.5	24628.3	24864.1	25020.9	25689.1	26138.7	26230	26640.7	27105.2	27149.2	27077.8	27547.7	28001.9	28125.1	28121.6	28384.1	28466.7	28871.9	29173.9	29747.7	29771.6	29692.6	29868.1	30097.8	30150.9	30270.3	30067.5	29895.4	29997.3	29810.6	29615.2	29366.1	29156.6	29019.1	28775.7	28638.7	28082.3	28327.3	27998.7
33	African_Elephant_SC	22265.9	22493.6	23023.7	23039.6	23426.4	23586.6	23977.5	24338.3	24242.6	24514.3	24931.7	25285	25423	25844.3	26075.1	26224.4	26554.8	26836.3	26900.7	26999.5	27466.9	27594.9	27714.6	27840	27841.3	28089.5	28454.9	28426.7	28684.2	29043.3	29090.2	29063.8	29201.8	29323.1	29368.9	29115.8	29286	29146.2	28946.4	28672.1	28483.3	28602.9	28395.4	28185.2	28282.8	27576	27771.9	27824.3
33	African_Elephant_SC	26019	26070.6	26285.2	26473	26601.7	26847.1	27266.2	27546.6	27874.2	28449.9	28588	28672.5	28921.8	29185.3	29821.9	29965	30246.4	30413.6	30423.4	30574	30826.9	31061.7	31475.9	31960.7	32087.5	32069.8	32200.2	32823.4	32749.2	32996.8	33055.2	32934.1	33099.6	33420.4	33409.8	33138.3	33502.4	33097.6	33021	32723.2	32429.8	32292.9	32039.7	32041.5	32005.8	31975.9	31669.7	31489.5
33	African_Elephant_SC	23420.9	23414.9	23873.5	24132	24446.5	24696.9	25022.1	25423.2	26043.8	26439.1	26370.1	26806.2	27071.5	27306.4	27714.2	28016	28476.8	28971.2	28762.2	29087.6	29580.2	29892.9	29915.9	30313.2	30169.6	30581.7	30774.5	31288.8	30885.4	31410	31532.7	31591.2	31689.6	31943.4	31836.4	31949.9	31640	31624.4	31566.4	31108.2	31066.7	31141.7	31007.8	30463.9	29909.8	29998.5	30051.6	29797
34	African_Elephant_SD	16072.9	16305.5	16566.1	16674	16914	17299.6	17555.7	17675.9	18064.5	18523.1	18618.1	18869.4	19167.7	19484.8	19784.8	19624.5	20114.9	20311.5	20456.8	20658.2	20778.8	20983.7	21182.5	21434.2	21637.3	21801	21952.8	22136.7	22096.4	22417.9	22520.9	22708.5	22857.3	22853.6	23136.8	22598.8	22872.5	22527.5	22367.4	22330.6	22224.8	22081.6	21748.7	21717.8	21598.7	21563.4	21178.5	20997.7
34	African_Elephant_SD	14339.1	14384.8	14860.1	15106.7	15171.4	15509.8	15772.9	16121.3	16419.1	16482.9	16931	16888.6	17268.8	17604.5	17918.3	18245.1	18410.7	18551.6	18928.7	19039.9	19092.7	19395.9	19438.4	19559.7	19723.7	19898.7	20235.7	20466.7	20400.8	20667	20870.7	20872.2	20983.1	20974.4	21227.7	20964.6	20890.1	20907.3	20852.2	20357.2	20317.6	20079.9	19946.7	19930.6	19818.3	19819.3	19288.9	19398.7
34	African_Elephant_SD	16264.1	16389.2	16592.7	16706.2	16935.8	17045.7	17490.6	17719	17801.2	18120.1	18337.4	18691.3	18890.7	19234.4	19359.7	19404.6	19938.7	20026.7	20400.8	20392.5	20520.5	20567.6	20803.2	21083.5	21193.9	21446.2	21365.7	21617.2	21900.3	21956.7	22147	22333.6	22484.9	22351.5	22671.2	22398.8	22250.3	22380	22045.8	21757	21769.9	21559.6	21462.1	21354.1	21141.6	20968.8	21099.2	20953.9
34	African_Elephant_SD	20335.9	20538.2	20866.4	21104.1	21389.9	21649	21884.5	22256.7	22677	22704.4	23303.5	23589.7	23919.6	24197.8	24331.1	24831.1	24982.6	25364.8	25549.8	25724.5	26000.8	26236.6	26559.8	26586.1	26745.3	27186	27361.6	27290.8	27495.2	27795.7	27847.5	28007.7	28434.9	28424.6	28449.4	28047.8	28204.3	28008.2	27937.4	27866.1	27667.6	27464.3	27136.4	26903.1	26842.6	26835.5	26535	26576.5
34	African_Elephant_SD	18400.7	18479.6	18835	19044.5	19222.7	19632.3	19935	20028.5	20456.8	20543.7	20804.6	21056.9	21259	21444	21863.2	21992	22220.9	22431.4	22741.5	23027.9	22818.6	23170.9	23470	23543.2	23521.7	23758	23622.2	23874.8	24143.9	24470.5	24541.7	24498.2	24312.3	24472.9	24749.4	24705.2	24616	24587.8	24459	24222.4	24007.1	24011.9	23841.4	23643.9	23768.2	23521.2	23435.5	23176.4
34	African_Elephant_SD	22796.3	22995.1	23151	23339.6	23559.1	23784.7	23961.2	23988.6	24232	24255.9	24669.8	24483.4	24952.5	24916.2	25206	25346.9	25775.6	25871.1	25619.2	25942.6	26123.7	26455.2	26600.7	26722.5	26855.9	26979.3	27260.6	26803.8	27121.2	27193.4	27223.9	27425.4	27499.1	27647.5	27923	27757.2	27595.9	27598.6	27379.2	27271.7	27339.8	27363.9	27360.4	27183.5	26939	27022.2	26920.1	26876.3
34	African_Elephant_SD	17250.8	17333.4	17625.2	17859.5	18103.9	18354.6	18608.6	18994.8	19066.8	19337.5	19414.5	19847.7	20027.5	20052	20304.1	20591.7	20760.7	21231.2	21420.4	21494.4	21800.2	21998.9	21997.8	22047.5	22281.8	22394.5	22409.7	22681.1	23018.3	22981.3	23176.3	23244.3	23188.8	23432.3	23648	23425.4	23169.7	23092.4	23158.6	22995.4	22840.3	22859.8	22600.9	22308.8	22186.6	22467.9	22152.3	21990.8
34	African_Elephant_SD	14076.5	14365.5	14630.5	14846	15025	15257.9	15611.2	15811.6	15944.3	16380.1	16381.7	16764.9	17117	17308.3	17526.1	17703.8	17814	18039.4	18325.9	18338.5	18590.9	18685.6	18789.5	19077	19290.2	19517.7	19710.1	19762.1	19844.1	20029.7	20033.8	20081.3	20081.2	20448.6	20522.8	20266.7	20390.6	20157.4	20069.4	19946.9	19695.4	19545.9	19587.4	19368.4	19030.4	18976.4	18902	18987.7
34	African_Elephant_SD	10756.9	10890.4	11145.6	11249	11473.8	11731.2	11822.9	11983.2	12131.6	12473.8	12824.8	12866.3	12977.7	13167.4	13402.5	13734.2	13924.6	14138	14103.8	14307.4	14320	14550.4	14765	14850.3	14953	15073.8	14910.8	15194.3	15503.1	15821.7	15698.2	15861.1	15846.9	15733.2	15922.7	16104.1	15947.9	15736.5	15726.2	15474.3	15458.3	15252.9	15175.1	15066	14893	14899.6	14809.3	14589.1
34	African_Elephant_SD	13734.9	13953	14122.8	14399.2	14671.1	14805.7	14904.6	15126	15495.2	15701.1	16096	16312.9	16483.4	16718.5	17001.6	17067.6	17412	17606.9	17732.4	17863	18083.3	18317.3	18603.2	18780.1	18851.3	18724.2	19091.3	19327.3	19393.5	19492.6	19636.7	19628.9	19764	19773.1	19925.6	19932.3	19909.4	19726.4	19715.7	19506.8	19250.5	19101.3	18949.6	18797.5	18587.4	18634.1	18418.2	18379.1
34	African_Elephant_SD	17776	17939	18293.9	18510.8	18679.4	18916.1	19337.3	19702.7	20057.6	20142	20748.6	20994.8	21304.8	21600.4	21849.2	22147.6	22754.2	22953	22955.5	23347.5	23396.4	23673.9	23960.3	24248.1	24351	24441.6	24659.8	24504.2	24966.1	25054.3	25310	25480.5	25768.7	25848.2	25937.6	25845.7	25786.4	25641.5	25272	25180.8	24917.6	24773	24447	24480.9	24295.4	24299.6	23880.8	23727.4
34	African_Elephant_SD	21735.6	22027.9	22280.8	22527.7	23037.5	23243.4	23310.6	23858.5	24428	24718.8	24999.4	25235.3	25693	26093.5	26431.3	26712.1	27081.8	27289.8	27359.7	27740.2	27888.8	28379.5	28488.7	28834.1	29112.6	29011.2	28935.4	29422.4	29672.1	29975	30098.4	30281.7	30380.4	30609.3	30525.9	30542	30272.4	30052.5	30074.8	29777.4	29670.7	29309.5	29130	28991.4	28705.9	28673	28323.3	28229
34	African_Elephant_SD	14487	14464.5	14781.8	14941	15228.3	15522.7	15869.9	16093	16253	16434	16908.1	17054	17367.9	17538.5	17801	18194.2	18297.1	18555.4	18704.2	18870.1	19285.1	19288.3	19478	19672.9	19969.6	19993.3	20233.2	20279.9	20422.4	20666.2	20688.4	20741.3	20998.4	21176.4	21256	21216.8	21062	20988.4	20816.1	20564.1	20383.5	20126.1	19990.7	19889.7	19755.9	19710.7	19562.6	19350.6
34	African_Elephant_SD	20384.3	20667.4	20894.9	21069.7	21080.1	21292.1	21481.2	21433	21595.3	21753.2	21922	22188.6	22353.7	22509.5	22701.2	22770.2	23079	23271.3	23314.8	23498.4	23504.9	23664.2	23914.4	24097.2	24195.6	24111.9	24204.7	24682.2	24641.5	24776.1	24811.5	24750.8	24899.4	24839.4	24991.1	24888.5	25262.1	25301.1	24885.2	24654.4	24727	24668.9	24450.6	24348.1	24149	24274.2	24255.4	24112.2
34	African_Elephant_SD	21962.5	21787.5	22268.4	22311.8	22576.9	22742.1	22974.2	23370.1	23462.2	23630.1	23929.9	24202.5	24532.7	24728	24917.1	25183.4	25667.9	25851.3	25777.5	26160	26287.2	26362.8	26537.7	26672.7	27014.3	27105.3	27117.1	27616.1	27550.9	27640.8	27720.8	28107.9	28246.9	28060.9	28288.3	28131.2	27600.5	28120.4	27642.8	27467.4	27374.4	27391.5	27488.8	27219.9	26925	27428.6	26871.2	26663.4
34	African_Elephant_SD	16072.9	16305.5	16566.1	16674	16914	17299.6	17555.7	17675.9	18064.5	18523.1	18618.1	18869.4	19167.7	19484.8	19784.8	19624.5	20114.9	20311.5	20456.8	20658.2	20778.8	20983.7	21182.5	21434.2	21637.3	21801	21952.8	22136.7	22096.4	22417.9	22520.9	22708.5	22857.3	22853.6	23136.8	22598.8	22872.5	22527.5	22367.4	22330.6	22224.8	22081.6	21748.7	21717.8	21598.7	21563.4	21178.5	20997.7
16	Asian_Elephant	64569.4	64422.6	65084.4	65573.4	65890.8	66191.8	66232.5	66279.9	66482.9	67018.5	67341.6	67137.4	67070.4	67828.5	67956.5	68474.2	68286	69050.6	69198.7	69572.3	69910	70201.2	70212.8	70687.9	70914.3	71027.6	71273.1	71493.6	71621.1	72256.8	72176	71977.4	71959.4	72162.4	72437.6	71949.6	72450.4	71983.9	72108.2	71936.5	71877.6	71625.6	71282.8	71466.1	71679.4	71205.6	71536.4	71603.8
16	Asian_Elephant	73013.8	72900.7	73318.8	74098.7	74827.5	74692.3	75341	75636.9	75442.5	75873.8	76448.3	76861	77204.9	77197.3	77714.1	78168.5	78579.9	78719	79159.5	79388.3	79451.2	79925.6	80376.4	80989.9	80863.3	81111	81498.7	81141.2	81470.2	81835.4	81852.5	82320.3	82543.1	82486.8	82663.4	82055	82763.4	82465.3	81859.9	81892.9	81777.6	81752.8	81753.8	81595.9	81314.4	81348.7	81189.4	81112.3
16	Asian_Elephant	73304.5	73254.8	73555.1	74272.5	75018	75330.8	75358.1	75567	75702	75990.4	76791.9	77056.8	77149.8	77320.8	77840.6	77660.6	78212.4	78691.4	78858.7	79102.3	79568.2	80204	80279.3	80669.6	80696.6	80528.1	81501.5	81411.7	81432.4	81965.5	82314.1	82242.9	82754.9	82819.5	82633	82352.2	82275.4	82297	82121.5	81796.9	81920.1	81939.9	81255.6	81140.2	81066.6	81692.1	80956.2	81368.5
16	Asian_Elephant	87896	88136.7	89377.9	89382.5	89836.5	90322.3	90678.9	91007.7	91373.7	91799.2	91945.6	91907.1	92071.4	92524.8	93107.9	93693	93857.1	94393.8	93805.7	94304.1	94631.1	94984.1	95713.9	96233.3	96283.5	96205.5	96782.3	96890.7	96826.6	97509.7	97917.1	98102.9	98256.4	98068.7	98102.3	98158	98747.9	98185	98135.2	97605.6	98100	97428.2	97261.4	97407	97550.3	96999.6	96917.3	97023.7
16	Asian_Elephant	75079	75340.1	76131.2	76833.4	76978.9	77061.1	77642.8	77974.2	77489.8	78138.3	77706.5	78120.3	78275.6	78521.9	79052.7	79206.5	79515.6	79723.9	80264.8	80051.1	80760.7	81049.5	81551.5	82062.5	82075.5	82037.2	82171.6	82779	82321.9	82834.4	83092.1	82717	82816.6	82945.7	83470.8	82930.3	82956.6	83642.3	83318	83374	83165.6	82921.6	82929.2	82986.1	82771.6	82750	82309.1	83159.5
16	Asian_Elephant	57254.5	57120	57363.1	57899.6	58528.6	58742.9	59054.3	59477.4	59880.8	59794.2	60141.1	60508.7	60699	60876.6	61433.9	61523.5	61742.2	62342.5	62185.5	62648.5	62840.5	63801.1	63742.7	64136.5	64509.1	64037.4	64812	64299.6	64969.7	65155.3	65377.1	65266.1	65442.7	65426.6	65764.7	65246	65735.6	65696.7	65404.8	65314	65052.3	65052.5	65118	64533.6	64680.5	65082.4	64646.7	64248.1
16	Asian_Elephant	29728.7	29890.3	30208.6	30377.2	31073.3	31551	31501.1	31816.3	32123	32564.2	32816.3	32939.3	33097.7	33467.3	33818.3	34210.2	34314	35013.3	34963	35118.1	35412.2	35816.7	36173	36570.6	36479.3	36603.6	36686.6	37257.1	37179.8	37237.8	37562.7	37670.4	37520	37686.2	37597.4	37365.7	37817.2	37649.1	37439.4	37267.2	37074.2	36966.7	36771.3	36755	36475.4	36514.4	36395.8	36395.4
16	Asian_Elephant	91730.6	91769.4	92410.6	92403.1	92651.7	93427	93589	93315	93802.2	94107	93814.8	94244.1	94425.8	94631.5	94705.2	95046.2	95570.2	96353.8	95832.4	95627	96087.2	97064.4	97758.7	98151	98043.9	98469.4	98361.8	98834.6	98369	99598.4	99748.3	99184.8	99642.8	99634	99589.1	99165.8	99424.4	99421.3	99555.6	99502.9	99257.6	99069.9	98930.6	98784	99312.1	99045.4	98836.7	98963.6
16	Asian_Elephant	88026	88250.2	88917.4	89211.5	89685.3	90277.8	91109.6	90894.8	91008.7	90948.8	91465.2	91844.4	92059.3	92459	92898.4	92908.3	93298.8	93411.2	93895.9	94292.3	94765.2	95414.7	95535.7	96139.5	95737.8	95777.1	96516.8	96201.2	97137.6	97518.8	97423.5	97480	97365.2	97961.3	97620.8	97233.1	97733.2	97270.2	97565	97260.9	96884.5	96812.3	96887.4	96829.1	96464.7	96461.1	95932	96318.7
		1704.09	1702.99	1701.9	1700.81	1699.71	1698.61	1697.52	1696.42	1695.33	1694.23	1693.14	1692.04	1690.95	1689.85	1688.76	1687.66	1686.57	1685.47	1684.38	1683.28	1682.19	1681.09	1680	1678.9	1677.81	1676.71	1675.62	1674.52	1673.43	1672.33	1671.24	1670.14	1669.05	1667.95	1666.86	1665.76	1664.67	1663.57	1662.48	1661.38	1660.29	1659.19	1658.1	1657	1655.9	1654.81	1653.71	1652.62
29	African_Elephant_C	22021.6	22072.1	22612.1	22943.2	23151.1	23579.5	23913.5	23765.7	24023.8	24705.7	25085.3	25138.6	25243.9	25731.5	25976.6	26037.8	26371.2	26818.4	26840.8	27170.9	27346.4	27574.5	27704.2	28097.6	28096.6	28067.1	28600.4	28550	28706.3	28917.6	29346.4	29367.2	29541.1	29461.6	29407.8	29500.3	29529.7	29239.3	28993.8	28893.9	28776	28627.6	28380.2	28167.1	28274.7	27889.9	27867.9	27699.1
29	African_Elephant_C	17276.6	17543.5	17698.7	17844.1	18281.7	18436.9	18557.9	18792.9	19058.7	19282.6	19566.1	19808.8	20106.3	20309.1	20433.8	20865.6	20915.3	21023.6	21327.7	21471.4	21590.6	21884.8	22052.8	22297.8	22507.2	22712.9	22635.6	22704.8	22929.8	23326.4	23431.8	23449.1	23658	23680.5	23667.8	23542.5	23877.1	23529.3	23371.6	23218	23055.2	22872	22629.6	22555.8	22345.8	22212.4	22248.4	22257.5
29	African_Elephant_C	18528.5	18570.9	18825	19081.8	19345.8	19594.4	19907.8	20254.1	20453.8	20572.7	20917.2	21215.5	21565.2	21847.4	22124.8	22442.7	22638.3	22914.9	22989.9	23163.1	23382.7	23481.8	23951.9	24020.5	24173	24384.5	24446.9	24435.6	25045.3	24947.5	25013.7	25136.2	25293.7	25387	25370.7	25261.2	25341.7	25315.2	25076.7	24965.1	24728.1	24546.2	24427.3	24215.9	23980	23807.3	23760.6	23540.8
29	African_Elephant_C	27582.4	27710.6	28461.3	28581.3	28863.5	29016	29581.7	29822.3	30250.3	30325.8	30641.1	30784.8	31186.2	31427.2	31731	32090.4	32004.7	32329.6	32602.4	32711.5	32836.9	33148.7	33509	33923.3	34019.2	34193.2	34496.7	34352.4	34419.2	35296.5	35414	35302.1	35464.6	35571.8	35305.3	35413.8	35441.3	35545.9	35083.6	34898.3	34574.4	34384.9	34366.2	34258.3	34115	33960.5	33864.3	33911.1
29	African_Elephant_C	26223.4	26297.1	26558	26500.8	26778	27125.2	27329.7	27494.6	27858.6	28212.6	28111.4	28468.9	28601.1	28842.6	29082.4	29296.6	29399.8	29889.9	29926.4	30132.7	30320.2	30517.4	30525.7	30686.5	31055.9	31051	31132.1	31317.2	31435.3	31714.3	31824.5	32110.1	32108.1	32237.7	32478.1	31673.4	32397.8	32286.3	32031.8	31919.6	31720.2	31473.2	31413.4	31223.9	31177.4	31210.6	30832.8	30823.4
29	African_Elephant_C	24267.8	24511.6	24689.6	24954.5	25216.8	25703	26024.7	26507.2	26690.5	27193.9	27438.7	27417.4	27968.2	28212	28812.6	28990.4	28968.4	29223.2	29802	29731.2	30015	30266.7	30393.4	30745.4	30895.9	31497.8	31387.6	31607.8	31870	32063.2	32160.3	32359.4	32558	32409.4	32632.4	32136.5	32300.9	32204.8	32005.2	31700.8	31813.7	31681.9	31284.7	31243.3	31062.6	31051.3	30861	30780
29	African_Elephant_C	32352.9	32044.3	32627	32757.6	33101.4	33677.3	33930.1	34009.4	34127.4	34422.8	34600.3	34850.1	34855.7	35270.5	35763.8	35768.7	35859.2	35925.3	36446.8	36582.2	36689.9	36775.4	37229.5	37528.4	37624.3	37931.6	37536	37835.7	38119.6	38515.9	38386.5	38595.2	38709.4	38819.2	38940.3	38913.2	39033.7	38959.8	38566.9	38493.9	38358.7	38033.3	38080.7	37849.6	37866.1	37897.4	37656.5	37773.7
29	African_Elephant_C	20058.3	20004.1	20140.4	20291.1	20558.2	20880.9	21070.4	21156	21137.6	21604.4	21745.8	21951.4	21934.7	22261.8	22402	22496.5	22716.3	22745	23215.3	23384.2	23215.8	23455	23678.8	23873.4	23827.8	24056.7	24319.6	24385.1	24460.5	24476.9	24537.3	24610.1	24728.3	24839.5	24767.9	24918.1	24683.2	24602.6	24644.3	24557.4	24383.2	24438.7	24208.6	24042.4	23879.6	24024	23941.8	23759.8
29	African_Elephant_C	19303.6	19541.2	19672.1	19668.5	19877.4	20211.1	20371.8	20568.8	20875.8	20929.2	21386.2	21549.3	21699.5	21875.6	22046.2	22241.8	22415.5	22556.4	22743.7	22900.8	23205.1	23222.1	23470.3	23585.8	23568.4	23818.7	24292.3	24256.5	24258.4	24026.4	24421.4	24689.9	24694.6	24753.9	24859.8	24491.6	24401.1	24773.6	24660.6	24317.2	24178.7	24129	23898	23727.7	23393.8	23464.5	23291.2	23465.4
29	African_Elephant_C	28936.3	29076.1	29252.9	29415.2	29859.2	30174.7	30287	30812.4	30792.1	30823.2	31268.4	31535.2	31722.3	31938.6	32141.7	32315.5	32706.7	32634.7	32782.3	32921.8	33330.5	33590.1	33832.6	34058.6	33977	33988.6	34436.2	34482.5	34817.2	35219.4	35139.2	35425.1	35590.4	35445.2	35407.6	35323.6	35119.2	35241.6	35018.9	35005.8	34912.2	34764.4	34416.3	34370.8	34305.4	33960.3	33877.3	34188.1
29	African_Elephant_C	20392.3	20466.7	20933.4	21014.5	21343.8	21463.9	21666.1	21987.2	22304.5	22228.1	22815.7	23041.6	23314.3	23505.3	23749.4	23864.3	24065.2	24476.3	24570.9	24662.8	24665	24917.4	25179.6	25217.2	25136.1	25605.2	25890	25963.9	26179.7	26308.4	26436.2	26393.5	26450	26557.1	26593.1	26450.3	26567.5	26684.9	26258.3	26140.9	26038.9	25599.8	25491.3	25542.3	25659.7	25170.5	25136.5	25149.5
29	African_Elephant_C	19691.2	19699.8	20106.8	20291.6	20399.6	20754.9	21006.2	21267.5	21260.4	21775.7	21890.8	22176.4	22312.8	22803.5	23030	23316.6	23482.2	23700	23758.1	24018.6	24169.1	24502.5	24806.6	24951.1	25074.5	24967.4	25488.5	25792.8	25801	25971.9	25957.6	26152.7	26058.3	26103.7	26273.7	26039.5	26199.8	26393.8	26038.5	25522.2	25565.7	25607.9	25348.3	25038.8	25187.9	24611	24892.1	24879.1
29	African_Elephant_C	20810.5	20709.8	21204	21240.4	21397	21547.4	21974.2	21911	22231.8	22198.6	22510.2	22650	22819.7	22897.6	23136.3	23356.5	23565	23598.4	23795.6	24051.5	24147.1	24249.5	24378.7	24631.7	24702.1	24861.2	24846.4	24940.7	25080.6	25111.3	25202.4	25240.7	25313	25316.8	25249.2	25379.7	25306.9	25397.7	25238.9	25274	25141.3	25040.6	25006	24853.4	24885	24598.7	24893.2	24787.5
29	African_Elephant_C	18686.6	18548.1	18747.9	19117.8	19186.6	19237.4	19628.3	19774.6	19828.7	19687.9	19850.7	20007.3	20310.6	20361.3	20600.6	20556.4	20604.3	20877.6	21011	21090.8	21195.2	21396.1	21356.6	21668.7	21840.1	21631.2	21763.5	22174.4	22221.7	22191.4	22306.1	22386	22465.3	22346.1	22205	22316.5	22338.5	22171.4	22271.1	22211	22090.9	21999.6	22047	22129.9	21705.6	21812.9	21805.1	21758.6
29	African_Elephant_C	18788.6	18657.3	19101.2	19351.5	19486.4	19833.3	20097.7	20324.6	20593.3	20618.6	21077.6	21337.5	21585.3	21881.6	22142.3	22368.4	22378.8	22871.8	23025.2	23136.9	23322.2	23601.7	23959.7	24206.8	24308.4	24213.8	24248.5	24343.5	24932	24936.2	24958.4	25092	25226.1	25289.9	25400.1	25297.8	25222.5	25422.2	25109	24917.7	24652.4	24507.4	24285.9	24266.7	24033.7	24120	23639.3	23867.3
29	African_Elephant_C	18877.8	19069.8	19542.7	19780.3	19989.9	20254.8	20759	20800.2	21224.9	21358.7	21509.2	22018.5	22214.1	22475.4	22861.6	22935.9	23154.3	23535.8	23716.6	23983.3	24029.5	24300.9	24633.7	24989.8	25071.7	25068.2	25242	25392.6	25571.8	25856.8	25900.4	25929.3	26220.4	26297.1	26221.9	26078	26188.7	26243.5	25657.5	25576.5	25587.6	25347.8	25065.9	24960.8	24658.1	24723.3	24643.2	24430.7
29	African_Elephant_C	18992.5	19061.5	19388.9	19466.9	19715.9	19922.2	20198.1	20654	20900.1	20903.8	21046.7	21534.6	21877.8	22004.9	22341.8	22628	22835.8	23185.7	23067.3	23525.4	23647.9	23789.3	24074.7	24395.2	24545.7	24547.8	24693	24885.3	24978.3	24966	25272.2	25532.2	25538.3	25564.7	25660	25534	25532.2	25451.7	25294.2	25066.6	25017.4	24932.6	24641.4	24552.6	24458.5	24172.4	24079.4	24177.6
29	African_Elephant_C	26488.6	26571.8	27106.5	27339.2	27409.9	27795.2	28152.3	28560.4	28404.8	29012.6	29092.9	29446.2	29811.9	30003.6	30336.2	30857.4	31046.7	31212.5	31213.8	31528.6	31897.5	32185.4	32252.8	32635.8	32773.7	32815.6	32971.1	33010.4	33289.9	33586.3	33870.7	33966.3	33931.5	33983.8	34016.1	33424.2	33850.7	34016.2	33812.2	33624.4	33383.1	33218.9	33064.1	32502.7	32729.6	32444.9	32277.4	32387.8
29	African_Elephant_C	22228.1	22451.8	22766.7	22838.9	23180.2	23410.5	23653.4	24241.4	24294.8	24558.4	24914.6	24951.8	25308.6	25514.2	25661.8	26021.7	26130.7	26397.3	26664.3	26532.1	27054.6	27369.1	27701.9	27894.4	28035	27979.1	28239	28055.2	28386.8	28439.5	28443.9	28775.4	28844.1	28916.3	29193.4	29118.4	28878.5	28803.1	28780.2	28642.3	28331.9	28198.2	27941.9	27882.5	27765.3	27618.1	27702.4	27658.2
29	African_Elephant_C	18373	18758	18965.1	19413.5	19795.5	19986.1	20231.6	20561.8	20810.5	21270.6	21427.1	21866.4	21975.4	22081.2	22526.2	22856.4	22958.4	23679.2	23245.5	23635.4	23962.5	24065	24237.7	24633.3	24891.2	24870.6	25053.3	25309.1	25328.6	25575	25774.1	25871.6	25990.8	26067	26204.5	26171.8	26526.9	26035.9	25926.9	25536.4	25390.9	25198.8	24952	24860.8	24836.9	24519.8	24328.6	24341.9
30	African_Elephant_D	25323.4	25523	25610.1	25902.6	26262.8	26485.7	26615.4	27045.4	27475.6	27599.4	27853.4	27997.7	28280.6	28496.8	28910.9	28963.4	28940.1	29408.1	29362.3	29860.1	30194.8	30482.9	30685.9	30912.2	31064.5	31227.9	31185.6	31691	31731.3	31895.9	31781.8	31980	32067.2	32041.5	32396.6	31808.3	31908.3	32051.2	31986.3	31816.4	31726.2	31502.3	31254.3	31266.7	31314.3	31097.8	30999.7	30912.1
30	African_Elephant_D	31361	31862.1	31953.2	32297.1	32480.1	32754.2	33051.1	33506.6	33788.1	34326.5	34309.5	34491.2	34744.2	35077.4	35398.4	35387.8	35707.9	36473.8	36157.3	36557.1	36748.6	37059	37311.6	37531.5	37405.6	37828.8	37994.2	38169.2	38610	38659.5	38723.8	38746.5	39088.2	38877.6	38863.1	39068.3	39039.7	38938.1	38820.3	38538.5	38376.4	38169.6	37854.8	38034.5	37518.5	37744.7	37588.4	37339.7
30	African_Elephant_D	43698.9	43784.1	44461.6	44665.3	44989.7	45222.1	45431.5	45619.4	46078.8	46069.5	46693.6	46841.8	46806.1	46860.7	47614.3	47686.4	48324.7	48375.4	48551.3	48150.5	48504.5	49086.2	49489.9	49518.8	49844.2	49909.2	49903.6	50437.7	50821	50858.6	50892.4	51024.9	51375.3	51481.5	51463.1	51191.8	51438	50994.1	50858.2	50557.6	50440.9	50661.3	50363.2	50412.3	50338.2	49989.6	49864.4	49769.6
30	African_Elephant_D	39795.4	40539.6	40592	41006.8	40997.4	41355.3	41735.2	42297.6	42105.2	42505.6	42861	43180.5	43415	44028	44239.5	44159.4	44689.7	45093.8	44945.1	45147.1	45678.7	46015.3	45940.6	46134.2	46198.7	46600.1	46741.9	46824.4	46994.3	47170.5	47546.1	47746.5	47732.5	47890.1	48094.8	47966.4	48163.4	47882.3	47894.4	47632.8	47509.9	47106.7	46767.6	46638.5	46673.8	46696.3	46277.7	46388.8
30	African_Elephant_D	32921.4	32948.1	33181.1	33610.2	33733.6	34021.4	34363.2	34780.1	34819.5	35171.6	35486.2	35591.6	35889.2	35980.3	36231.9	36605.4	36777.1	36926.7	37182.6	36877.6	37660.1	37978.1	38050.9	38259.3	38539.7	38485.2	38830.2	39121.1	39288.9	39744.1	39737.6	39551.9	39579.4	39869.1	39626.4	39722.6	39544	39563.3	39483.9	39296.7	39362.4	39313.8	38918.5	38726.9	38406.1	38471.1	37871.3	38361.4
30	African_Elephant_D	24318.8	24390.7	24522.7	24527.5	24823.6	25172.4	25031.8	25288.4	25576.2	25649.6	26052.4	26373.4	26586.1	26709.3	26897.7	27095.8	27207	27489.7	27703.3	27593.9	27910.7	28169.2	28231.3	28298.9	28344	28419.2	28455.8	28741.6	29135.7	29000	29240.4	29233.3	29115.8	29303.4	29389.7	29308	29634.5	29405.5	29343.1	29229	29049.2	28597.8	28356.4	28543.1	28339.6	28290.2	28427.6	28498.7
30	African_Elephant_D	38051.4	37975.4	38607.5	38361	38497.1	38926.5	39141.7	39038.9	39535.1	39544.7	39380.8	39764.2	39603.6	39714.4	40040.1	40036.5	40210.9	40578.1	40210.7	40794.8	40944	41384.7	41671.6	41682.5	41719.1	41901.2	41968.3	42202.4	42437.8	42394.1	42351.3	42335.4	42522.8	42605.6	42760.6	42749.3	42430.3	42988.4	42328.6	42080.3	42454.7	42670.6	42595.3	42127.4	42039.2	42718.5	42366.3	42307.5
30	African_Elephant_D	26697.7	26870	27227.9	27368.8	27595.2	27901.9	27997.7	28085.2	28535.2	28587.2	28781.8	28911.2	29201.4	29318.1	29291.8	29329.4	29633.7	29922.3	30046.4	30418.4	30683	30957.5	31015.7	31343.2	31599	31712.6	31708	31905.3	32011.3	31994.4	32216.1	32370.1	32509.7	32615.5	32428.1	32353.9	32752.5	32402.1	32122.4	32113.6	32091.8	31942	31975.1	31677.7	31610.6	31659.5	31430.8	31285.6
30	African_Elephant_D	29540.6	29724.6	29868.7	30215.1	30470.1	30665.5	31107.6	31306.6	32034.1	32145.2	32063.8	32789.8	32799.1	33059.5	33448.8	33571.2	33725.6	34243.5	34241.7	34398.6	34938.7	35444.2	35798.9	36005.9	35922.9	36385.4	36141.7	36554.5	36545.5	36912.5	37099.6	37303.6	37278.8	37185.9	36961.3	37174.1	37132.2	37515.2	36957.5	36901.7	36627.8	36533.1	36235.4	36316.5	35959.9	35801.5	35939	35709.3
30	African_Elephant_D	28181.6	28307.7	28454.2	28617.5	28756.8	29243.6	29454.8	29824	29772.7	30108.4	30482.7	30604.1	30705.1	30997.7	31306.9	31310.3	31820.3	32061.7	31741	31907.9	32368.1	32653.8	32755.1	32992	33139.8	33358.9	33631	33487.5	33712.9	33953.6	34288.6	34295.2	34395.5	34297	34052.1	34316.8	34168.1	34240.6	34298.1	34260.7	33871.5	33539.1	33630	33606.6	33732.3	33770.4	33190.3	33443.6
30	African_Elephant_D	26537	26509.8	26757.9	26882.5	27297.2	27504.2	27666.7	28112.6	28254.6	28685.3	28733.7	28881.6	29280.6	29482	29827.4	29855.1	29939.7	30252.4	30157.8	30559.7	30779	31192.8	31469	31724.6	31661.2	31897.7	32295.2	32368.3	32930.9	32715.5	32736.7	32805.3	32898.3	33011.7	33062.4	32815.5	32897.9	32814.8	32835.2	32861.5	32634.8	32541.1	32667.1	32431.8	32012.7	31767.2	31901.3	31654.9
30	African_Elephant_D	26302.5	26349.2	26656.7	27080.4	27425.6	27625.4	27800.6	28298	28524.9	28537	28908.3	29224.2	29506.2	29826.7	30008	30150.4	30626.9	30963.3	31073.7	31328.7	31610.9	31907.3	32003.8	32261.5	32607.8	32526.5	32614.8	32790.4	33184.4	33259.9	33303.1	33473.8	33623	33604.8	33650	33641.1	33668.1	33608.4	33454.8	33048.6	32995.8	32734.1	32635.6	32608.4	32485.5	32433.2	32151	32429.5
30	African_Elephant_D	26590.6	26865.7	27095.6	27180.9	27483.3	27521.5	27847.7	28183.2	28893.2	28602.8	29017.8	28926.5	29106	29517.8	29677.7	29694.1	29971.9	30420.2	30637.1	30551	30995.3	31418.4	31535.7	31678.4	31940.3	32249.3	32113.6	32179	32510	32548.6	32688	32609.4	32455.9	32678.6	32590.5	32911.3	32686.4	32697	32572	32537.8	32397.2	32259.6	32218.2	32016.5	32255.8	31943.8	31895.6	31919.1
30	African_Elephant_D	20912.5	21014.3	21419.8	21524.1	21760.4	22312.9	22780.7	22863.1	23208.2	23645.5	23739.2	24100.3	24451.5	24750.1	25054.2	25213.4	25409.7	25839.8	25745	26000.7	26243	26518.3	26882.9	27220	27274.6	27362.1	27343.2	27454.4	27906	28308.2	28405.2	28376	28610.2	28487.4	28675.4	28364.4	28629.5	28620.8	28233.1	28079.1	27929.9	27648	27427.8	27352.2	27309	27083.7	27017.8	27033
30	African_Elephant_D	29214.2	29233.1	29733.8	29915.8	30171	30438.2	30972.8	31301.9	31485.6	32053.2	32095.4	32414.5	33005	33443.8	33545.2	33560.2	34124.6	34540	34414.7	34804.9	34970.9	35384.5	35782.1	36076.1	36004.3	36410.8	36460.3	36854.1	36779.8	37239.8	37297.4	37496.7	37592.6	37837.7	37698.2	37708	37532	37304.7	37382.9	37443	37236.2	36849.6	36825.9	36497.4	36075.7	36163.8	35580.8	35928
30	African_Elephant_D	27834.8	28011.4	28235.7	28351.5	28572.2	28945.5	29442.2	29814.2	29907.2	29859.4	30236.1	30637.6	30789.7	31220.1	31540.8	31869.9	32190.7	32078.9	32340.8	32594	32646.8	32903.8	33276.4	33613.1	33730.1	33597.3	34109.4	34028.1	34417.9	34401	34803	34921.4	35150.4	35321.2	35483.1	35138.3	34965.8	34973.1	34888.1	34905.7	34480.8	34327.7	34175	33910.8	33587.4	33419.9	33720.1	33576.8
30	African_Elephant_D	39479.2	39624.5	39603.6	40148.9	40548.3	40752.3	40847	40925.2	41228.8	41519	41536.6	42071.6	42073.1	42351.2	42628.8	43062.9	43372.9	43426.2	43334.5	43463.8	43786.8	44217.6	44296.2	44803.3	45026.6	44834.7	44933.2	45082.5	45552.5	45495	45551.6	45616.7	46001	46146	45975.4	46380.1	46093.2	46202	45914.5	45859.6	45445.7	45159.5	45192.5	45347.7	44877.3	44823.1	44661.2	44828.9
30	African_Elephant_D	23472.3	24167.3	24249.4	24375.3	24875.7	25403.5	25545.6	25830.9	26010	26095.7	26850	27114.1	27331.7	27568.7	27746.4	28134.4	28523.2	28826.6	28689.3	28972	29473.5	29652.7	29907.2	30155.6	30450.6	30710.9	31168.1	31108.8	31135.6	31281	31507.9	31625.2	31633.6	31636	31783.4	31922.4	31721	31473.9	31575.5	31139.4	31003	30781.5	30460	30459.3	30112.5	29928.5	30271.8	30245.4
30	African_Elephant_D	31174.9	31390.3	31876.6	32040.6	32523	32872.3	33112.1	33656.6	33674.7	34257.4	34357.1	34873.3	35146.5	35476.7	35775.4	36107.7	36401.9	37125	37228.1	37253.5	37711.5	37704.2	37864.1	38161.2	38611.7	38723.4	39125.3	39213.5	39528.2	39855.7	39864.5	40200.4	40290.1	40253.4	40350.4	40446.6	39995	40394.7	39829.2	39364.9	39359.8	39303.3	39106.6	38867.9	38862.6	38631.8	38180.1	38404.8
30	African_Elephant_D	30988.8	31182	31802	31774.1	32158.8	32340	32510.9	32671.5	32998.6	33201.8	33634.3	34198.4	34111.3	34482.3	34881.6	35218.8	35611.9	35399.9	35658.6	36049	36317.1	36734.9	37034.4	37155.1	37315.5	37617.1	37672.4	37614.7	38136.8	38419.9	38463.9	38721	38783.2	38707.5	38759.3	38588	38544.4	38670.3	38755.6	38015.9	37756.7	37662.4	37630.5	37427.2	37553.8	37345.1	37136.1	37004.3
31	African_Elephant_SA	23388.2	23484	23745	23734.5	23938.7	24284.2	24735.7	24866.2	24796.3	25022.2	25436.8	25661.2	25842.1	26168.8	26285.1	26517.3	26646.3	26785.1	26785.8	27190	27432.1	27600.6	27784.7	28020.4	28103.5	28173.8	28205.3	28518.9	28631.1	28754.4	29017	29062.4	28959.1	29169.9	29016.9	29009.9	29195.7	29249.7	28964.3	28669.6	28517.8	28426.5	28430.6	28127.9	28222.9	27948.6	28233.1	28190.8
31	African_Elephant_SA	28798.6	29148	29161.5	29309.3	29742.7	30184.1	30715.8	30932	31147.7	31381.8	31678.6	32112.7	32645.5	32715.4	32844.5	33303.3	33549.2	33891.4	33765.2	34368.8	34235.2	34641.1	35395.3	35579	35543.3	35586.2	35807.3	35906.1	36359.3	36651.3	36597.2	36636.7	36731.1	36967.9	36997.1	36932.7	36776.1	36445.6	36467.4	36479.1	36248.8	35986.9	35808	35866	35518.9	35325.4	35367.2	35355.3
31	African_Elephant_SA	20846.2	21056.9	21323.6	21532.3	21804.4	22001.3	22351.9	22923.1	22961.6	23305.5	23537	23896.5	24098.1	24271.9	24620.6	24964.5	25220.1	25482.1	25582.9	25403.6	25899.4	26223.4	26444.3	26851.8	26816	27331.4	27444.9	27212.3	27458.2	27801.4	27941.9	28073.9	28193.2	28335.2	28291.4	28287.4	28150.9	28196.4	27840.3	27509.9	27444.7	27427.5	27055.3	27153.9	26900.9	26615.1	26209.9	26437.2
31	African_Elephant_SA	28204.5	28468.9	28609.3	29013.8	29279.9	29576.9	29948.9	30170.7	30402.5	30760.3	31087.1	31493.5	31497.1	31792.3	32026.2	32405.6	32438	32970.7	32867	33146.2	33341	33690.5	33982.6	34427.3	34275.2	34672.7	34588.3	34772.1	35190	35503.8	35419.8	35408	35763	36072.7	35846.1	35576.8	35568.9	35590.1	35396.4	35316.8	35129.4	35028	34845.9	34370.2	34476.8	34370.7	34332.9	34083
31	African_Elephant_SA	9217.08	9330.65	9268.32	9417.88	9409.83	9408.48	9473.5	9529.46	9561.89	9551.94	9757.92	9582.3	9645.11	9770.65	9825.58	9851.9	9993.4	9848.06	9898.71	9917.39	9890.45	10049.7	10116.4	10211.6	10224.6	10278.5	10075	10301.7	10294.2	10307.3	10406.3	10437.6	10390	10409	10516.1	10354.8	10388.9	10521.2	10527.6	10454.9	10422.8	10362	10360.8	10255.8	10482.2	10373	10518.2	10407
31	African_Elephant_SA	6422.64	6543.42	6483.52	6484.8	6602.28	6639.33	6625.37	6636.03	6690.75	6623.21	6664.81	6793.56	6871.8	6939.24	6822.62	6917.56	6935.96	7048.75	6986.56	6982.09	7042.16	7115.78	7139.37	7159.01	7172.79	7231.4	7224.13	7142.14	7201.35	7251.22	7295.73	7352.15	7376.68	7316.11	7377.02	7340.86	7283.19	7479.16	7498.33	7493.24	7348.28	7298.59	7255.62	7169.24	7135.41	7304.13	7296.89	7087.81
31	African_Elephant_SA	34481.8	34734.1	35028.9	35311.5	35662.6	35893.9	36617.4	36916.8	37148.6	37482.5	37960.2	38288.9	38529.3	39033.8	39473.2	39488.8	40094.9	40493.7	40571.2	40730.8	40970.5	41546.1	41809.3	41984.5	42134.2	42510	42629.6	42838.1	43158.7	43520	43820.6	43717.2	43915.6	44145.2	44060.8	43910.9	43535	43502.7	43536.7	43329	42858.4	42791.9	42645.2	42411	42519.4	41816.7	41913.6	42063.7
31	African_Elephant_SA	27646.2	27946.7	28373.3	28726.1	28707.2	29077.3	29542.6	29716.2	30136.1	30144.9	30648.1	31054.1	31064.4	31518.6	31730.2	32212.6	32271.8	32659.6	32817	32822.6	33267.7	33655.3	33826.2	34101.4	34224.2	34475.5	34487.8	34543.8	34537.6	35137.5	35218	35185.3	35359.6	35674.2	35342.6	35364.1	35510.7	35478.2	35232.7	35077.1	34948.9	34783.5	34508	34439	34358.4	34038.5	34316.7	33981.5
31	African_Elephant_SA	6040.19	5892.3	5915.99	5919.62	5910.26	6005.43	6086.92	6062.49	5857.54	6048.71	6018.06	6253.55	6209.92	6251.42	6247.61	6271.8	6068.29	6280	6312.97	6368	6368.32	6367.98	6453.54	6473.78	6476.52	6493.05	6684.72	6477	6519.92	6540.62	6598.59	6627.63	6640.46	6650.77	6576.93	6630.13	6528.67	6721.14	6536.7	6624.64	6640.99	6661.89	6621.11	6534.25	6609.01	6616.89	6596.33	6579.63
31	African_Elephant_SA	5109.55	5160.56	5193.91	5239.67	5169.76	5194.65	5327.82	5314.86	5361.75	5385.56	5378.85	5361.21	5471.54	5397.15	5448.81	5455.67	5489.17	5565.49	5548.02	5683.52	5567.47	5540.97	5570.96	5588.3	5677.39	5736.74	5885.63	5867.63	5724.92	5732.2	5677.14	5684.2	5724.66	5826.12	5769.16	5748.99	5794.8	5857.78	5764.03	5789.03	5850.05	5799.54	5715.15	5747.12	5704.92	5750.8	5717.65	5723.64
31	African_Elephant_SA	5372.17	5341.28	5351.57	5344	5365.06	5402.93	5505.78	5587.16	5600.2	5635.54	5667.53	5498.94	5617.8	5596.61	5670.78	5675.28	5812.02	5871.94	5731.66	5726.45	5762.22	5761.38	5782.89	5750.04	5917.41	5887.55	5874.3	5906.84	5838.13	6020.26	6089.53	6039.11	6021.29	6054.47	6034.03	6036.55	6040.35	6070.7	6046.56	6027.32	5976.9	5934.76	5970.98	6092.59	5924.08	5931.11	5992.78	5976.23
31	African_Elephant_SA	7468.01	7492.4	7564.37	7666.78	7633.59	7638.95	7873.91	7844.18	7786.37	7801.54	7811.93	7991.81	7778.94	7834.25	7905.22	7978.11	7999.31	7866.93	8199.41	8160.7	8029.72	8222.9	8211.31	8188.81	8316.66	8371.81	8473.73	8345.85	8399.61	8415.87	8409.56	8386.48	8427.28	8629.77	8486.97	8505.53	8550.47	8458.7	8472.95	8412.79	8450.88	8409.83	8404.2	8275.6	8395.21	8476.81	8395.51	8426.28
31	African_Elephant_SA	14418.4	14527.4	14649.4	14891.8	15089.5	15005.1	14959.9	15079.5	15088.7	15262.8	15566.4	15433.7	15543.2	15424.4	15672.8	15712.8	15620.8	15937.5	16229.3	16019.2	16145.7	16161.5	16247.3	16354.7	16292.2	16375.3	16704.3	16689.2	16500.2	16647.9	16728.3	16879.2	16962.8	17000.1	17083.3	16961.4	16872.8	16841.4	16914.2	16707.6	16715.1	16606.1	16673.8	16546.5	16475.1	16701.5	16324.9	16376.4
31	African_Elephant_SA	27465.1	27908.8	28091.7	28542.1	28853.3	28899.6	29231.4	29378.3	29981	30355.5	30348.4	30587.1	30716.6	31048.4	31422.1	31644.7	32000.8	32148	32418.6	32521.4	32944.3	33342.1	33383.4	33465	33828.5	33991.3	33909.5	34050	34902.3	34952.3	35221.8	35021.6	34954.8	35048.4	35192.1	34906.4	34937.7	35115.1	34801.2	34646.9	34701	34638.3	34387.5	34095.8	33988.4	34157.7	33854.6	33853.8
31	African_Elephant_SA	21504	21539.1	21697.1	21960.2	22353.5	22552.7	22760.9	22786.4	23022.9	23438.4	23786.4	23783.1	24064.1	24235.2	24533.8	24649.1	24810.2	25160.2	25413.6	25542.8	25360.6	25730.6	25841.9	25972.6	26301.8	26418.9	26590.8	26742.1	26708.4	26911.8	26970.9	27077.7	27115.2	27350.3	27349.4	27165.5	27236.7	27320.7	27094.2	26895	26624.6	26661.6	26497.5	26324.3	26428.1	26259.4	26052.1	25889.7
31	African_Elephant_SA	46248.6	46381.1	46882.2	47199.9	47645	47873.5	48322.9	48863	48937.5	49482.3	50209.3	50331.7	50463.6	50809.5	51412.9	51832	51871.1	52340.2	52657	52571.4	52945.2	53226.1	53361.6	53820.4	54302.3	54598.7	54472.2	54867.8	55172.6	55300.4	55609.1	55853.8	56029.6	56167.2	56015.4	56187	55884.7	55902.1	55583.5	55155.1	55129	54973	54844.9	54391.6	54620.1	54197.9	54115.4	54447.2
31	African_Elephant_SA	25560.5	25795.3	25990.9	26416.9	26668.4	26745.4	27015.7	27521.7	27420.1	27689.4	27890.2	28317.7	28605.3	28654.4	28953.7	29115.9	29599	29716.9	30121.7	30154.7	30158.2	30382.7	30546	30629	30816	31073.2	31106.8	31454.4	31465	31869.4	32073.8	31916.2	32178.2	32327.9	32272.8	32075.2	32205	32175.8	31887.8	31851.8	31790	31664.4	31594.9	31489.5	31283.2	31156.7	30920.7	30932
31	African_Elephant_SA	25252	25464.2	25582.3	25807.5	25977.6	26216.8	26409.3	26790.6	27215.1	27456.4	27708.8	28100.3	28083.8	28322.6	28569.2	28556.2	28779.9	29078.4	29248	29383	29686.3	29815.3	30079.1	30510.8	30557.5	30627.2	30703.3	31092.1	30887.3	31187.5	31250	31094.6	31300.4	31636.5	31546.1	31431.1	31366.9	31216.8	31356.1	31115.2	31010.3	30755.4	30618	30613	30475.1	30439.2	30350.6	30046.2
31	African_Elephant_SA	37972.4	38357.8	38444.5	38371.6	38570.1	38882.3	39216.4	39351.2	40084.8	40198.8	40128.6	40622.7	41095.9	41091.4	41351.5	41430.9	42195.2	41781.6	41789.3	42358	42507.8	42822	43145.1	43236.4	43417.3	43911	44238.8	44610.8	44769.6	44746.4	44895.4	44816	44823.4	44612.3	44810.9	45110.1	45330.3	44890.5	44770.8	44303.3	44275.9	44254	44081.6	43966.3	43743.2	43462.2	43728.6	43708.2
31	African_Elephant_SA	27839.9	27821.6	28109.9	28657	28660.2	28978.6	29489.2	29615.6	29660	30321.1	30521.2	30646.8	31133.6	31408.2	31561.5	31845.7	32124.5	32549	32665.8	32932.2	32959	33271.4	33306	33624.3	33839.7	34051.6	34570.8	34537.9	34590	34798.9	34819	34824.6	35033.9	35240.3	35625.1	35223.3	35640.5	35033.6	34944.5	34684.7	34757.8	34234.8	34021.6	33816.9	34028.1	33850	34231.7	34059.6
31	African_Elephant_SA	19390.3	19222.9	19880.8	19955.8	20155.1	20449.1	20844.3	21463.9	21722.8	21860.8	21914.8	22454.3	22755.9	23165.7	23634.6	23725.7	24037.1	24176.5	24144.3	24441.3	24670.6	25225.4	25489	25611	25967	25869.6	25920.1	26075.1	26321	26900.4	26944.1	26936.8	27150.6	27361.1	27282.4	27111	27069.6	27360.4	26915.2	26744.1	26519.8	26153.7	26129.5	25983.4	25524.4	25669.3	25490.2	25115.3
31	African_Elephant_SA	26356	26544.9	26898.6	27333.9	27270	27642.5	28120.7	28404.4	28395.3	28758.6	29192.5	29448.8	29551.1	29876.2	30151.2	30403	30651.3	31046.7	30885.8	31311.9	31407.6	31797.5	32095.8	32365.1	32359.9	32739.7	33239.5	33013.5	33348.5	33614.5	33567.7	33697.7	33644.2	33707.2	33679.6	33472	33805.6	33667	33454.1	33449.8	33142.9	32931.3	32928.1	32954.4	32674.5	32466.5	32174.2	32257.9
31	African_Elephant_SA	23658.5	23572.5	23648	24098.6	24239.3	24595.1	25026	25157.2	25360.7	25453.9	25908.9	26113.3	26258.4	26492	26664	26627.2	27027.6	27233.1	27455.3	27920.3	27784	28357.3	28694.5	28660.4	28696	29114.6	29352.1	29594.5	29551.8	29578.3	29760.4	29769.7	29770.7	29680.9	30039.9	29679.9	29947.1	29644.3	29392.8	29545.8	29412.3	29221.8	28943.1	28929.2	28634.1	29253.5	28818.9	28701.4
31	African_Elephant_SA	31990.8	32424.6	32560.2	33021.7	33577.3	33946.4	34054.3	34353.5	34964.1	35007.1	35537.1	35702.9	35869.9	36259.6	36749.8	37050.7	37550.3	37820.7	37918.3	38289.2	38630.6	38793.1	38810.6	39323.6	39701.4	39808.4	39946.6	40333.2	40442.9	40744.9	40877.9	40875.4	40945.4	40992.1	41104.6	40603.5	41200.6	41091.8	40891.5	40576.2	40674.1	40649.9	40179.1	40124	39855.3	39746.6	39832	39855.6
31	African_Elephant_SA	18153.7	18221.1	18262.4	18586.8	18773.8	18856	19135.8	19106.2	19416.6	19370	19886.8	19710.8	19918.5	20114.4	20246.8	20448.2	20490.1	20783.6	20812.4	20744.7	20705.1	21051	21293.9	21444.7	21383.3	21410.6	21671.2	21907.9	21864.3	21924.2	22110.3	22258.7	22153	22336	22196.3	22354.8	22280.1	22383.8	22083.4	21991.5	21899.6	21985.8	21815.3	21837.8	21847.6	21558.8	21624	21571
31	African_Elephant_SA	18821.7	18855.8	18894.2	19049.4	19148.5	19315.5	19508.2	19623.7	19792.2	19788.7	19995.1	20174.9	20409	20336	20678.8	20794.4	20839.3	20922.7	20934.5	21181.5	21190.1	21320	21358.2	21469.9	21432.7	21996.9	21970	21999.6	21976.7	21959.1	22183.5	22253.1	22299.7	22411.9	22500.2	22547.7	22570.1	22378.2	22453.4	22461.2	22411.5	22258.3	22234.8	22064.9	21911.5	21881.9	22106	21688.6
31	African_Elephant_SA	20053.2	20098.5	20268.4	20475.9	20673.2	20868.6	21041.5	20865.6	20969.6	21207.7	21586.2	21585.7	21933.1	22085.4	21956.3	22144.7	22320.6	22473.9	22682.6	22673.9	22890	23068.6	22969.6	23141.1	23235	23403.8	23463.5	23677.7	23440.4	23818.8	23768.5	23827.7	23981.4	24049.4	23968.2	24216	24293.8	24082.6	23914.8	23834.1	23895.4	23878.9	23663.7	23524.7	23600.5	23324.1	23431.8	23347.3
31	African_Elephant_SA	22717.6	22799	23140.8	23222.8	23277.6	23450	23675.8	23791.7	24155.2	24245.6	24340.7	24977.4	24919.5	25123.8	25360.8	25516.1	25681.1	25847.4	25718.8	25859.3	25869.8	26316.2	26345.5	26581.1	26925.3	27048.4	27128	27284.4	27235.7	27533.2	27683.2	27665.3	27806.4	28072.4	28043	27683.9	27606.4	28076.5	27711.3	27501	27391.5	27232.7	27095.9	27164.1	27052.3	26947.2	26849.9	26868.3
31	African_Elephant_SA	25471.3	25585.6	25585.9	25835.4	25959.1	26041.5	26334.9	26426.2	26892.9	26908.4	26997.8	27305.2	27501.2	27669.2	27861.9	28196.7	28197.7	28505.5	28733.6	28467.3	28517.7	28944.5	28971.4	29197.3	29543.9	29766.8	29671.9	29817.7	29765.1	29957.5	30273.1	30387.8	30399	30675.4	30579.3	30514	30495.9	30566.6	30364.7	30140.8	30006.4	29970.1	29889.6	29857.7	29523.1	29222.7	29196.9	29265
31	African_Elephant_SA	28487.5	28434.3	29096.9	29295.8	29260.2	29588.3	29994.1	30044.8	30044.6	30277.7	30818.4	31028.9	30947.7	31225.1	31459.1	31541	31929.9	31951.5	31782.3	32344.8	32310.1	32507.2	32745.1	32965.5	32929.5	33204.9	33477.3	33363.8	33705.9	33958.7	33940.5	33970.1	34008.3	34244.6	34391.1	34170.9	34073.1	33888.1	34001.1	33932.4	33790.7	33801.5	33307.1	33292.1	33362.3	33143	33258.8	32959.8
31	African_Elephant_SA	39099.3	39421.3	39500.7	39878.6	40147.1	40473.5	40574.4	40930.8	41477.4	41129.1	41588.2	41642	41918.7	42024.2	42366.2	42416.3	42772.6	42985.2	43134	43300.6	43561.3	43905.5	44001.2	44077.3	44123	44379.6	44705.8	44952.7	44852.3	45100.3	45204.6	45329.5	45514.8	45583.2	45508.4	45634.9	45458.1	45298.7	45208.6	45211.5	44748	44783.2	44765.1	45061.6	44060.4	44295.8	44167.4	44447.1
31	African_Elephant_SA	25427.9	25785.1	26191.5	26240.1	26526.5	26792.2	27118.3	27352.1	27654.6	28014	28230.9	28529.1	28795.2	29057.3	29315.2	29673	29887.4	30208.6	30184.2	30399.2	30624.5	30807	31108.8	31256.1	31367.9	31633.8	31606.6	31873.7	32028.2	32266.4	32377.7	32474.4	32714.4	32889.5	32876.4	32635	32603.4	32696.3	32548.4	32093.1	32064.5	31889	31792	31440.3	31152.6	31239	30905.3	30966.6
31	African_Elephant_SA	22625.8	22778.1	23337.2	23617.7	23541.9	23639	24119.7	24450.3	24951	25349.3	25009.1	25398.7	25660.3	25999.6	26491.9	26561	27006.9	27033.9	27316.6	27461.7	27557.6	27606.5	28221.8	28396.4	28527.1	28239.6	28837.9	29015.5	29208.4	29346	29702.9	29668.2	29689.1	29902.1	29904.8	29392.3	29708.2	29566.2	29618.8	29327.7	29205.5	28867	28659.8	28505.6	28174.4	28283.1	28039.9	28298.4
31	African_Elephant_SA	29374.8	29671.3	29710.2	29954.7	30289.2	30534	30741.6	31138.7	31662.3	31632.9	32019.2	32213	32304.8	32557.7	32858.5	33042	33434.3	33564.4	33606.5	33764	34045.9	34342.7	34588.9	34847.1	35184.2	35392.7	35191.2	35228.1	35603.9	35685.9	36036.4	36242	36268.8	36507.4	36305	36244.2	36063.2	36269.3	35997.3	35927.4	35594.5	35558.8	35276.6	35335.6	34804.9	35254.2	34815.1	35010.9
31	African_Elephant_SA	22493.3	22508.9	22903.9	23220.2	23412.7	23577.6	24083.8	24325.9	24212.9	24408.3	24846.6	24966.9	25181.4	25468.3	25842.4	26131.7	26257.4	26570.9	26476.7	26685.1	26963.1	27374.3	27362.4	27671.7	28020.4	28352.1	28103.1	28337.1	28244.9	28696.5	28722.3	28772	28997.6	28998.2	29052.2	28955.7	29170	28986.1	28816.5	28596.8	28414.8	28105.2	28016.5	28071.5	27850.4	27749.9	27406.3	27321.4
31	African_Elephant_SA	31057.6	31268.6	31619.4	31766.9	32077.8	32387.4	32728.4	33084.4	33147.9	33642.9	33773.2	34234.8	34305.9	34511.7	34709.8	34822	35441.2	35597.6	35970.4	35541.7	36120.3	36559.2	36590	36775.1	37123.2	37329.8	37763.7	37570.4	37715.9	37876.9	38287.9	38588.7	38569.8	38619.5	38613	38331	38419.9	38450.4	38036	37771.1	37362.9	37391.5	37265.4	37260.3	37443.4	37178.1	36753.4	36961.8
31	African_Elephant_SA	20190.9	20264.5	20580.7	20805.8	21036.1	21481.9	21825.7	22155.4	22572.9	22884.2	22978.5	23597.1	23678.5	24015.2	24458.8	24699.2	24795.2	25236.1	25309.2	25513	25772.6	26024.4	26324.6	26746.7	27000.8	27058.4	26980.2	27366.7	27498.5	27630.9	27776.3	27974.8	28158.4	28065.3	28221.6	28251.3	28093.7	28086.4	27917.3	27679.5	27456.9	27097.4	27085.1	26764.1	26533	26365	26325.4	26070.3
31	African_Elephant_SA	21358.7	21789.4	21919.8	22149	22386.3	22565	23064.5	23268.7	23520	24067.7	24180.3	24593.8	24573.5	24710.7	25165.7	25372.1	25547.2	25834.2	26003.4	26077.6	26261.5	26564.7	26889.9	27171.1	27185.2	27285.4	27451.3	27735.3	27903.6	27988.5	28087	28226.3	28381	28521.9	28628.3	28551.9	28624	28302.4	28383.9	28166.7	27899.9	27649.3	27517.7	27323	27096.8	27042.3	26873.6	26861.9
31	African_Elephant_SA	18793.7	18698.8	19074.1	19419.1	19512.5	19692.3	20035.7	20351.1	20405.2	20683	21024.2	21081.5	21216.3	21765.9	21942.6	21953.7	22207.7	22556.8	22575.2	22660.9	23004.4	23144.2	23273.8	23626.4	23727	23934.2	24296.7	24212.5	24347	24692.1	24723.5	24603.9	24538	24613.5	24771.6	24787.3	25094.1	25042.6	24519.3	24270.7	24253.8	24253.3	24256.3	23943.7	23715.2	23724.3	23495.3	23410.5
31	African_Elephant_SA	18153.7	18221.1	18262.4	18586.8	18773.8	18856	19135.8	19106.2	19416.6	19370	19886.8	19710.8	19918.5	20114.4	20246.8	20448.2	20490.1	20783.6	20812.4	20744.7	20705.1	21051	21293.9	21444.7	21383.3	21410.6	21671.2	21907.9	21864.3	21924.2	22110.3	22258.7	22153	22336	22196.3	22354.8	22280.1	22383.8	22083.4	21991.5	21899.6	21985.8	21815.3	21837.8	21847.6	21558.8	21624	21571
31	African_Elephant_SA	18821.7	18855.8	18894.2	19049.4	19148.5	19315.5	19508.2	19623.7	19792.2	19788.7	19995.1	20174.9	20409	20336	20678.8	20794.4	20839.3	20922.7	20934.5	21181.5	21190.1	21320	21358.2	21469.9	21432.7	21996.9	21970	21999.6	21976.7	21959.1	22183.5	22253.1	22299.7	22411.9	22500.2	22547.7	22570.1	22378.2	22453.4	22461.2	22411.5	22258.3	22234.8	22064.9	21911.5	21881.9	22106	21688.6
31	African_Elephant_SA	22493.3	22508.9	22903.9	23220.2	23412.7	23577.6	24083.8	24325.9	24212.9	24408.3	24846.6	24966.9	25181.4	25468.3	25842.4	26131.7	26257.4	26570.9	26476.7	26685.1	26963.1	27374.3	27362.4	27671.7	28020.4	28352.1	28103.1	28337.1	28244.9	28696.5	28722.3	28772	28997.6	28998.2	29052.2	28955.7	29170	28986.1	28816.5	28596.8	28414.8	28105.2	28016.5	28071.5	27850.4	27749.9	27406.3	27321.4
31	African_Elephant_SA	31057.6	31268.6	31619.4	31766.9	32077.8	32387.4	32728.4	33084.4	33147.9	33642.9	33773.2	34234.8	34305.9	34511.7	34709.8	34822	35441.2	35597.6	35970.4	35541.7	36120.3	36559.2	36590	36775.1	37123.2	37329.8	37763.7	37570.4	37715.9	37876.9	38287.9	38588.7	38569.8	38619.5	38613	38331	38419.9	38450.4	38036	37771.1	37362.9	37391.5	37265.4	37260.3	37443.4	37178.1	36753.4	36961.8
31	African_Elephant_SA	20190.9	20264.5	20580.7	20805.8	21036.1	21481.9	21825.7	22155.4	22572.9	22884.2	22978.5	23597.1	23678.5	24015.2	24458.8	24699.2	24795.2	25236.1	25309.2	25513	25772.6	26024.4	26324.6	26746.7	27000.8	27058.4	26980.2	27366.7	27498.5	27630.9	27776.3	27974.8	28158.4	28065.3	28221.6	28251.3	28093.7	28086.4	27917.3	27679.5	27456.9	27097.4	27085.1	26764.1	26533	26365	26325.4	26070.3
31	African_Elephant_SA	21358.7	21789.4	21919.8	22149	22386.3	22565	23064.5	23268.7	23520	24067.7	24180.3	24593.8	24573.5	24710.7	25165.7	25372.1	25547.2	25834.2	26003.4	26077.6	26261.5	26564.7	26889.9	27171.1	27185.2	27285.4	27451.3	27735.3	27903.6	27988.5	28087	28226.3	28381	28521.9	28628.3	28551.9	28624	28302.4	28383.9	28166.7	27899.9	27649.3	27517.7	27323	27096.8	27042.3	26873.6	26861.9
31	African_Elephant_SA	18793.7	18698.8	19074.1	19419.1	19512.5	19692.3	20035.7	20351.1	20405.2	20683	21024.2	21081.5	21216.3	21765.9	21942.6	21953.7	22207.7	22556.8	22575.2	22660.9	23004.4	23144.2	23273.8	23626.4	23727	23934.2	24296.7	24212.5	24347	24692.1	24723.5	24603.9	24538	24613.5	24771.6	24787.3	25094.1	25042.6	24519.3	24270.7	24253.8	24253.3	24256.3	23943.7	23715.2	23724.3	23495.3	23410.5
31	African_Elephant_SA	20053.2	20098.5	20268.4	20475.9	20673.2	20868.6	21041.5	20865.6	20969.6	21207.7	21586.2	21585.7	21933.1	22085.4	21956.3	22144.7	22320.6	22473.9	22682.6	22673.9	22890	23068.6	22969.6	23141.1	23235	23403.8	23463.5	23677.7	23440.4	23818.8	23768.5	23827.7	23981.4	24049.4	23968.2	24216	24293.8	24082.6	23914.8	23834.1	23895.4	23878.9	23663.7	23524.7	23600.5	23324.1	23431.8	23347.3
31	African_Elephant_SA	22717.6	22799	23140.8	23222.8	23277.6	23450	23675.8	23791.7	24155.2	24245.6	24340.7	24977.4	24919.5	25123.8	25360.8	25516.1	25681.1	25847.4	25718.8	25859.3	25869.8	26316.2	26345.5	26581.1	26925.3	27048.4	27128	27284.4	27235.7	27533.2	27683.2	27665.3	27806.4	28072.4	28043	27683.9	27606.4	28076.5	27711.3	27501	27391.5	27232.7	27095.9	27164.1	27052.3	26947.2	26849.9	26868.3
31	African_Elephant_SA	25471.3	25585.6	25585.9	25835.4	25959.1	26041.5	26334.9	26426.2	26892.9	26908.4	26997.8	27305.2	27501.2	27669.2	27861.9	28196.7	28197.7	28505.5	28733.6	28467.3	28517.7	28944.5	28971.4	29197.3	29543.9	29766.8	29671.9	29817.7	29765.1	29957.5	30273.1	30387.8	30399	30675.4	30579.3	30514	30495.9	30566.6	30364.7	30140.8	30006.4	29970.1	29889.6	29857.7	29523.1	29222.7	29196.9	29265
31	African_Elephant_SA	28487.5	28434.3	29096.9	29295.8	29260.2	29588.3	29994.1	30044.8	30044.6	30277.7	30818.4	31028.9	30947.7	31225.1	31459.1	31541	31929.9	31951.5	31782.3	32344.8	32310.1	32507.2	32745.1	32965.5	32929.5	33204.9	33477.3	33363.8	33705.9	33958.7	33940.5	33970.1	34008.3	34244.6	34391.1	34170.9	34073.1	33888.1	34001.1	33932.4	33790.7	33801.5	33307.1	33292.1	33362.3	33143	33258.8	32959.8
31	African_Elephant_SA	39099.3	39421.3	39500.7	39878.6	40147.1	40473.5	40574.4	40930.8	41477.4	41129.1	41588.2	41642	41918.7	42024.2	42366.2	42416.3	42772.6	42985.2	43134	43300.6	43561.3	43905.5	44001.2	44077.3	44123	44379.6	44705.8	44952.7	44852.3	45100.3	45204.6	45329.5	45514.8	45583.2	45508.4	45634.9	45458.1	45298.7	45208.6	45211.5	44748	44783.2	44765.1	45061.6	44060.4	44295.8	44167.4	44447.1
31	African_Elephant_SA	25427.9	25785.1	26191.5	26240.1	26526.5	26792.2	27118.3	27352.1	27654.6	28014	28230.9	28529.1	28795.2	29057.3	29315.2	29673	29887.4	30208.6	30184.2	30399.2	30624.5	30807	31108.8	31256.1	31367.9	31633.8	31606.6	31873.7	32028.2	32266.4	32377.7	32474.4	32714.4	32889.5	32876.4	32635	32603.4	32696.3	32548.4	32093.1	32064.5	31889	31792	31440.3	31152.6	31239	30905.3	30966.6
31	African_Elephant_SA	22625.8	22778.1	23337.2	23617.7	23541.9	23639	24119.7	24450.3	24951	25349.3	25009.1	25398.7	25660.3	25999.6	26491.9	26561	27006.9	27033.9	27316.6	27461.7	27557.6	27606.5	28221.8	28396.4	28527.1	28239.6	28837.9	29015.5	29208.4	29346	29702.9	29668.2	29689.1	29902.1	29904.8	29392.3	29708.2	29566.2	29618.8	29327.7	29205.5	28867	28659.8	28505.6	28174.4	28283.1	28039.9	28298.4
31	African_Elephant_SA	29374.8	29671.3	29710.2	29954.7	30289.2	30534	30741.6	31138.7	31662.3	31632.9	32019.2	32213	32304.8	32557.7	32858.5	33042	33434.3	33564.4	33606.5	33764	34045.9	34342.7	34588.9	34847.1	35184.2	35392.7	35191.2	35228.1	35603.9	35685.9	36036.4	36242	36268.8	36507.4	36305	36244.2	36063.2	36269.3	35997.3	35927.4	35594.5	35558.8	35276.6	35335.6	34804.9	35254.2	34815.1	35010.9
32	African_Elephant_SB	36914.2	37619.9	37707.2	37872.6	38013.9	38672.8	38870.4	38985.6	39456.2	39711.3	39835.1	40011.4	39928.1	40450.4	40797.1	40860.5	40807.9	41109.8	41324.3	41606.1	41732.5	42040.9	42264.6	42478.6	42607.7	43077.4	42951	43571.9	43686.2	43686.6	43989.1	44142.6	44159.2	43898.2	44197.2	44019.5	44111.8	44018.2	43834.7	43953.6	43532.4	43260.2	43438.4	43136.2	42826	43026.8	42908.8	42622.5
32	African_Elephant_SB	18214.9	18394.7	18677.7	19075.2	19216.6	19468.5	19789	20110.8	20494.6	20849.4	21163.2	21383	21643.3	22031.5	22205.3	22463.2	22659.1	23159.6	23029.6	23431.7	23535.6	23770	23801.1	24225.3	24179	24415.9	24828.1	24738.4	25000.3	25209.3	25408.1	25517	25529.4	25741.2	25766.8	25541.6	25620.5	25424.3	25175.9	24944.1	24855.7	24796.3	24421	24368.1	24146.5	23996.8	23751.7	23715
32	African_Elephant_SB	21442.8	21571.5	21976.2	22132.6	22325.1	22821.3	23044.5	23311.9	23838.5	24068.6	24343.5	24639	24757.8	24915.3	25286.4	25594.7	25965.2	26128.7	25941.1	26307.9	26423.6	26457.9	26850	27035.1	27189.7	27575.9	27686.4	27801.7	27957.3	28325.7	28487.7	28494.1	28509.5	28654.6	28649.9	28525.4	28593	28282.8	28496.8	28267.1	27972.1	27882.6	27713	27362.5	27432	27238.2	26983	26995.6
32	African_Elephant_SB	21011.9	21318.5	21627.2	21889.5	22054.2	22166.9	22647.3	22823.2	23123.6	23588.2	23866.1	24144.9	24367.5	24472.9	24665.6	24953.5	25097	25731.6	25776.5	25827.2	26210	26332.8	26494.8	26867.2	26985	27265.3	27253.2	27337.7	27487.4	27844.3	28136.6	28147.5	28147.3	28464	28338.3	28305.3	28472	27932.1	27777.3	27818.8	27684.7	27705.9	27285.7	27050.2	26787.2	26816.4	26743	26523.3
32	African_Elephant_SB	16323	16249.2	16767.7	17049.9	17141.9	17411	17670.7	18003.5	18198	18420.2	18821	19021.8	19259.2	19421.6	19657.4	19967.6	20168	20532.6	20676	20935.8	21119.9	21199.2	21243.2	21601.5	21886.3	21971.8	22054.3	22299.3	22381.2	22506.1	22801.8	22974.3	23085.8	23152.2	23147.7	22930.2	22870.1	22942.8	22874.5	22630.2	22540	22362.2	22104.8	22058.6	21822.8	21645.7	21576.7	21472.5
32	African_Elephant_SB	23181.7	23438.5	23546.8	24058.4	24481.5	24663.2	25015.7	25103.1	25507.8	25599.7	25802.1	26175.9	26400.9	26586	26925.1	27243.1	27398.6	27750.6	27746.9	27935.7	28214.3	28577.3	28856.5	28942.6	29079.5	29375.2	29258	29439.4	29719.6	29905.6	29983.5	30212.4	30168	30012.7	30245	30395	30136.2	30296.3	29979.1	29943.7	29725.9	29607.3	29470.2	29074.6	28946.7	29256.3	28616	28531.9
32	African_Elephant_SB	20104.2	20309.1	20630.4	20887.9	21229.2	21653.5	21775.2	22068.2	22374.7	22542.8	23179.6	23392.6	23603.3	23728.1	24104.2	24275.3	24614.4	24879.6	24905.5	24969.1	25380.3	25501.4	25691.9	26104.1	26335	26467.3	26673.9	26615.4	26926.3	27035.4	27315.5	27250.5	27324.2	27418.9	27432.5	27302.4	27336.7	27294.1	26999.4	26841.8	26845.1	26651	26227.3	26363.3	26119.9	26026.3	25758.2	25732.7
32	African_Elephant_SB	18316.9	18642	18955.3	19000.8	19480.5	19817.1	20004.6	20410.2	20702.6	21104.5	21294.6	21723	22032.8	22062.4	22428.7	22786.9	22888.6	23095.6	23327.1	23681.4	24000.9	24167.8	24195.2	24315	24667.3	24984.9	25126.1	25354.9	25462.1	25647.6	25798.1	25836.8	26149.3	26176.7	26087.4	26405.5	25984.6	25836.3	25835.2	25586.5	25411.6	25183.1	25064.5	24755.4	24559	24617.5	23907.8	23968.1
32	African_Elephant_SB	21830.3	22102.1	22323.8	22629.3	22833.1	23319.7	23647.8	23996.2	24115.2	24441.7	24790.8	25006.9	25173.5	25461.8	25920.4	26322.6	26322.3	26676.5	26814.3	27122.3	27296.3	27512.9	27677.1	28032.2	28115.7	28363.6	28488.9	28790.5	28983.1	29431.9	29374.4	29221.8	29417.8	29683.2	29632.7	29292.7	29409.1	29421	29074.1	28749.4	28467.8	28480.2	28447.1	28128.9	27945.7	28133.7	27835.3	27991.4
32	African_Elephant_SB	18492.8	19025.2	19188.6	19612.3	19771.2	20052.9	20242.7	20625.8	20748.1	21020.3	21201.9	21684.3	22260.1	22315.5	22393.9	22832.7	22930	23000.1	23210.1	23423.3	23570.6	23902.7	23967.1	24525	24671.6	24925.2	24874.2	25182.2	25337.3	25422	25529.7	25472.2	25550.6	25800.8	25739	25710	25729.2	25737.7	25348.8	25172.2	25038.1	24870.8	24858.5	24679.7	24592.2	24504.7	24297.1	24136.3
32	African_Elephant_SB	18492.8	18747.7	18992.2	19191.4	19477.6	19996	20187.1	20344	20703.4	20830	21390.5	21521.3	21778	22095.4	22152	22622.5	22627	22996.3	23131.5	23281.6	23413.6	23626.1	23669.3	24040.6	24157.4	24478.3	24566.5	24755.8	25148.3	25138.7	25273.4	25472.6	25561.7	25370.5	25578.9	25513	25471	25222.2	25023.6	24944.9	24913	24722.6	24528	24346.6	24132	24037	24025.2	24010.6
32	African_Elephant_SB	13571.9	13690.7	13911.9	14115.6	14466.2	14694.9	14964.6	15128.2	15237.8	15450.3	15835.9	15937.6	16271.9	16467	16574.5	16782.6	17122.8	17321.2	17294	17703.6	17837.8	17979.2	18080.8	18332.9	18315.4	18586.5	18904.4	18980	19010.1	19092.3	19252.7	19343.5	19341.9	19471.2	19264.3	19455.3	19338.2	19272.4	19124.2	19113.7	18848.3	18691.9	18774.1	18377.5	18237.7	18087.2	18101.2	17896.9
32	African_Elephant_SB	19196.5	19025.6	19243.6	19807.6	20009.8	20336.4	20657.9	20865.5	21052.3	21329.3	21297.7	21676.1	22080.7	22342	22414.5	22691.4	23013	23081.3	23219.6	23211	23552.9	23996.2	23894.6	24238.7	24544.5	24434.2	24815.8	24965.6	24912.7	25169.3	25278.8	25500.4	25272.8	25563.1	25574.1	25559.8	25333.8	25561.7	25324.9	25105.9	25055.6	25023.4	24876.8	24564.5	24190.6	24207.7	24302.3	24151
32	African_Elephant_SB	16929.9	16778.6	17288.7	17544.8	17806.3	18058.6	18270.9	18773.5	18861.5	19086.7	19676.8	19912.4	20044.1	20291.3	20740.6	20919.2	21378.5	21269	21659.4	21730.9	21929	22264.1	22500.1	22811.8	22875.2	23019.7	23112.1	23169	23393.8	23623.6	23754.3	23902.1	24128.8	23988	24182.7	24101.9	23914.1	23913.2	23554.1	23303.6	23198.7	23035.9	22861	22721	22483.4	22303.5	22123.9	22040.8
32	African_Elephant_SB	15114.5	15412.8	15491.5	15638.6	15939.5	16030.1	16466.1	16775.3	17246.8	17223.5	17413.5	18014.8	18073.1	18380.2	18742.1	18930.6	18845.9	19291.5	19427.2	19679.4	19600.2	20164.3	20273	20516.3	20494.3	20726.4	21087.7	21041	21108	21328.4	21371.4	21314.4	21613.6	21725.3	21653.3	21410.8	21453.9	21484.8	21335.6	20908.7	20926	21013.8	20654.8	20409.9	20343.1	20334.2	19966.6	20084
32	African_Elephant_SB	25677.8	25669.7	26165.5	26368	26501.1	26682.3	26878.2	27318.8	27504.3	27859.6	27774	28403.8	28463	28697.7	28943	29304.7	29163.1	29534.9	29983.4	29812.2	30224.4	30532.6	30698.4	30859.6	30649.2	31137.3	31495.6	31790.2	31684	31646.9	31974.2	31870.9	32031.4	32049.3	32395.7	32130.5	32402	31987.4	31931.7	31614.8	31633.4	31349.9	31262.3	30897.8	30974.6	30996.1	30623	30589.3
32	African_Elephant_SB	16996.2	17079.4	17493.6	17790.6	17872.4	18065.6	18459.2	18743.2	18865.9	19338.6	19503.2	19676.1	19941.5	20323	20566.8	20666.3	20964.2	21046.5	21367.3	21396.8	21587.2	21956.5	22113.4	22332	22562.4	22567	22906.5	23127.3	23222.3	23404.2	23352.7	23367.4	23546.8	23723.1	23548.2	23932.1	23712.9	23370.3	23244.9	23134.5	22876.9	22910.6	22710.5	22653.2	22633.4	22186.5	21942.6	21954.4
32	African_Elephant_SB	20583.5	20652.8	21062.1	21296	21481.5	21934.2	22128.3	22429.3	22521.9	22797.5	23542.7	23688.9	23881.9	24236.4	24621.5	24906.2	25185.4	25111	25532.9	25580.5	25840.7	26206	26295.9	26735.9	26739.8	26639.5	27058.7	27299	27706.4	27949.5	27784.6	27916.4	28065.1	28089.3	27770.5	27909.2	28018.1	27849.8	27664.7	27679.1	27486.8	27205.9	26881.1	26767.7	26535.2	26484.3	26502.3	26213.6
32	African_Elephant_SB	21486.1	21470.1	22029.7	22510.3	22493.7	22821.6	23353.2	23563.9	23751.9	24142.1	24237.8	24575.7	24888.8	25162	25624.8	25762.1	25972.4	26290.5	26359.6	26768.8	26746.7	27091.8	27429.7	27593.6	27773	27835	28187.3	28439.1	28485.5	28462.3	28863.6	28937.4	28902.4	29202.7	29256	29168.7	28975.6	28919.9	28678.5	28639.2	28413.7	28326.4	28028.6	28045.1	27579.1	27261	27439.8	27318
32	African_Elephant_SB	17246	17385	17787.1	18021.8	18230.5	18616.7	18827.1	18985.1	19509.7	19812.3	20219.3	20391.2	20541	20686.8	21050.2	21173.5	21457.5	21904.9	21859	22471.8	22421.9	22543.3	22739.8	23050.2	23179.5	23323.8	23610.3	23506.8	23874.9	23993.9	24288.8	24164.5	24288.5	24463.6	24363.9	24253.1	24336.5	24070.4	23975.5	23966.8	23680.3	23512.1	23485.7	23344.4	23014.5	22768.1	22824.5	22642
33	African_Elephant_SC	18885.5	18966.2	19242.3	19469.2	19745.1	19975.5	20280.1	20387.4	20990.2	21089.1	21233.5	21486.7	22072	22328.1	22513.4	22617.4	22830.5	22961.4	23196.7	23247.8	23753.9	23834	23771.8	24110.2	24324.3	24417.8	24666.3	24549.5	24785.8	24990.5	25098.5	25181.5	25507.2	25406.8	25339	25162.2	25249.2	25188.7	25039.3	24750.7	24705.3	24483.1	24196.3	24280.7	24105.7	24154.7	24004.6	23728.7
33	African_Elephant_SC	18982.3	18864	19435.2	19622.1	19840.8	20128.3	20123.9	20662.8	20749.6	21046.4	21469.5	21503.6	21773	22012.7	22183.7	22324.2	22894.2	22827.2	23132.8	23021.8	23333	23597.9	23950.8	24015.4	24138.5	24290.4	24323.6	24647	24852.7	24888.3	24933.8	25199.8	25326.2	25411.1	25210.1	25402.1	25271	25247.4	24972.8	24828.6	24652.5	24418.5	24368.8	24029.6	23837.5	23954.3	24154.5	23729.5
33	African_Elephant_SC	14749.9	15022.4	15031.8	15276.7	15468.7	15607.2	15765.3	16040.1	16067.3	16529.3	16764.8	16921.4	17023.1	17302.2	17557.8	17674.2	18073.5	18124.8	18009.8	18357.3	18618.5	18603.1	18830.7	19009.7	19147.1	19155.7	19365.7	19285.3	19622.4	20015.8	20067.2	20145.9	20018.2	20171.4	20305.5	20008.5	20089.8	20021.9	19811.9	19766.3	19553.8	19445.6	19423.8	19104.8	18904.3	19022.1	18910.2	18883.3
33	African_Elephant_SC	16363.8	16645.5	16964	17039.5	17361.4	17599.3	17826.3	18244.2	18399.2	18868.1	19161.6	19156.6	19672.5	20011.6	20357.9	20576.5	20690.1	21256.4	21244.3	21454.2	21641.6	21771.4	21922.8	22325.2	22260.6	22442.5	22956.8	23112.8	23093.3	23268.1	23412.9	23424.1	23932.9	23969	23825.6	23745.7	23373.7	23656.6	23397.1	23182.5	22955.7	22701	22652.9	22343.8	22518.5	21919	22293.1	21825.4
33	African_Elephant_SC	17052.2	17157.8	17595.6	17883.4	18070.4	18270.9	18429.8	18742.9	19172.3	19386.4	19674.7	19773.7	20277.4	20438.8	20749.6	20853.1	21042.9	21402.6	21704.9	21753.1	22001.2	22292.6	22394.2	22594.8	22714.9	23082.1	22755.3	23131.9	23450.6	23695.8	24005.8	23883.6	24076.2	24173.6	23947.6	23996.3	23947.5	23572.5	23756.7	23368.5	23153.9	23169.2	23021.9	22824.1	22631.9	22643.4	22206.1	22465.5
33	African_Elephant_SC	18944.1	19167.5	19357.6	19791	19957.8	20157.9	20391.9	20757.7	21149.6	21571.3	21643.9	21893.7	22250.7	22647.1	22951	23203.3	23375.3	23697.7	23698.4	23886.4	24078.1	24272.5	24667.1	24967.5	25123.3	25219.4	25564.2	25603.8	25886.1	25972.4	26038.8	26166.1	26319.4	26330.5	26312.6	26100.1	26180.1	26196.9	26185.6	25769.4	25660.6	25447.7	25257.5	25159.9	24889.6	25094.4	24567.9	24462.2
33	African_Elephant_SC	27919	28226.4	28523.5	28695.6	28976.7	29515	29695.4	29851.3	30380.9	30189.9	30766.3	31167.7	31502.4	31653.7	31823.8	32011.9	32325.6	32830.5	32852	32993.8	33204.4	33385	33589	33935	34180.9	34458.9	34743.9	34951.8	34690.7	35252.9	35274.3	35260.5	35439.8	35615.8	35670.9	35383.8	35414.8	35305.2	35391.1	35167.3	34868.7	34851.4	34523.4	34187.1	33713.7	34345	33865.6	33938.5
33	African_Elephant_SC	23474.9	23508.4	23866.4	23998.9	24072.8	24572.2	24876.1	25098	25204.4	25709.6	25687.1	26090.3	26412.9	26570.6	26907.8	27065.2	26949.3	27369	27684.5	27976.2	27961	28237.5	28633.3	28828	28987.9	28949.2	29100.7	29166.6	29542	29657.9	29788.5	29872.6	29911.3	29977.7	30031.3	29936.8	30096.8	29926	29814.4	29801.8	29520.5	29413.2	28886.3	28883.1	28458.5	28908.1	28515.3	28445.5
33	African_Elephant_SC	15940.6	15899	16431.2	16652.2	16816.3	17234.8	17422.9	17794.6	17938.8	18293.5	18661.7	18924	19183.8	19341.5	19600.7	19914.1	20163.8	20636.9	20295.2	20672.9	21047.6	21229	21505	21571.5	21814.4	21959.5	22056.2	22422.3	22673.6	22724.9	23083.5	22913.1	23039.5	23124.3	23189	23027	22984.1	23100.5	22780.1	22520	22258.4	22179.3	21871.9	21849.4	21824.5	21621.2	21379.9	21264.1
33	African_Elephant_SC	15568.3	16071.9	16193.5	16517.5	16650.6	16861.7	17247.8	17411.9	17594.1	18211.4	18490.5	18640.1	18918.8	19205.5	19404.5	19450.5	19882.8	20284.9	20405.3	20445.9	20476.7	20601.6	20970.7	21265.9	21429.8	21600.2	21884	22000.7	21778	21934.2	22165.9	22297.4	22485.1	22646.5	22760	22448.9	22375.4	22282.5	22346.5	22224	21993	21757.3	21363.3	21372	21430.7	20963.7	20844.1	20671.9
34	African_Elephant_SD	22072.6	21847.6	22410.5	22562.3	22894.1	23279.8	23687.5	23875.7	23924	24109.8	24602.1	25102.9	25187.3	25289	25583.1	25841	26167.7	26278.1	26268.5	26312.1	26951	26736.6	26978.9	27538.6	27702.1	27721	27923.2	28045.7	28405.3	28338	28237.2	28496	28636.9	28805.8	28823.6	28603	28505.4	28776.5	28746	28208	28214.6	28053.1	27922	27571.8	27545	27721.3	27338	27427.2
34	African_Elephant_SD	27383.5	27140.2	27644.1	27776.9	28091.8	28292.2	28394.6	28811.7	29056	29089.8	28892	29223.1	29426.3	29436.4	29570	29963.9	30024	30242.8	30296.2	30324.3	30312.8	30786.5	30986	31279	31088.2	31359.7	31397.1	31561.4	31533.2	31865.7	32133	32015.7	32066.6	32452	32300.8	32305.4	32419.9	32027.3	31924.9	32051	31992.4	31596.4	31604.9	31779.8	31645.1	31340.1	31252.8	31285
34	African_Elephant_SD	12516.4	12954.8	13156.5	13386.1	13648	13923.2	14169.5	14502.7	14660.2	15033.1	15394.6	15389.5	15802.5	15950.7	16167.7	16496.6	16687.1	17073.7	17139.4	17323	17414.9	17574.7	17773.3	18068.2	18276.9	18532	18513.3	18809.6	18736.2	18896.2	19183.3	19385.8	19588.1	19457.7	19424.4	19130.3	19327.5	19219.5	19163.2	19150.9	18925.6	18503.8	18257.5	18061	17923.5	17985.3	17919.1	17643.6
34	African_Elephant_SD	13036.5	13158.2	13549.6	13777.6	14077.8	14339.6	14474.9	14840.2	14966.6	15392	15645.4	15894.6	16133	16397	16698	16780.7	17225.8	17516.6	17683.7	17803.3	18023.4	18159.7	18385.4	18649.4	18493.9	18842	18965.1	19450.1	19461.2	19585.9	19530	19899.9	19785.2	19976.5	19805.5	19741.4	19801	19867.9	19591.6	19406.2	19199.1	19023.5	18693.7	18655.8	18475.4	18253.3	18033.9	18031.4
34	African_Elephant_SD	14385.3	14408.7	14441.5	14861.2	15213.2	15502.6	15808.2	16086.4	16360.5	16732.3	17069.3	17284.4	17584.1	17837.5	18032.9	18232.8	18551.7	18741.7	19184.8	18929.2	19430.5	19802.7	19851.3	19983.1	20170.2	20306.6	20573.2	20796.1	20854.5	21076.9	21361	21398.4	21505.6	21401.1	21484.4	21369.5	21489.7	21345.3	20920.2	20939.3	20763.6	20531.4	20144	20031.4	19968.8	19693.6	19813.3	19802.8
		1704.06	1702.97	1701.87	1700.78	1699.68	1698.59	1697.49	1696.4	1695.3	1694.21	1693.11	1692.02	1690.92	1689.83	1688.73	1687.64	1686.54	1685.45	1684.35	1683.26	1682.16	1681.07	1679.97	1678.88	1677.78	1676.68	1675.59	1674.49	1673.4	1672.3	1671.21	1670.11	1669.02	1667.92	1666.83	1665.73	1664.64	1663.54	1662.45	1661.35	1660.26	1659.16	1658.07	1656.97	1655.88	1654.78	1653.69	1652.59
35	African_Elephant_Lucy	12713.7	12889.7	13223.9	13437	13498.9	13646.7	13925.9	14225.5	14554.1	14624.3	14623.1	14821.1	15150.5	15259.3	15250.1	15285.9	15671.3	15752.2	15924.5	15771.2	15878.1	15943.6	16055.6	16300	16416.8	16618	16690.7	16695	16844	17159.4	17365.9	17645.5	17562.8	17568.8	17303.2	17477.1	17359.3	17382.1	17236.6	17194.2	17062.8	16943.8	16767.6	16620.8	16627.5	16657.1	16742.2	16415.1
35	African_Elephant_Lucy	11740.3	11798.8	12087.7	12396.2	12421.2	12564.3	12812	13066.7	13137.1	13406.4	13527.5	13825.5	13851.8	14150.6	14267.7	14301.8	14441.2	14616.7	14809.7	14618.9	14716	14718.6	14788.5	14883.8	15213.8	15238.9	15354.9	15436.4	15547.6	15823.2	15957.3	16024.4	16088.2	16241.3	16314.4	16222.4	16043.5	15983	15836.9	15841.4	15816.2	15757.9	15512.9	15420.3	15587.8	15455.8	15011.9	15026.3
35	African_Elephant_Lucy	11826.9	12129	12250.1	12270.2	12612.2	12737.2	12789	12867.6	13030.2	13390.5	13624.4	13717.2	13933.4	14088.6	14208.9	14416.6	14563.6	14713.7	14576.9	14657.7	14686	14832.6	14911.1	15137	15007.3	15209.4	15364.2	15470	15401.8	15661.1	15930	15904.4	16156.1	16200.3	16136.2	16199.5	16099.6	16151	16115.6	15901	15987	15879.9	15679.7	15385	15435.4	15223.7	15118.7	15274.3
35	African_Elephant_Lucy	11933.9	12335.1	12447.6	12570.3	12754.5	12885	13114.9	13263.6	13608.2	13725.7	13977.1	14212	14358.4	14589	14673.1	14950.7	15093.6	14972.6	15168.1	15328.8	15373.7	15525.2	15627.9	15751.3	15904.7	16109.6	16132.9	16052	16317.1	16714.2	16738.6	16822.9	16950.7	17261.7	17002.8	16883.5	16781.3	16777.5	16690.7	16633.6	16507.9	16487.9	16484.5	16073	16037.8	16124.4	15856.8	15765.9
35	African_Elephant_Lucy	10354	10672.2	10702.7	11004.9	11070.6	11367.9	11388.2	11535	11624.7	11987.9	12233.9	12500.2	12707.5	12777.5	12782	12969.2	13155.9	13264.1	13370.4	13505.7	13486	13654.9	13715.1	13894.1	13866.2	14086	14420.9	14362.6	14500.7	14637.4	14813.9	14956.2	14882	15121.7	15065.3	15167.7	15094.4	15027.4	14942.6	14862.5	14599.1	14442.7	14363.7	14321.7	14315	14039.9	14068.8	13964.3
35	African_Elephant_Lucy	13001.7	13158.9	13348.9	13393.4	13667.6	13872	13970.1	14195.6	14302.7	14744.5	14894	15099.5	15347.1	15477.1	15693.9	16022.7	15942.1	16119.1	16032.9	16230.2	16290.2	16323.4	16484.6	16804.5	16866	17065.6	17161.2	17154.4	17141.4	17530	17462	17766.4	17846.6	17939	18196.6	18196.6	18056.1	17971.8	17786	17719.6	17599.1	17498.3	17195.7	17122.9	17213.5	16935.2	16882.5	16819.5
35	African_Elephant_Lucy	11730.1	11798.5	11820.3	12206.6	12264.5	12524.4	12776.9	12888.1	13197.4	13447	13556	13901.1	14001.9	14026.6	14229.4	14629.3	14825.2	14564.7	14883.2	14777.2	14901.8	14969.7	15181.2	15333.1	15257	15553.2	15683	15721.9	15876.4	16127.2	16391	16289.8	16377.6	16496.9	16637.7	16592	16546.1	16381.2	16455.8	16302.2	16043	15866.4	15808.8	15674.6	15710.9	15506.4	15331.1	15280.1
35	African_Elephant_Lucy	10692.9	10979	11099.4	11165.9	11313.7	11457.5	11786.2	12081.4	12232.6	12156.7	12662.9	12862.5	13134.5	13445.1	13444.5	13659.3	13851.9	13942.6	14035.4	14271.4	14343	14171.7	14347.3	14439.7	14555.3	14956.3	15121.3	15110.3	15124.8	15274	15378.8	15533	15763.1	15847.6	15934.3	15831.7	15954.3	15844.4	15558.6	15569.4	15409.3	15333.2	15151.4	14956.6	14818.9	14877.5	14666.6	14386.7
35	African_Elephant_Lucy	10063.4	10105.4	10144.6	10350.3	10491	10695.1	11005.6	11105	11308.7	11575.2	11855.7	11761.6	12158.8	12312.4	12540.5	12674.9	12772.4	12853.8	12883.5	12983	13065.3	13104.4	13241.9	13431	13536.3	13687.4	13820	13866.5	13847.7	14196.1	14251.8	14409.9	14640	14773.8	14772.4	14640.6	14651.2	14670.7	14410.2	14303.8	14163.7	13996.1	13988.6	13848.9	13664.8	13728.9	13669.2	13427.9
35	African_Elephant_Lucy	9166.42	9330.13	9597.96	9822.78	9926.09	10071.6	10250	10276.8	10537.2	10748	11073.5	11223.7	11431.3	11516.6	11708.1	11920.3	12114	12177.7	12360.5	12242	12245.4	12362	12521.1	12789.5	12980.6	13011.3	12954.9	13233.4	13438.6	13438.4	13589.1	13799.8	13992.8	14170.6	14022.8	13976.3	13874.8	13840.8	13689.7	13745.6	13610.6	13311.5	13286.3	13118.6	13059.7	12863.5	12671.5	12728.6
39	warthog_mid_1	28801.5	29157.4	29240.3	29667.5	29966.5	30158.1	30463.9	30993.3	31185.7	31684.2	31652.4	32268.1	32159	32123.6	32494.7	32709.8	33000.7	32871.6	33457.4	33253.8	33450.4	33409.1	33477.2	33812.8	34001.8	34284.1	34724.8	34433.8	34470.9	34858.4	35052.7	35106.3	35274.4	35239.1	35300.1	35538.6	35109.2	35027.2	35006.5	35021.3	34827	34669	34490.7	34484.2	34344.3	33991.2	34599.4	34481.3
39	warthog_mid_2	25236.3	25703.8	25824.2	26199.7	26468.5	26576.1	26778.2	27193.1	27455	27912.1	28068.2	28235.7	28347.5	28732.2	29136.6	28943.7	29331.5	29226.6	29557.5	29512.6	29552.6	29793.9	29780.3	29938.8	30166.6	30585.5	30879.2	30721.8	30876.6	30864.2	31269.8	31288.4	31415.5	31661.6	31548.4	31227.1	31377.4	31378.5	31204	30981.7	31033.7	31162.5	30916.7	30529.6	30725.8	30608.5	30454.5	30411.9
39	warthog_mid_3	27927.4	28488.1	28816.9	29432.7	29591.7	29626.3	29941	30248.3	30529.2	31172.3	31265.4	31527	31408.9	31752.8	32179.7	32148.2	32263.7	32311.9	32608.1	32653.2	32632.2	32861.2	32811.5	33099.9	33387.4	33690.6	33959	34250.4	33943.6	34355.1	34583.7	34719.9	34805.2	34974.8	34734.3	34838.7	34866.3	34924.7	34562.9	34569.9	34501.3	34067.9	34079.7	34087.1	33712.1	33586.9	33539.8	33296
39	warthog_mid_4	21566.7	21678.7	22350.7	22645	22948.5	23088.6	23336.9	23521.1	23809.3	24176.9	24567.2	24732.4	24847.9	25242.9	25388.7	25625	25744.2	25935.6	25977.9	26159.5	26145.4	26231.6	26327.8	26347.2	26532.5	26923.4	26952.2	27317.4	27430.1	27613.9	27868.5	28006.3	27858.8	27977.5	28127.4	28055.7	28131.2	27961.5	27816.2	27807.6	27704.3	27618.7	27464.3	27165.6	27011.5	26759.2	26883.2	26760.4
39	warthog_mid_5	19380.2	19495.3	19524.1	19930.8	20155.5	20307.6	20609.3	20928.5	21139.2	21340.7	21531.2	21967	22066.3	22240	22350.3	22653.1	22557.4	22832.3	22792	23147.7	23096.9	22934.9	22998.8	23097.8	23418.6	24002.6	24103.2	24340.7	24251.8	24352	24441.2	24720.5	24758	24729.3	24775.3	24830.1	24682.9	24694.2	24605.2	24437.4	24366.9	24433.5	24100	23942.9	23978.8	23909.2	23840.9	23622.2
39	warthog_mid_6	21215	21522.8	21643.3	21752.8	21681.9	21917.4	22080.6	22070.2	22495.8	22835.8	22955	22851.7	23209.5	23269.3	23217.5	23342.7	23624.4	23742.7	23672	23536.9	23389.3	23358.4	23633.5	23943.5	23994.3	24597.9	24503.4	24530.5	24494.4	24875.7	24763	24730.7	24817.2	25021.8	25105.2	25139.6	25145.6	25371	25063.7	24943.7	24900.5	25003.2	24726.5	24693	24857.4	24517.9	24435.6	24323.9
39	warthog_prox_1	21016.3	21142	21441.1	21460.1	21567.9	21904	22110.3	22333	22606.7	22770.5	22956.2	23390.8	23519.7	23654.7	23917.5	24047.9	24166.4	24179	24424.6	24466.2	24551.3	24573.8	24673.2	24842	25000.2	25118.2	25291.4	25646.3	25572	25811.2	25526.7	25761.3	25894.8	25886.1	26040.8	26032.8	26146.7	25874.8	25749.4	25808.2	25816.9	25719.4	25624.6	25282.7	25593.4	25287.8	25497.4	25192.3
39	warthog_prox_2	16207.5	16307.4	16462.2	16878.1	16974.9	17028.9	17212.6	17679.8	17657.7	18033.7	18049.4	18166.3	18116.5	18229	18596.3	18962.2	18807.8	18896.3	19090.1	19378.8	19257.7	19362	19486.8	19498.3	19515.7	19871.4	20023.6	20245.5	20137.2	20156.8	20254.4	20466.1	20313	20506.4	20568.6	20708.8	20353.1	20557	20431.8	20337.7	20211.2	20239.3	20176.8	20241.2	19877.1	20114.8	19728.7	19975.9
39	warthog_prox_3	19329.2	19244.4	19553.1	19862.7	20105.9	20160.5	20430.6	20675.7	20810	21177.9	21408	21405.8	21590.8	21720.7	21855.9	22104.3	22231.3	22188.2	22739.4	22696.2	22629.1	22528.6	22824.3	22944.1	22999.2	23335.9	23379.8	23517.8	23618	23771.1	23771.8	23883	24083.4	24359.9	23990.6	23935.2	23894.1	23991.9	24007.6	23957.5	23765.9	23823.5	23916.1	23793.9	23579	23535.5	23538.4	23780.9
39	warthog_prox_4	15784.5	15924.3	16142.1	16391.1	16481.1	16575.4	16835.7	16978.4	17217.3	17572.3	18209.5	18075.6	18163.9	18301.2	18306.5	18606.5	18783.1	18915.2	19142.3	19232.9	19301.2	19411.1	19334.8	19482	19877.1	19889.5	19986.3	20338.1	20243.6	20227.3	20259.8	20399.9	20442.2	20565.2	20491.9	20544.8	20473.9	20271.6	20162.5	20292.7	20358.5	20272.5	20060.6	19923.9	19795.3	19870.3	19948.6	19773.8
39	warthog_prox_5	21477.5	21763.7	21925.6	22224.2	22298	22647.7	23020.9	23338.4	23271	23717.9	23767.4	24036.1	24225.4	24305.5	24858.3	24950.4	24858.6	25173.5	25114.4	25281	25225.1	25303.5	25535.6	25786.6	26006.9	26381.6	26474.6	26672	26775.7	26971	26878.9	26994.6	26907.2	26991.5	26854.6	27068.3	27284.3	27236.2	26919.1	26710.4	26760.8	26851.5	26483.9	26465.4	26494.6	26309.9	26061.6	26191.9
39	warthog_tip_1	57857.8	58136.1	59054.6	59205	58959	59054.3	58957.7	59637.8	59812.4	60308.6	60260.2	60750.3	60764.9	60665.5	60415.7	60429.7	60622.1	60557.8	60764.8	60093.2	60262.5	59929	60029.4	60465.2	61073.6	61639.2	61447.9	61283.7	60557.3	60900.6	60851.7	61333.8	62064.1	62586.6	62829.6	62708.2	62695	62593.8	62387.6	62524.8	62649	62434	62096.3	62464.4	62350.3	62914.5	62641.9	62362.7
39	warthog_tip_2	16505.7	16816.2	16711.7	16859.5	16942.3	17121.8	17107.6	17102.6	17204.8	17361.4	17329.4	17640.3	17623.7	17518	17585.8	17594.9	17902	17688.6	17596.6	17598.2	17683.8	17640.5	17923.5	17963.8	18126.9	18440.1	18467.7	18374.8	18125.2	18528.2	18466	18470.3	18551.3	18631.4	18763.7	18801.5	18692.2	18669.5	18632.1	18624.4	18666.3	18525.7	18440.7	18395.5	18476.8	18519.9	18420.9	18466.5
39	warthog_tip_3	37427.6	37587.2	37845	38205.7	38176.3	38461.6	38598.5	38317	38825.8	38868.2	39425.1	39569.1	39842	39742.9	39551.9	39972.5	39745.8	39609.5	40012.8	40178.8	39499.1	39440.3	39730.6	39780.3	40132.5	40878.5	41092.8	40685.4	40587	40671	40751.6	40968.6	41360	41879.1	41804.5	41891.2	41767.5	42068	41709.9	41456.6	41453.3	41692.5	41663.1	41168.4	41422.8	41416.9	41452.5	41434
39	warthog_tip_4	8542.08	8472.02	8659.99	8769.88	8844.98	8883.4	8891.22	9074.18	8945.15	9254.26	9358.1	9356.75	9410.83	9368.38	9360.71	9562.37	9755.59	9601.8	9682.04	9764.24	9807.37	9705.42	9890.57	9847.3	9947.43	10108.7	10231.8	10294.3	10294.2	10468.4	10473.3	10375.3	10455.7	10643.1	10605.5	10565.2	10567	10378	10364.9	10336.2	10345	10382.6	10257.8	10302.6	10263	10331.4	10378.2	10225.3
39	warthog_tip_5	14851.8	14904.8	15092.8	15216.6	15271.3	15271.6	15453.2	15463	15431.2	15578.2	15799.7	15727.6	15707.7	15960.1	15958.2	15918.8	16066.4	16241.7	16101.8	16202.7	16156.5	16284.9	16387.1	16452.6	16652.5	16607	16692.2	16840	16692.7	16909.8	16872.4	16909.7	17019.3	17081.6	17336	17169.7	17133.9	17276.2	17167.7	17161.3	16990	16954.2	17009.6	16962.9	16849.9	16919.5	16805.5	16803.6
		1704.12	1703.03	1701.93	1700.84	1699.74	1698.65	1697.55	1696.46	1695.36	1694.27	1693.17	1692.08	1690.98	1689.88	1688.79	1687.69	1686.6	1685.5	1684.41	1683.31	1682.22	1681.12	1680.03	1678.93	1677.84	1676.74	1675.65	1674.55	1673.46	1672.36	1671.27	1670.17	1669.08	1667.98	1666.89	1665.79	1664.7	1663.6	1662.51	1661.41	1660.32	1659.22	1658.12	1657.03	1655.93	1654.84	1653.74	1652.65
17	Asian_Elephant_44_3_213	23534.3	23725.9	24181.8	24341.5	24511.6	24748.4	24786.9	25157.3	25488.2	25377.5	25561.9	25694.5	25623.8	25625.1	25824.3	26257.1	26315.6	26503.8	26942.9	26577.7	26639.7	26545.8	26725.2	26624.5	26433.5	26884.7	27101.2	27330.2	27561.4	27764.8	27841.5	27714.5	27732	28035.3	28030.4	28102.5	28023.7	27647.7	27997.9	27882.4	27423	27201.4	27181.7	27406.2	27274.6	27175.8	27047	26954.1
17	Asian_Elephant_44_3_213	23417.1	23511.8	23793.6	23977.1	24254	24298.3	24549.8	24995.3	25153.4	25487.1	25464.4	25619.9	26008.9	26053.6	26019.8	26259.9	26435.5	26740	26649	26837.6	26807.6	26641.9	26629.5	26665.6	26868.3	27343.3	27296.7	27666.8	27739.7	28124.9	27973.3	28049.5	28304.3	28501.4	28843	28614.7	28608.5	28256.2	28225.8	28049.9	27963	27871.1	27677.8	27494.3	27579	27660.3	27377.4	27224.9
17	Asian_Elephant_44_3_213	31470	31458.3	31817.2	31702.9	31795.4	32217.6	32544.6	32547.1	32945.3	33238.1	33379.3	33339.1	33455.1	33536	33720.3	33763.3	33604.9	34460	34142.3	34087.8	34154.1	34179.7	33954.3	34117.4	34371.8	34555.5	34682.7	35050	35127.4	35273.6	35427.4	35594.8	35610.8	35721.8	35760.8	35761.9	35476.1	35385.5	35595.1	35338.3	35158.9	35041.8	34979.1	35088.3	34798.1	35015.7	35003.1	35001.6
17	Asian_Elephant_44_3_213	27000.1	27188.7	27375.7	27574.2	27620.2	28074.9	28467.4	28536.7	28614.5	28855	29193.8	29108	29130.4	29400	29450.2	29600.9	29877.8	29949.8	30162.7	29774.8	29907	29784.6	30098.4	30191.7	30285.9	30636.2	30415.6	30800.8	30743.7	31035.6	31186.8	31115.3	31282.3	31590.8	31573.8	31903.6	31445.3	31278.3	31055.6	31170.6	31251.3	31160.7	30870.6	30993.1	30878	30919.1	30599.9	30848.9
17	Asian_Elephant_44_3_213	23903.8	24073.6	24293	24416.6	24658.8	24729.4	24995.3	25141.1	25581	25815.7	25756.4	25895.9	26010.7	25985.6	26112.5	26192.2	26635.5	26752.5	26796.9	26969.1	26931.9	26753.6	26799.9	26683.2	26872.7	27410.5	27769.5	27807.6	28059	27943.3	27818.5	28192.2	28469.1	28332.1	28401.4	28426.3	28015.1	28197	27874.7	28041	28040	27720.4	27733.3	27702.7	27640.6	27733.5	27439.5	27691.9
17	Asian_Elephant_44_3_213	23903.8	24073.6	24293	24416.6	24658.8	24729.4	24995.3	25141.1	25581	25815.7	25756.4	25895.9	26010.7	25985.6	26112.5	26192.2	26635.5	26752.5	26796.9	26969.1	26931.9	26753.6	26799.9	26683.2	26872.7	27410.5	27769.5	27807.6	28059	27943.3	27818.5	28192.2	28469.1	28332.1	28401.4	28426.3	28015.1	28197	27874.7	28041	28040	27720.4	27733.3	27702.7	27640.6	27733.5	27439.5	27691.9
17	Asian_Elephant_44_3_213	24709.1	25213.9	25277.4	25507.2	25626.6	25900.9	26258.8	26541.1	26590.8	26843.5	27340.2	27331.4	27416.7	27769.5	27908.9	28169.1	28374.5	28527.1	28574.3	28394.3	28385	28456.1	28488.5	28862.7	28925	29191.2	29458.5	29771.4	29828.7	30075.1	30133.6	30239.4	30320.4	30374.3	30416.1	30492.5	30708.3	30510.9	30199.6	30097.5	29969.6	29789.1	29371.8	29116.6	29170.2	29507.8	29065	29198.6
17	Asian_Elephant_44_3_213	27762.1	27874.6	27906.6	28087.7	28319.8	28391.4	28746.5	29165.4	29469.5	29587.5	29390.2	29507.8	29650.1	29927.3	30076.4	30160.9	30335.1	30447.5	30637.3	30592.9	30518.4	30220.3	30668.5	30703.9	30827.1	30991.8	31207.8	31255.5	31742.4	31628.1	31841.9	31844.5	31902.2	32080.3	32183.9	31931.3	32011.4	31912.3	31756.7	31660.6	31495.3	31476.4	31483.8	31329.2	31413	31524.8	31154.9	31266.9
17	Asian_Elephant_44_3_213	18926.8	19174.8	19128.3	19406.8	19651.3	20188.6	20406.5	20554	20678.9	20747.4	21292	21338.3	21442.4	21703.7	21723.7	21796.1	21945.4	22243.5	22406.5	22329.6	22136	22114.8	22526.1	22561.7	22708.6	22810	22799.6	23080.3	23325.6	23452.6	23645	23590.6	23870.7	24098.2	24144.2	24040	23960.8	23876.5	23712.6	23490.4	23589.8	23261.1	23261	23018.3	23012.5	22660.3	22758.4	22656.1
17	Asian_Elephant_44_3_213	23812.1	23847	24067.9	24090.9	24320.1	24352.8	24674.9	25066.2	25431.3	25387.6	25739	25480.6	25749.7	26039.2	26041.7	26224.2	26476.6	26608.7	26639.2	26604	26356.5	26180	26363.8	26385.8	26511.8	27216.3	27086.6	27387.8	27471	27545.1	27618.6	27634.2	27742.2	28041.5	28234.8	28064.1	28044.8	27857.7	27634.8	27465.6	27376.5	27305.3	27321.5	27378	27172	27248.8	26889.4	26995.7
18	Asian_Elephant_44_3_214	22989	22714.7	23045.8	23430.1	23394.6	23485.4	23814.1	24261.8	24209	24298.5	24632.9	24621.3	24835.4	24981.6	24961.5	25113.2	25110.8	25451.9	25593.4	25650.4	25525.3	25443.9	25535.9	25491.4	25742.4	25560.4	26041	26280.3	26523.8	26746.3	26658.1	26834.7	26760.9	26863.6	27003.8	26699.1	26854.7	26816.2	26588.6	26443.6	26355.8	26338.8	26248.6	26343.5	26402.2	26042.7	26122.7	26074.9
18	Asian_Elephant_44_3_214	27785	27874.9	28109.4	28211.6	28284	28682.3	29052.2	29028.1	29093.7	29599.2	30032.3	29939.3	29882.4	30170	30473.3	30509.8	30546.2	30846.7	30839.8	30925.4	31036.8	30925.7	31130.6	30992.3	31070.3	31522.1	31927.8	31704.4	31793.5	32123	32365.4	32449.3	32551.7	32812.4	32755	32415.3	32593.8	32157.1	32180.7	32222.8	32165.7	31955.5	31854.9	31838.7	31689	31870.6	31673	31812.9
18	Asian_Elephant_44_3_214	21663.8	21741.2	21769.9	22126.9	22275.3	22278.9	22630.8	22811.8	22997.6	23262.4	23427.6	23572.2	23503.5	23622.9	23685.2	23928.2	24255.3	24262.3	24255.5	24376.6	24329.8	24109.5	24188.6	24344.3	24454.8	24965.3	25049.7	25187.1	25246.4	25491.7	25519.4	25453.2	25479.7	25640.6	25651.7	25615.6	25975.1	25438.3	25500.9	25396.5	25421.5	25166.6	25071.1	24814.4	24878.4	24785.4	24430.2	24679
18	Asian_Elephant_44_3_214	29436.4	29635.3	29595.6	29928.6	30072.5	30207	30575.9	30283	31038.1	31206.8	31301.5	31230.9	31463.1	31495.6	31452.5	31991.1	31905.4	31778.4	32133.5	32199.3	32453.1	32065.2	31985.7	32084.5	32362.8	32535.8	32869.2	32878	32978	33093.8	33239.4	33284.1	33240.1	33371.4	33431.1	33794.2	33869.7	33642.9	33458	33208.3	33230.1	33165.6	32982.3	32525.6	32904.6	33082.3	32958.7	32979.1
18	Asian_Elephant_44_3_214	21495.6	21506.2	21878	21980.6	22259.9	22487.5	22639.1	22792.4	22858.1	23217.8	23280.1	23407	23426.3	23527.6	23714.2	23804.1	24000.8	24097.1	24129	24152.2	24035.6	24101.7	24259.2	24399.3	24232.3	24596	24756.5	24802.6	25188.5	25172.5	25290	25552.5	25459.9	25419.3	25860.2	25544.7	25222.4	25247.6	25530.6	25309.2	24993.1	24922.8	24938.9	24844.3	24747.4	24906.3	24674.8	24829.6
18	Asian_Elephant_44_3_214	30262	30586.7	31092.8	31158	31302.5	31398.8	31655.2	31608.8	31916.3	32520.6	32690.6	32391.1	32388.3	32682.7	33036.7	33242.9	32877.9	33096.6	33336	33254.7	33378.4	33156.5	33166.5	33322.2	33458.2	33786.8	34413.5	34167.3	34376	34622.8	34904.9	34947	34666.6	34935	35144.7	35221.9	34788.2	34530.7	34914.4	34651	34389.1	34504	34519.2	34130.6	34244	34354.5	34289.2	34256.1
18	Asian_Elephant_44_3_214	23743.3	24067.3	23836.5	24133	24432.3	24621.2	24840.9	25149.1	25484.5	25797.7	25961.1	26016.7	26281.1	26357.1	26446	26690.5	26680.9	27051.9	27273.7	26968.3	26867.9	27195.6	27211.1	27143.5	27235.1	27420	27942.1	28120.8	28202.1	28559.1	28518.5	28713.2	28624.1	28689.5	29133.6	28935.6	28822.1	28557.4	28572.5	28492.4	28130.2	27987.1	27859.9	27826.7	27708.1	27796.6	27932.8	27791.5
18	Asian_Elephant_44_3_214	25799.8	25850.1	26217.6	26371.7	26354.7	26672.9	27100	27132.2	27540	28077.6	27775.9	27861.2	28016.3	28101.2	28079.6	28255.8	28484.2	28764.5	28883.6	28796.6	28754.6	28613.7	28700.6	28776	28931.5	29239.2	29302.1	29704.9	29662.6	30004.6	29956	30180	30354.2	30274	30593.7	30291.5	30277.3	29989	30057.7	29935.5	29923.7	29840.5	29481.8	29548.8	29507	29611.5	29500.9	29420.4
18	Asian_Elephant_44_3_214	29456.8	29467.9	29534	29744.2	30043	30153.4	30526.8	30875	31025.6	31079.6	31268.4	31229.7	31261.8	31525.4	31736.3	32018.9	32097	32316.2	31978.3	32245.4	32160	32070.3	32051.7	32057.6	32351	32751.9	32928.5	32896.1	33231.6	33285.4	33017.6	33488.8	33824	33908.3	33526.7	33540.5	33758.5	33746	33385.5	33366.5	33444.9	33294.8	33195.5	32890.4	33223.4	32737.1	32954.1	32883.4
18	Asian_Elephant_44_3_214	21082.8	21582.9	21861	21909.7	22112.6	22216.7	22401.2	22631.8	22864.1	23136.8	23139.7	23269.6	23502.5	23614.1	23841.3	24025	24110.9	24416.7	24340.2	24539.9	24277	24261.6	24276.6	24563.9	24469.3	25006.5	24875.7	25211.2	25254.9	25333.8	25579.8	25875.3	25763.3	25663.5	25884.8	25680.4	25943.3	25780.7	25760.3	25774.4	25465.7	25150.7	25168.3	25224.8	25038.5	25032.6	25030.2	25055.3
19	Asian_Elephant_44_3_219	31676.4	32097.2	31858.2	32034.9	32338.8	32710.5	33124.7	33190.8	33414.1	33804.3	34128.2	34108.4	34073.1	34282.7	34742	35061.8	35054.9	35190.4	35028.9	35339.5	35451.8	34931.8	35221	35436.4	35604.8	35805.8	36119.8	36333.9	36468.8	36795.2	36953	37044.2	37071.4	37101.2	37323.6	37213.2	37355	37136.1	37100.5	36897.1	36646.5	36755.8	36738.2	36449.5	36443.7	36321.1	36009.7	36285.9
19	Asian_Elephant_44_3_219	33766.1	33684.5	33931.9	34354.6	34570.9	34735.7	35020.7	35016.4	35267.1	35848.8	35709.3	36130.7	36256.4	36302.7	36377.5	36913.2	36708.3	36786.6	37302	37208	36937.8	37114.9	37269.4	37140.7	37370.3	37888.5	38083.6	37934.9	38358.9	38658.2	38660.3	38925.8	38942.6	38851.1	39110.5	39063.6	39280.9	39220.8	38765.1	38638.4	38652.1	38635.5	38358.3	38574.8	38441.4	38506.8	38139.4	38193.2
19	Asian_Elephant_44_3_219	27818.1	27938.2	28491.3	28593.6	28681.4	28865.7	29286.5	29362.7	29801.4	30096.6	30213.4	30305.4	30268.6	30498.8	30930.8	31127	31207.9	31456.6	31504.1	31328.2	31207	31077.6	31449.3	31546.7	31666.4	32051	32063.2	32077.8	32514.3	32609.2	32799.5	33267.6	33492.8	33233.2	33532.9	33338.9	33499.5	33210.7	33258.7	33097.8	33033.4	32875.9	32689.9	32231.8	32328.6	32320.1	32310.6	32108.1
19	Asian_Elephant_44_3_219	39951	40344.5	40417.6	40750.1	41126.9	41291	41615	41793.7	42431.5	42530	42794.6	42575.5	42606.8	42730.4	43421.4	43720.9	43778.6	43481.7	43882.9	43467.9	43774.9	43480	43621.9	44072.9	44234.5	44403.6	44912	45358.5	45381.9	45525.2	45624.1	45526.6	45475.9	45847.8	46101.3	46664.8	45915.8	46226.1	45633.9	45579.2	45623.8	45550	45241.1	45001.8	45251.4	45476.1	45254.1	45331.5
19	Asian_Elephant_44_3_219	31424.1	31834.5	31750.4	31803.4	32267.6	32582.4	32763.4	32926.2	32981.4	33375.2	33505.3	33759.1	33945.2	34246.4	34534.2	34713.1	34597.6	34717.7	34749.5	34980.3	35033.3	34926.6	35058.2	34881.1	35092.3	35424.3	35851	35990.5	35903.4	36250.4	36295.2	36409.6	36502.2	36726.4	37081.3	36796.6	37149.8	36583	36806.2	36781.6	36615.3	36401.2	36143.9	35797.1	36234.5	36106.6	35974.8	36006.8
19	Asian_Elephant_44_3_219	39693.6	39570.9	40154.6	40305	40527.9	40871.2	41242.5	41515	41894.8	42022.4	42259.9	42129.2	42518.4	42641.6	42820.4	43342.3	43676.6	43480.3	43557.6	43500.7	43366.9	43355.5	43562.9	43680	43864.9	44213	44670.8	44837.8	45033.8	45160.4	45551.7	45794.3	45792	45960	45927.6	46014.1	45812.4	45472.5	45679.6	45303.8	45565.4	45341.7	45193.2	45099.8	45187	44941.4	44646.4	44855.6
19	Asian_Elephant_44_3_219	38185	38086	38351.5	38686.2	38969	39210.5	39547.7	39887.5	39886.5	40947.9	40838.2	40721.8	41209.3	41357.3	41431.9	41668.9	41928.6	41785.5	42046.2	42117.6	42245.4	41607.7	41833	42347.2	42316.5	42446.4	42819.3	43303.8	43328.3	43678.6	43821.9	44018.3	44140.1	44430.1	44366.1	44296	44394.8	44189.9	44273.5	43795.4	43667.6	43614	43271	43082.3	43789.1	43283.4	43139	43081.3
19	Asian_Elephant_44_3_219	32588.7	32467	32927.7	33224.4	33408.2	33789	33989.6	34110.3	34232.4	34860	34865.6	35022.8	35425.5	35639.6	35879.3	36176.6	35940.4	36034.9	36315.9	36360	36373	36223.9	36069	36123.2	36387.5	36692.4	36741.4	37394.8	37568.6	37638.5	37902.3	38047.1	38175.1	38285.8	38293	38690.6	38163.8	37958.6	38022.4	37748.2	37451.1	37435	37522.2	37120.3	37297.5	37396.2	37295.4	37056.6
19	Asian_Elephant_44_3_219	35922	35730.7	36005.7	36528.6	36805.5	36782.7	37394.3	37696.9	37817.1	37841.1	38298.9	38506.2	38531.7	38545.2	38975.9	39096.9	38953.5	39318	39332	39346.5	39407.3	39333.3	39466.2	39448.7	39441.1	39945	39871.2	40291.2	40979.5	40692.5	40932.2	41094.5	41367.5	41296.3	41408.3	41592.2	41092.3	41278.2	41126.4	41116.3	40968.7	40976.2	40794.6	40504.6	40511.3	40687.7	40036	40120.3
19	Asian_Elephant_44_3_219	35657	35684.6	35780.7	35982.2	36507.6	36746.2	36929.2	37063.9	37475.5	37783.3	37776.4	38304.2	38055	38094.3	38300.9	38431.1	38957.2	38678.6	39004.5	38903.3	38894.7	38557.6	38674.3	38823.3	39057.9	39439.4	39713.3	39899.6	40049.3	40198.6	40312	40673.1	40902.6	41110.9	41004.5	40972.4	41332	41058.3	40833.5	40565.5	40403.4	40227	40094.9	40170.9	39939.2	39983.5	40051.7	40193.3
		1704.1	1703	1701.9	1700.81	1699.71	1698.62	1697.53	1696.43	1695.33	1694.24	1693.14	1692.05	1690.95	1689.86	1688.76	1687.67	1686.57	1685.48	1684.38	1683.29	1682.19	1681.1	1680	1678.91	1677.81	1676.72	1675.62	1674.53	1673.43	1672.34	1671.24	1670.14	1669.05	1667.95	1666.86	1665.76	1664.67	1663.57	1662.48	1661.38	1660.29	1659.19	1658.1	1657	1655.91	1654.81	1653.72	1652.62
42	Unknown_Ivory_Corkscrew	29331.7	29499.1	29525.6	30187.3	30238.6	30171.1	30768.6	30868.2	31276	31713.1	31933	31742.1	31866.8	31816.2	32072.7	32314.4	32630.5	32765.9	32547.3	32448.1	32540.8	32395.9	32663	32668	32678.6	33161.8	33361.8	33738.7	33605.6	33610.3	33659.4	33808.7	33990.9	34227.5	34459.2	34470.8	34316.2	33919.3	33845.4	33930.5	33703.6	33649.9	33599.8	33275.7	33360.4	33062.6	33259	33186.6
42	Unknown_Ivory_Corkscrew	15486.4	15633.2	15514.1	15788.7	15919.5	15965	16382.3	16631.2	16791.8	16772.9	16852.1	16888.3	17083.4	17216.5	17328.3	17471.6	17644.3	17908	17766.9	17988.8	17932.3	17866.7	18040.5	18109.4	17976.1	18185.1	18279.5	18368.5	18823.2	18698.9	18684.1	18775.1	18917.1	19056.6	19125.9	18806.8	19090.4	18723.8	18758.8	18570.4	18447	18608.9	18744.8	18522	18321.2	18343.3	18148.4	18131.1
42	Unknown_Ivory_Corkscrew	19143.3	19193.6	19427.2	19740	19776	19989.8	20242.9	20291.8	20463.9	20783.7	20773.5	21099.9	21101.3	21239	21254.4	21084.8	21362.5	21529.6	21442.4	21675.5	21792.4	21719	21689.2	21589.6	21652.5	22008.8	21828.4	22303.5	22240.2	22274.1	22254.2	22248.9	22298.9	22509.9	22652.7	22482.3	22566.8	22311.1	22358	22093	22210.8	22102.1	21951.8	22116.1	21957.9	21819.4	21723.7	21762.8
42	Unknown_Ivory_Corkscrew	18131.6	18316.9	18569.3	18966.2	19087.7	19384.8	19698.8	19854	20184.6	20271	20398.2	20688.7	20840.3	20826.1	20882.1	21071.5	21544.1	21629.1	21592.9	21935	21677.3	21484.3	21582.7	21687.9	21856.8	22146.1	22471.2	22587.7	22508.2	22814.8	22862.4	23111.9	23148	22893.6	22954.2	23074.2	23146	22670.7	22658	22630.3	22452.8	22198.4	22136.9	22119.3	21990.8	22192.4	21543.1	21733.1
42	Unknown_Ivory_Corkscrew	37792.3	38108.4	38617.8	38609.9	38733.2	39103	39416.1	39733.9	39965.7	40158.1	40005.7	40334.3	40210.2	40145.5	40483.7	40828.9	41035.8	41505.9	41517.3	41218	41172.6	40964.3	40884	41004.8	41278.3	41723.2	41360.9	41931.6	42206.8	42517.7	42411.3	42392.7	42282.3	42528.6	42649.3	42384	42820.4	42610.2	42591.9	42437.1	42474.5	42259.7	42173.1	42016.9	42132.5	41415.9	41915.5	41898.3
42	Unknown_Ivory_Corkscrew	22311	22332.8	22539.3	22749.7	23209.7	23344	23468.8	23808.2	24067.7	24262.7	24422.8	24477	24576.5	24777.6	24755.9	24769.9	24977.2	25182.2	25247.6	25319.5	25256.7	25222.3	25502.1	25497.6	25547	25646.1	25835.5	25861.9	25930	26165.6	26287.3	26370.4	26284	26388.4	26500.3	26388.8	26196.2	26381.7	26085.2	26125.8	25956.8	25955.2	25909.1	25683.5	25709.1	25472.2	25314	25619.8
42	Unknown_Ivory_Corkscrew	41681.1	41967.2	42086.2	42739	42935.4	42937.6	43320.4	43682.5	43469.1	44359.5	44097.9	44292.2	44269	44377.2	44422.9	44301.8	44317.6	44587.6	44903.6	44945.8	45043.3	44666.2	44464.3	44409	44040.4	44396.8	44724.9	45042.8	45105.2	45375.5	45384.6	45923	46104.3	46113.7	46512	45956.8	46083.2	45667	45649.5	45694.7	45469	45548.4	45558.6	45463.7	45310	45649.6	45430.5	45976.5
42	Unknown_Ivory_Corkscrew	43059.8	43769	43898.9	44365.3	44707.8	44852.8	45231.8	45182.1	45940.7	45804	46038.4	46240.6	46183	46206	46592.7	46881.8	47008	47252.8	46841.6	47034.2	46900.5	46802.1	46688.1	47054.8	47287.6	47541	47646.9	48049.6	48133.3	48115.8	48131.6	48255.2	48560.4	48564.6	48350.5	48368	48954.4	48422	48359.1	48312.3	48182.7	48002.7	47944.7	47885.2	47867.4	47727.9	47465.5	47533.7
42	Unknown_Ivory_Corkscrew	17955.8	17933.1	17985.3	18330.3	18616.2	18777.2	18967.3	19207.5	19645.5	19723.8	20021.9	20194.6	20335.1	20549.1	20626	20677	20918.1	21151.1	21035.6	21120.2	21167.1	21295	21358.1	21346.6	21694.4	21698.9	21668.8	22301.3	22312.1	22423.4	22407.4	22693.9	22752.1	22760.8	22654.4	22571.4	22638.1	22683.8	22308.6	22469	22259.9	22077.2	22028.8	21967.1	21861.3	21834.4	21601	21620.2
42	Unknown_Ivory_Corkscrew	17769.8	17989.9	18218.2	18417	18689.9	18752.1	19143.7	19154.1	19537.3	19876.4	20011.8	20033.8	20167.3	20263.9	20570.4	20728.4	20659.2	20761.4	21063.7	21125.1	21240.1	21143.8	21028.2	20993.5	21057.6	21431.4	21474.3	21668.8	21862.8	21971.4	21890.6	22162.6	22306	22302.4	22372.7	22451	22387	22194	22016.3	22045.2	21942.4	21865.3	21667.9	21213.4	21371.3	21662.3	21194.8	21381.7
20	Asian_Elephant_Eagle	29308.8	29370.6	29546.1	29993	30050.8	30448.5	30738.3	31064.3	31135.7	31531.1	31888.6	31873.7	31796.8	32064.9	32491	32645.2	32758.8	33145.2	32830.7	33060.9	33025	33184.1	33049.2	33304.5	33173.7	33507.7	33924.9	34200.7	34257.2	34303.2	34406.7	34760.8	34988.2	35249.1	34821.3	34859.8	34974.6	34868	34781.4	34649.5	34547.9	34568.2	34284.4	34104.7	34149.3	34034.1	33919.7	33778.1
20	Asian_Elephant_Eagle	27229.3	27194.7	27053.7	27576.7	27852.4	28184.8	28493.2	28449.8	29107.8	29314	29531.8	29376	29640.1	29792	29930.7	29987.7	30143.3	30503.8	30120.2	30244.1	30402	30111.5	30159.4	30387.7	30526.2	31122.3	31284.1	31503.5	31273.6	31465.7	31636	31626.5	31579.2	31760	32029.9	31965.4	31924.4	31625.4	31505	31198.4	31111.1	31063.7	30828	30878	31117.2	30848.8	30626.9	30852.3
20	Asian_Elephant_Eagle	21304.4	21839.1	21886.1	22137.6	22521.1	22528.8	22805.9	22981.4	23271	23519.3	23993.1	24072.2	24086.7	24232.4	24369.5	24715.9	24752.5	25068.6	25182.6	25414.3	25273.4	25130	25250.8	25216.8	25339.2	25762.7	26226.2	26279.1	26411.8	26660.5	26795.1	26809.2	26889.2	26974.9	26993.6	26885.9	27104.9	26629.9	26797.3	26441.4	26421.9	26338.1	26156.2	26233.1	26323.6	25697.5	25744.3	25816.9
20	Asian_Elephant_Eagle	38612.9	38982.8	39000.7	39320.8	39748.2	40043	40117.5	40429	40596.6	41056.9	41213.5	41447.2	41688.8	41664.9	42008.3	42229.8	42143.8	42819.8	42289.2	42481	42708	42389.5	42764.3	42609.6	42834.6	43048.9	43418.3	43537.9	43847.7	44135	44045.5	44409.4	44758.2	44766.5	44690.3	44375.1	44435.5	44189	44126.7	44091.8	44004.9	43935.2	43848	43842.1	43654.8	43774.5	43309.5	43562.6
20	Asian_Elephant_Eagle	30024.9	30240.1	30559.3	30763.6	30921.8	31068.6	31514.1	31874.9	32277.8	32610.5	32600	32620.6	32747.3	33111.6	33209.5	33478	33629.7	33852.1	33844.1	33847.2	33756.9	33715.9	33934.7	33930.1	33960.8	34373.1	34567.4	35151.2	35377.9	35439.7	35586	35632.2	35669.7	35825	36165.8	35740.6	35808	35583.6	35391.4	35401.2	35231.2	35037	34727.4	34553	34791.5	34919.7	34492.3	34447
20	Asian_Elephant_Eagle	32726.2	33270	33560.2	33654.9	33890.5	34013.5	34386	34550.9	35056.6	35027.6	35025.2	35052.4	35016.8	34973.2	35104.6	35235.5	35525.8	35422.6	35214.3	35567.6	35661.9	35507.3	35460.3	35747.6	35598.9	35883.3	36119.1	36265.3	36296.1	36709.3	36745.5	36877.9	36903.8	37048.5	36891.8	36966.3	36920.4	36977.5	36936.8	36701	36478	36438.7	36361.4	36433.6	36295.1	36799.4	36516.2	36499.3
20	Asian_Elephant_Eagle	26847.1	27135.5	27315.9	27489.5	27847.3	27896.9	28214.8	28439.7	28634.5	28641.6	28744.9	29119.6	29317.5	29477.5	29542.9	29825.9	29926.7	29772.2	29807	30016.6	29937.9	30050.8	30102.3	29969	30132.8	30584.9	30490.4	30956.7	30914.2	30900.5	30965.6	31145.6	31431.4	31345	31253.4	31503.5	31290.2	31209.8	31194.6	31074.7	31028	30994.2	30832.2	30972.8	30903.8	30828.2	30408.9	30515.7
20	Asian_Elephant_Eagle	40149.6	40394.1	40625.5	40660	40718.4	41144	41562.1	41514.6	42048.1	42348.6	42246.3	42573.5	42685.6	42467.4	42573.5	42917.6	42919.8	43382.8	43128.8	43097.5	42670.6	42665.5	42783.9	42794.7	43111.1	43909.4	43892.2	44130.1	43835.4	44195.6	44368.3	44518.6	44401.8	44567.7	44741.8	44820.5	45119.3	44828.2	44412.1	44444.6	44349.6	44111.1	43689	43651	44064.1	44130.6	43601.2	44370.8
20	Asian_Elephant_Eagle	46329.3	46666.8	46997.7	47333	47541.6	47487.7	48151.7	48072.2	48416.4	48704.7	49018	48902.4	49013.9	48997.1	49217.3	49656.6	49786.9	49706.3	49179.7	49421.9	49324.3	49292.2	49470.2	49469.5	49597.3	50376.3	50338.8	50926.8	50931.9	50807.1	50780.9	51053	50897	50893.5	51437.8	51273.3	51410.6	50911.7	50875.1	50675.5	50841.3	50593.3	50363.9	50475.6	50241.6	50491.2	50215.3	50480.6
20	Asian_Elephant_Eagle	29186.5	29418.8	29585.6	30171.9	30223.1	30265.7	30351.2	30771.7	31329.3	31217.1	31519.9	31687.1	31659.2	31935.9	32166.2	32293.2	32435.8	32265.9	32817.5	32592.9	32615.8	32496.7	32606.5	32398.4	32539.7	33084.3	33410.4	33486	33673.1	33520.3	33703.6	34042.8	33974.9	33956	33848.9	34259.5	34071.6	33799.8	33918.1	33709.3	33483	33426.9	33126.4	33008.2	33011.5	33172.8	33269.9	33207.3
21	Asian_Elephant_LadyBasketRose	23827.2	23846.9	24238	24546.3	24865	25025.3	25365.7	25547.4	25925.4	25898.9	26398.3	26589.2	26897.8	26878.6	27016.9	27223.2	27346.7	27613	27691.4	27929.4	27949.3	27757	27912.5	27805.4	28049.7	28359.2	28676	28955.6	29283.7	29498.3	29300.5	29454.2	29641	30116.4	29954.8	29826.6	29862.1	29351.4	29699.6	29561.2	29329	29135.8	28979.4	28959.4	28784.6	28937.2	28529.2	28490.1
21	Asian_Elephant_LadyBasketRose	25083.6	25299.4	25525.2	25594.9	25791.1	26171.5	26507.2	26741.8	26885.8	27249.8	27471	27514.8	27831.1	27883.6	28142.5	28456.3	28831.3	28784.5	28715.5	28721.3	28971.8	28879.2	29099.7	29080.5	29117.3	29796.3	29781.6	30008	30227.8	30541.2	30516.1	30677.9	30909.6	30947.3	31028.6	30985.5	31012.2	31038.4	30871.9	30772.7	30438.1	30310.5	30107.9	30124.7	29981.7	29763.2	29524.1	29524.3
21	Asian_Elephant_LadyBasketRose	25211	25281	25455.8	25559.3	25877.2	26103.4	26126.9	26354.4	26801.4	27030.4	27171.8	27383	27228.3	27377.7	27608.4	27820.5	27543.8	27797.5	27873.3	28123.3	28122.3	27871.3	27695.2	27999.4	28294	28458.7	28928	28844.9	29083	29253.3	29156.4	29314.2	29451.1	29501.7	29630.1	29535	29530.5	29485.2	29505.1	29251.8	29267.3	29198.8	28933.6	28852.2	28877.7	29081	29073.8	28644.3
21	Asian_Elephant_LadyBasketRose	18975.2	19036.2	19248.9	19437.7	19593.8	19695.3	20053.3	20412.7	20798.1	21314.8	21176.9	21289.2	21462.4	21726.8	21829.9	21981.6	22241.1	22478.7	22218.8	22463.5	22331.1	22536.3	22627.1	22565	22756.4	23272	23373.1	23247.8	23562.5	23983.9	24237.6	24224	24254.2	24333.1	24229.5	24210.8	24278.3	24225.2	24117	23886.8	23644.5	23527	23408	23477.6	23636.5	23107.5	23236.8	23205.2
21	Asian_Elephant_LadyBasketRose	25929.7	26048.1	26491.7	26555.8	26655.5	27026.9	27390.8	27746.5	27658.6	28326.4	28540	28530.5	28992.3	28977.7	29171.3	29374.8	29518.1	29525.6	30025	29908.1	29801.2	29665.3	29836.2	29974.2	30285.7	30683.4	30638.8	30990.6	30995.5	31369.8	31482	31496.4	31588.1	31792.4	31960.8	31865.4	31768.8	31640.4	31585.3	31397	31317.2	31243.7	31219.6	31131.5	31024	30745.3	30619.4	30619.8
21	Asian_Elephant_LadyBasketRose	27840.9	28065	28157.3	28575.9	28869	29083.7	29281.4	29471.1	29864.3	30299.7	30344.9	30478	30594.7	30656.5	31097.8	31297.6	31225.1	31542.4	31549.1	31603	31403.3	31547.6	31747.5	31992.1	32009.8	32158.6	32833.2	32912.1	33086.1	33406.5	33423.1	33329.3	33388.5	33875.7	33577.5	33675.3	33996.4	33798.5	33749.9	33231.4	32975.9	32922.7	32728.8	32583.1	32473.3	32436.1	32381.3	32387.6
21	Asian_Elephant_LadyBasketRose	26740	26609.8	26585.6	27117.6	27145.2	27443.1	27715.1	28087.1	27987	28545.8	28595.1	28525.8	28686.4	28916.6	29087.9	29415	29714	29734	29594.9	29904.4	29961.6	29867.5	29938.3	29938.4	29951.5	30576.7	30687	30791.6	30939.3	31331.2	31420.8	31510.7	31519.3	31578.6	31740.8	31505.9	31612.1	31521.7	31289.6	31118.6	31096.7	30941.2	30853.8	30554.8	30701.3	30387	30519	30471.1
21	Asian_Elephant_LadyBasketRose	23771.2	23850.3	24197.3	24478.7	24636.9	24819.3	25332.6	25453	25662.4	26071.3	26130.6	26152.7	26597.9	26570.1	26646.4	27126.9	27197.8	27000.4	27295.8	27436.3	27293.2	27559.4	27781.5	27638.8	27693	28180.8	28147.9	28654.2	28474.8	28530.6	28724.9	29106.1	29133	29292.1	29212.8	29325.6	29306.4	29200.2	29050.7	28684.3	28912.3	28815.5	28378.7	28365.8	28345.8	28137.7	27889.7	28152.3
21	Asian_Elephant_LadyBasketRose	20488.9	20623.4	20849.3	21034.5	21194.3	21409.2	21626.8	21846.7	22155.6	22470	22533.5	22765	23040.2	23083.2	23344.6	23529.4	23705.9	23693.5	23954.5	23998.2	24060.9	23763.5	23713.3	24102.7	24301.8	24513.9	24641.4	24919.6	24919.6	25213.7	25291.2	25416.8	25454.7	25663.2	25982.5	25740.7	25446.9	25452.5	25355.2	25310.1	25112.4	24930	24805	24614.9	24716.7	24649	24632.4	24440.6
21	Asian_Elephant_LadyBasketRose	21123.4	21322.2	21482	21948.4	22300.6	22392.5	22629.2	22752.2	23143.7	23683.9	23719.7	23970.9	24054.4	24356.6	24654.2	24750.9	25060.1	25255.5	25406.1	25161.3	25490.8	25361.9	25519.2	25497.6	25835	26119.2	26065	26587.3	26853.8	26877.8	26843.4	27148.7	27023.7	27386.7	27646.1	27252.7	27359.2	27124.1	27074.1	26884.3	26581	26476.5	26393.1	26284.2	26328.5	25816	25778.6	26151.1
22	Asian_Elephant_LadyRose_1	133919	133848	134386	135378	136168	136405	136750	137209	138881	139594	139082	139527	138661	139027	138797	139023	139948	140084	139964	139681	139814	139128	139212	139062	138769	140481	140906	141383	141965	142772	142398	142853	143144	143431	143755	143947	143395	143098	143343	142899	142500	142616	142376	142808	142528	142826	142561	142697
22	Asian_Elephant_LadyRose_1	11612.9	11619.7	11736.1	11854.5	11906.3	11930.9	12035.4	12050	12261.8	12166.1	12380.5	12354.5	12331.5	12390.9	12455.6	12396.5	12423.2	12577.7	12443.9	12552.3	12613.2	12398.1	12413.6	12485.1	12441.4	12504.7	12508.8	12712.5	12854	13007.3	12967	12898	12910.4	12968.1	12925.9	12937.6	12951.4	12844.5	13039.6	13008	12848.7	12898.1	12901.7	12866.8	12977.5	12888.8	12781.1	12795.4
22	Asian_Elephant_LadyRose_1	79827.7	80581.1	80734.4	80915.1	81237.6	81774.5	82453.2	82355.2	83617.9	83969.2	84012.9	83520.2	83748.2	83978.6	84498.2	84513.7	84256.7	84386.5	84810.1	84275.6	84458.7	83947.6	84052.8	84247.6	84612.9	84942.3	84936.6	85765.4	85848	86071.7	86492.9	86896.6	87197.1	87369.9	86992.2	87002.7	87177.3	86924.8	86770.5	86003.2	86053	86257.2	86331.1	85702.2	85924.4	86483.4	85905.5	86006.6
22	Asian_Elephant_LadyRose_1	119134	119771	120399	120514	120593	120602	121332	122235	122769	123529	123698	123294	123448	123389	123427	123531	123755	124296	124030	124112	123328	122763	123064	123520	123652	125055	125004	126023	125625	126116	126148	126500	126600	127067	127464	128026	127881	126890	126777	126507	126770	126566	126260	126203	126494	127065	126357	126759
22	Asian_Elephant_LadyRose_1	14515.5	14557.8	14674.2	14552.9	14798.3	14858	14976.6	15136.1	15162.4	15117.6	15424.7	15184.3	15315.6	15381.2	15412.1	15478.5	15349.1	15431.3	15483.3	15346.3	15497.5	15576.1	15679.9	15453.6	15190.4	15692.6	15483.2	15869	15774.9	16097.7	16209.1	16273.7	16155.2	16005.7	16033.2	16253.3	16045.8	16261	16154.3	15960.9	16083.6	16019.2	15926.9	16023.6	15992.3	16031.1	15953.7	16059
22	Asian_Elephant_LadyRose_1	15320.8	15307.5	15540.4	15614.6	15832.3	15778.2	15826	15973	15855.3	16128.3	16108.9	16057.4	16121.6	16216.6	16131.3	16077.6	15997.2	16408.7	16336.3	16435.2	16276.7	16245.2	16288.9	16330.3	16207	16431	16626.8	16772.2	16791.6	16974.9	17045.4	16976.6	16878.6	16959.9	16920	17042.4	17136.2	17065.2	16821.3	16663.2	16710.6	16863.6	16904.3	16749.3	16750.3	16818.7	16739.1	16754.4
22	Asian_Elephant_LadyRose_1	16329.9	16348.5	16376.3	16555.3	16614.4	16656.5	16969.5	16955	16880.8	16840.6	17070.2	17008.5	17132.1	17142.2	17200.7	17213.9	17102.2	17335.6	17125.4	17093.5	17115.4	17161.9	17391.8	17307.3	16991.3	17105.1	17242.8	17231.2	17631	17822.6	17888.9	17801.5	17820.1	17820.2	17908.9	17956.5	17989.4	17852.4	17880.7	17821.5	17776.2	17773	17631.5	17831.6	17972.9	17758.2	17666.7	17741.7
22	Asian_Elephant_LadyRose_1	15562.9	15698	15770.4	15775.2	15884.9	15931.5	16143.3	16178.5	16392.8	16508.7	16460.3	16399.3	16340	16434.5	16459.1	16452.4	16595.7	16875.6	16814.1	16642.8	16545.3	16399.5	16411.9	16663.5	16676.6	16812.8	16933.8	17007.9	17055.4	17211.2	17313.4	17315.3	17270.8	17287.3	17222.5	17187.6	17272.4	17345.2	17254.3	17143.4	17144.9	17128.6	17193.8	17257.9	17033.2	17005.6	17138.8	17292.8
22	Asian_Elephant_LadyRose_1	16169.4	16329.3	16340	16638.2	16822.7	16959.9	17037.1	17067.1	17082.3	17306.4	17244.5	17265.6	17234.4	17269.2	17313.6	17261.6	17307.8	17499.7	17560.5	17583.1	17478.6	17437.1	17364.1	17291.8	17510.5	17610.5	17470.9	17876.4	17873.9	18199.8	18112.4	18177.5	18075.4	18091.5	17937.9	17962.6	18160.6	18013.3	18099.4	18089.8	17938.7	17773.9	17793.3	17776.1	17837.1	17921.7	17579.5	17870.8
22	Asian_Elephant_LadyRose_1	9016.13	9102.2	9129.79	9100.98	9150.46	9172.31	9256.32	9358.68	9476.97	9580.28	9557.02	9484.78	9534.83	9491.35	9524.26	9654.11	9719.28	9620.73	9688.43	9704.99	9806.46	9707.11	9702.56	9682.14	9786.02	9903.11	9934.55	9988.26	10046.9	10175.6	10075.2	10142.7	10181.8	10304.5	10260.4	10310.8	10212	10264.1	10305.5	10288.3	10239.5	10136.4	10098.5	10164.3	10087.3	9983.39	10113.8	10044.8
23	Asian_Elephant_LadyWithBasket_1	16587.3	16800.6	16997.9	17184.6	17255.5	17640.1	17951.5	18283.6	18204.4	18574.8	18663.2	19001.8	19137.9	19185.9	19421.3	19641.1	19836	19986.9	20055	19947.3	20029	20014.2	20195.2	20305.4	20327	20693.1	21018.4	20993.4	21285.4	21206.3	21361.3	21520.7	21553.4	21660.3	21757.1	21857.8	21836.2	21543.7	21389.3	21271.5	21269.5	21129	20911.2	20932.2	20973.2	20935.8	20525.7	20821.7
23	Asian_Elephant_LadyWithBasket_2	26518.3	26829.2	26656.5	26862.6	27066.4	27155.2	27477.3	27815.5	28275.6	28352.4	28615.8	28656.1	28747.2	28830.5	29063.7	29291.9	29349.2	29467.5	29517.7	29763.5	29636.8	29523.7	29343	29524.9	29710.8	29964.4	30278.8	30453.7	30395.1	30338.9	30680.4	30789.1	30989.1	30955.3	30917.5	31406.9	31321.2	31030.4	31114.1	30776.3	30653	30463.9	30467.2	30474.4	30465.4	30215.2	30551.6	30309.2
23	Asian_Elephant_LadyWithBasket_3	25922	25994.1	26238.8	26609.1	26951.3	27048.5	27287	27640.1	27899	27953.5	28272.5	28506	28531.8	28599.9	28633.6	29036.4	29179.9	29345.2	29334.7	29413	29645.1	29440.4	29420	29403.8	29563.4	29859.1	29790.2	30313.8	30429.2	30659.8	30616.5	31118.3	31272.4	31425.5	31278.7	31376.8	31024.4	31146.4	31083.9	30650.8	30533	30511	30640	30677.2	30486.1	30537.7	30513	30488.5
23	Asian_Elephant_LadyWithBasket_4	26031.6	26101	26447.8	26410.2	26777.3	26966.2	27059.3	27567.7	27689.5	28070.5	28072.7	28401.7	28545.1	28753.4	28974.6	29131.9	29319.1	29438.2	29017.2	29136.4	29281.4	29366.2	29407.8	29611.9	29537.3	29944.3	30215.1	30731	30389.9	30599.1	30667	30715.2	30763.9	30832.8	31001.4	31255	31097.9	30772.2	30759.5	30488.6	30597.9	30610.2	30470.3	30425.1	30292.5	30449.2	30032.2	30330
23	Asian_Elephant_LadyWithBasket_5	32593.6	33016.5	33367.9	33524	33703.7	33794.8	34110.6	34433.7	34530.9	34968	34981	35169.3	35054	35133.1	35433.4	35462.3	35635.4	35733.3	35969.8	35954.9	35708.5	35762.5	35859.6	35852.1	35994.2	36597.1	36855.2	36964.6	36995.6	37213.9	37218.6	37308	37405.8	37790.3	37898.1	37862.8	38025.6	37750.7	37386.6	37496	37204.3	37118.2	37389	37228.2	37181.9	37088.3	37287.3	37048
23	Asian_Elephant_LadyWithBasket_6	33951.9	34385.7	34494.5	34576.6	34678.9	34906.9	35374.3	35471.8	35769.4	35944	36208.4	36409.8	36187.1	36207.5	36356	36784.1	36980.5	37241.3	37002.3	37266.4	37216.5	36963.3	36800.2	36930.6	37099.6	37449	37980.5	38478.6	38435.4	38828.9	38394.4	38597.9	38744.2	38972.2	39106.2	39221.7	39176.1	38916.8	38863.3	38406.2	38304.8	38318.6	38008.5	38059.6	38156.5	38387.7	38078.5	38205.5
23	Asian_Elephant_LadyWithBasket_7	28057.5	27967.4	28210.9	28671.9	28895.7	29031.1	29598.7	29784	29764	30116.1	29969.9	30164.3	30448.6	30761.2	30966.3	31053.1	31227.5	31691.6	31505.9	31231.6	31629.5	31634.9	31591.9	31704.4	31742.4	32066.4	32258.3	32436.1	32802.3	32699.3	32920.1	32946.1	32886.2	33007.5	33245	33180.9	33130.6	32928.2	32801.1	32977.5	32760.1	32625.5	32552	32464.7	32334.8	32627.3	32096.3	32210.9
23	Asian_Elephant_LadyWithBasket_8	30050.4	30113.5	30402.2	30602.5	30762.9	30957.2	31295.1	31287.4	31613.1	32236.8	32366.5	32514.2	32756.6	32595.9	32691.2	32831.9	32956.1	33415.3	33196.4	33390.6	33544.4	33373.5	33440.7	33229.9	33436.5	34001.8	33956	34297.8	34464.6	34561.2	34680.7	34756.8	34847.4	34876.7	35139.7	35045.5	34996.3	35110.6	34920.6	34687.7	34545	34497.6	34446	34338.9	34329.2	34246	34029.9	34310.7
23	Asian_Elephant_LadyWithBasket_9	26464.8	26458.6	26662.6	27194.8	27333.5	27870.1	28008.7	28265.5	28503.4	28641.6	28855.2	29085.5	29235	29359.6	29580.8	29678.4	29954.4	30269.4	30041.4	30504.3	30344.6	30260.8	30379.2	30371.7	30438.4	30786.1	31038.2	31467.8	31448.6	31801.1	31751.9	31869.6	32060.9	32220.4	31950.1	32448.7	32102.3	32013.1	31558.5	31577.5	31580.4	31510.5	31196.2	31366.9	31101.7	31060.3	30920.5	31001.7
23	Asian_Elephant_LadyWithBasket_10	28771.1	29313.5	29420.6	29785.6	29940.5	30270.9	30532.8	30777.2	31542.7	31444.7	32100.1	32026.4	32170	32253.3	32668.8	32821.7	32815.2	32938.4	33116.1	33077.7	33190.9	33208.3	33103.5	33618	33667.4	33959.6	34077.8	34492.7	34671.1	34760.9	34629.7	34903.7	34962.6	35319.7	35317.1	35208.3	35309.7	34911.1	34897.7	34979.6	34652.3	34396	34322.2	33979.8	33829.1	33935.2	34026.3	34276.8
24	Asian_Elephant_LM89_48_7	12469.2	12707.7	12996.7	13164.9	13270.9	13349.7	13495.8	13717.2	13850	14124.4	14393.1	14435.8	14503.5	14771.5	15074.4	15175.6	15192	15276	15433.8	15492.2	15684.5	15710.4	15624	15612.6	15762.3	15875.2	16098.4	16294.3	16600.4	16669.8	16678.6	16730.3	16780	16881.2	17050.3	16796	16876.7	17107.5	16705.3	16732.5	16534.6	16243.7	16140.7	16274	16464.7	16137.7	15984.3	15867.9
24	Asian_Elephant_LM89_48_7	20216.3	20397	20543.7	20583.3	20910.3	21150.2	21436.6	21555.9	21944.4	21769.3	21986.7	22051.4	22207	22616	22569.9	22556.5	22766.3	22872.4	23431.4	23155.9	23123.3	23115	23034.5	22937	23001.4	23362.5	23478	23886.3	24046.6	24336.3	24077.3	24202.2	24228.1	24380.2	24256.3	24188.3	24557.7	24546.7	24451.1	24104.5	24032.8	23893.4	23815.9	23836.9	23710.5	23599	23114.1	23469.9
24	Asian_Elephant_LM89_48_8	14688.9	14899.7	15125.3	15289.6	15471.7	15622.5	15853.5	15806.6	16244.3	16470.7	16595.4	16508.9	16721.6	16828.8	16842.1	17035.9	17144.1	17411.5	17517.5	17561.9	17340	17373.9	17515.6	17631.3	17831.4	17999.8	17797.5	18398.3	18526.5	18551.3	18666.8	18687.7	18736.7	18850.4	18823.9	18817.6	18657.2	18803.1	18654.3	18599.6	18420.3	18443.2	18334.8	18287	18202.6	18282.8	17854	17972.2
24	Asian_Elephant_LM89_48_9	12099.7	12528.1	12410.4	12584.6	12826.9	12914.8	13139.5	13487.6	13568.3	13727.8	14116.1	14143.6	14351.8	14532.1	14617.7	14664.1	14781	14956.8	15396.3	15027.7	15490	15450.5	15497.5	15374.9	15296.7	15586.3	15849.8	16008.9	16196.6	16342.8	16682	16679.9	16542.3	16741.5	16912.6	16790	16754.2	16707.1	16581.1	16359.7	16298.1	16230.7	16080.9	15879.4	15789	15960.4	15700.7	15668.9
24	Asian_Elephant_LM89_48_10	16409	16506.6	16574.8	16812.9	16847.7	17174.3	17234.1	17531.5	17742	17969	18403.1	18277.3	18484.3	18695.5	18752.9	18761	18904.5	19280.8	19387.4	19419.9	19420.2	19276.7	19314.4	19572	19619.9	19784.2	20063.1	20114.6	20304.7	20454.2	20772.7	20653.6	20580.3	20670.8	20671.6	20766.2	20775.6	20476.2	20402.9	20254.4	20328.3	20403.9	20114.7	19957.8	19951.9	19994.3	19768	19875.8
24	Asian_Elephant_LM89_48_11	11508.5	11683.1	11815	12066.3	12221.7	12366.3	12614.3	12781.2	12845.7	13096.3	13284.8	13351.5	13572.4	13799.4	13857.8	13871	13892.8	14136.6	14240.7	14214	14374.9	14483	14479.5	14630.4	14611	14967.2	14976	15025.9	15287.3	15503.9	15596.4	15649.4	15793	15761.2	15811.5	15760.1	15785.8	15706.7	15764.5	15556.1	15240.7	15184.3	15110	14988.5	15057.6	15044.4	14749.3	14654.7
24	Asian_Elephant_LM89_48_12	12859.1	12851.8	13042.5	13252.2	13340.1	13457.3	13822	13980.8	14158.6	14431.3	14609.7	14670.7	14826.5	14960.5	15140.9	15247.4	15350	15559.2	15645.4	15703.5	15789.7	15775.1	15828.8	15840.3	16052.9	16212.5	16238.6	16396.8	16611	17011.3	17063.8	16999.2	17154.3	17378.6	17242.4	17364.2	17352.4	17273.9	17149.9	16874.6	16762.4	16773.6	16611.5	16478.1	16455.2	16339.4	15878.4	16280.2
24	Asian_Elephant_LM89_48_13	11865.3	11996.3	12076.9	12312.6	12474.8	12583.8	12830.7	12886.1	12919.8	13321.2	13495.6	13632.1	13691.4	13916.2	13982.2	14008.7	14255.7	14554.9	14558.5	14598.1	14792.9	14695.1	14840.7	14789.2	14791.1	15112.3	15440.8	15531.3	15662.9	15749.4	15911.9	16070	16094.1	16211.5	16201.5	16069.9	16124.5	16141	16038	15887.8	15857	15566.6	15375.4	15473.2	15356.8	15168.2	15186.3	15273.1
24	Asian_Elephant_LM89_48_14	34171.3	34522	34755.3	34833.8	35086.8	35429.2	35762	35994.8	36219.8	36692.2	36679.3	36913.9	37133.4	37116.4	37280.5	37674.5	37520.4	37498	37649.5	37876.5	37766.7	37487	37830	37711.6	38097.1	38555.2	38797	38899.3	38967.4	39154.9	39373.7	39522.5	39787.2	39816.4	40118.4	40327.4	39965.2	39772.6	39841.7	39615.7	39498.4	39548	39287.3	39111.4	39203.5	39551.6	39244.6	39575.3
24	Asian_Elephant_LM89_48_15	11923.9	12122.6	12370	12552.2	12580	12618.6	12988.1	12967.9	13382.9	13601.6	13806.3	14014.5	14010.4	14105.2	14208.4	14538.5	14705.2	14841.7	14929.7	15095.9	15041.9	14968.7	15077.9	15130.1	15235.6	15462.2	15463.2	15845.6	15926.2	16124.4	16183.1	16301.9	16280.2	16361.6	16525.7	16441.3	16636.2	16354.5	16236.8	16083.5	16171.9	16012.2	15721.8	15687.6	15716.8	15567	15331.9	15398.1
24	Asian_Elephant_LM89_48_16	11776.1	11836.5	11910.5	12022.1	12217.2	12369.7	12525.2	12895	12933.6	13206.6	13272.8	13530.2	13557.7	13655.6	13896.9	13902.2	14104.6	14284.9	14447.6	14331.4	14492.5	14385.9	14446.5	14476.5	14562	14848.1	15143.3	15288.6	15441.3	15789.8	15797	15762.2	15824.9	15803.5	15845.7	15630.3	15816.2	15716.3	15596.3	15357.5	15384.2	15307.4	15205.8	15157.1	14909.6	14739.1	14834.2	14758.9
24	Asian_Elephant_LM89_48_17	11263.9	11384.5	11503.1	11686.3	11778.4	11948.8	12055	12096.9	12400.9	12591.5	12778.1	12640.7	12908.3	13069.8	13150.9	13344.9	13413.5	13683.2	13367.2	13668.6	13706	13544.4	13725	13699.5	13653.8	14054	14044	14418.7	14407.8	14553.5	14496.3	14625	14790.5	14744.9	14648.3	14730.8	14840.7	14614.8	14462.9	14425.6	14365.2	14231.3	14212.8	14147	14236.4	14171	14005.8	14078.8
24	Asian_Elephant_LM89_48_18	12662.9	12918.2	12917	12984.6	13204.6	13224.4	13481.9	13672.8	14127.2	14131.2	14277.4	14471.2	14644.5	14946.3	15015.8	15107.9	15312.4	15327.3	15669.4	15471.1	15619	15625.9	15663.3	15759.1	15782.5	15979.1	16141.4	16384.2	16642.7	16992.4	16921.2	16930.6	16907	16987.7	16814.9	16905.5	16989.7	17011.2	17190.9	16763.6	16731.9	16573.7	16420.3	16361.8	16101.6	16122.1	15761.5	16193.6
24	Asian_Elephant_LM89_48_19	9054.4	9143.82	9345.91	9392.58	9507.27	9711.95	10002.3	9944.71	10322.2	10537.7	10543.7	10824.4	10836.6	11074.2	11320.5	11420.9	11593.6	11799.1	11854.5	12063.9	11939.1	12006.1	11970	12113.3	12330.5	12412.5	12417.2	12700.1	12681.9	13081	13134.9	13187.5	13186.9	13341.2	13279.2	13408.2	13301	13142.3	13332.5	13176.6	12927.7	12860.1	12740.4	12673.5	12581.9	12515.1	12313.1	12321.9
24	Asian_Elephant_LM89_48_20	8236.37	8129.25	8354.52	8433.88	8616.44	8769.26	9115.18	9251.14	9407.4	9561.82	9953.63	10175.7	10293.8	10454.3	10583.8	10741.5	10869.2	11014.5	11293.8	11387.4	11411.2	11366.2	11416	11581.2	11716	11611.9	11871.7	12071.6	12305.4	12358.3	12540.7	12761.2	12819.4	12839.8	12777.6	12877.3	12804.9	12764.7	12529.1	12374.5	12319.4	12255	12138.6	12047.6	12014.7	11914.4	11713.7	11664.2
24	Asian_Elephant_LM89_48_21	10489.1	10773.9	10722.7	10812.8	11004.6	11143.8	11437.3	11641.1	11795.3	11981.8	12169.2	12195.7	12297.5	12562	12612.4	12740.9	13116.1	13105.7	12802.6	13296.7	13243.5	13352.9	13476.9	13338.9	13563.9	13713.4	13770.3	13901.3	14053.2	14078.2	14214.9	14441.3	14352.8	14444.9	14690	14294.7	14588.4	14333.5	14306.3	14220.9	14060.5	14048	13935.1	13635.4	13574.9	13671.1	13399.9	13599.3
24	Asian_Elephant_LM89_48_22	16284.2	16513.6	16596.6	16838.7	16892.7	17154	17265.1	17400.1	17858.4	17966.1	18272.4	18183.2	18345.7	18575	18703.3	18877	18814.6	19109.7	19186.7	19249.2	19228.3	19184.1	19170.4	19392.6	19349.8	19412.5	19586.7	20088.2	20276.6	20367.7	20362.7	20540.1	20625.9	20605.8	20632.2	20538.2	20781.6	20442.9	20068.8	20231	20271.3	20057.2	19959.4	19895.4	19960.7	19749.7	19724.9	19667.3
24	Asian_Elephant_LM89_48_23	16299.5	16734.8	16835.9	17069.8	17161.3	17360	17564	17780.3	17703.7	18107.7	18397.4	18342.4	18515	18580.6	18849	19064.3	18882.3	19055	19375	19221.8	19332.3	19385.7	19354.2	19416.6	19514.3	19698.8	19950.6	20196.2	20430.1	20291.6	20445.1	20448.6	20476	20645.4	20748	20645.3	20756.8	20400.4	20551.6	20430.4	20254.3	20228.2	20107.7	20020.9	19878.4	20039.6	19812.1	19890.6
24	Asian_Elephant_LM89_48_24	30973	30970.7	31296.7	31653	31619.6	31748.7	32089.6	32006.7	32327.9	32803.7	33249.3	33449.9	33444.2	33313.5	33650.4	33793.5	33414.2	33699.6	33754.5	34203.7	34138.5	33897.6	33646.8	33747.1	33885.4	34664.6	34630.1	34717	34553.1	34396.1	34793.7	34601.8	34950	35761.2	36100.3	35975.3	35925.7	34911.9	35105.2	35016.4	34894.7	34698	34617.9	34598.1	34883.6	34453.5	34497.6	34226.3
24	Asian_Elephant_LM89_48_25	14138.4	14422.4	14714.1	14818.8	14859.8	15039.3	15403.5	15309.8	15670.7	15945.7	16204.8	16221.4	16270.5	16405.8	16459.7	16565.4	16583.2	16787.4	16705.1	16709.5	17018.4	16940.7	17121.5	17116.2	17232.6	17289.2	17456.8	17863.9	17743	18040.5	18088.3	18279.9	18231.3	18307.1	18556.1	18283.5	18314.1	18165.5	17897.5	17770	17987.9	17889.5	17758.8	17609.3	17457.5	17656.7	17497	17439.7
24	Asian_Elephant_LM89_48_10_1	67931.9	67926.3	68531.6	68235.9	68794.5	69205.7	69817.4	70489.7	70344.3	70538.6	71162.5	70699.4	70692	70665.2	70921.5	71521.5	71756.7	71587.7	70737.2	70438.4	69989.9	70166.4	70707.5	70888	71274	71869.4	72125.6	72586.6	72509.6	72967.9	73207	73995.3	74168.7	73881.7	74006.6	73532.9	73803.9	73218.3	73612.6	73486.5	72878.8	73154.4	73243.8	72965.7	73024.9	73345.3	73352.5	73223.5
24	Asian_Elephant_LM89_48_10_2	37448.3	37775.7	37905.7	38037.3	38520.3	38562.8	38904.8	38754.9	39388.9	39446.8	39654.3	39691.1	39737.9	40030.6	40334.8	40262.2	40333.4	40533.7	40358.3	40395.6	40558.4	40471.5	40367.5	40356	40450.6	41183.8	41251.7	41359.7	41273	41538.7	41875.2	42021	42061.5	42228	42152.5	42208.3	42293.4	42098.1	42477.1	41716.4	41841	41803.4	41575.7	41471.2	41525.8	41777.7	41602.3	41307.7
24	Asian_Elephant_LM89_48_10_3	35593.1	36288.3	36345.5	36451.6	36604.2	36647.5	36860.5	37020.1	37651.1	37687.2	37767.3	37791.3	38039.4	38096.6	38223.4	38261.7	38163.9	38475.2	38315.1	38353.8	38282	38300.1	38338.5	38515	38636.9	39068.1	39142.1	39184.8	39440.4	39499.3	39730	40028.8	40166.6	40379.9	40318.4	40360.7	40722.7	40446	39885.2	39940.6	39860.5	39887.7	39760.3	39853	39754.3	40179.5	39620.8	39797.8
24	Asian_Elephant_LM89_48_10_4	50001.6	50056.1	50176	50629.9	51126	51382	51531.2	51598.1	52165.6	52386.3	52281.8	52654.3	52704.2	52748.1	52634.7	52598.2	52675.4	52802.5	53395.6	53166	53110	52598.2	52650.6	52548.9	52861	53128.4	53770.1	53707.9	54288.8	54591.6	54526.7	54822.8	54688	54623.8	54355.5	54950.7	55095.7	55302.1	54918.5	54890	54761.5	54871	54574.6	54617.5	54749	54480.4	54836	55171
24	Asian_Elephant_LM89_48_10_5	51999.5	52590.5	53401.2	53120.6	53188.5	52944	53375.5	53687.2	54243.8	54650.2	54397.4	54320.4	54457.1	54628	54611.9	55047.6	55418.7	55559	54878.8	54903.6	54544.9	54696.3	54625.8	54993	55376	55747.7	55729.6	56284.2	55899.5	56515.3	56674.7	56885.7	56907.8	56856.4	57243.9	57224.9	57014.2	57231.1	57060.8	56981.3	56757.3	56576.8	56488.9	56414.9	56516.3	56990.7	56343.4	56757.9
24	Asian_Elephant_LM89_48_10_6	72396.6	73143.9	74131.4	74352.6	74059.1	74177.2	75186.4	75211.8	75456.5	76453.8	76422.9	75837.6	75726.9	75576.9	75273.5	75168	75721.1	77170	77763.3	77070.5	76399.5	75980.1	75189.4	74765	75411.9	77124.1	78067.8	78562.3	78257.1	78349.3	78304.4	78393.2	78108.3	78572.7	78602.4	78624.4	77897.9	78135	78816.4	78694.2	78342	78295.7	77705.9	77828.6	77956.4	77730.7	77871.5	77849.7
24	Asian_Elephant_LM89_48_10_7	45101	45393.2	45376.1	45662.6	45952.5	45998.9	46343.8	46686.3	46930.4	47704.8	47338.1	47401.6	47509.4	47733.1	48080.2	48007.4	47924.6	47841.8	48176.4	48101.9	47893.6	47845.7	47988.6	48213.2	48346.8	48981.9	49268.2	49271	49155.3	49380.2	49559.1	49866.7	49827.1	50280.5	50257.7	50503	50614.3	50044.5	50041.6	49910.3	49610.8	49764.2	49564.7	49595.4	49419.9	49721.2	49498.7	49297.3
24	Asian_Elephant_LM89_48_10_8	62613.4	62560.9	62728	63199.3	63308.1	63719.5	64084.2	64521	64614.9	64988.3	65205.1	65078.3	65420	65497	65731.2	65939.6	66268.7	65942.9	65975.4	66238.3	66117.9	65683.9	65746.5	66006.3	66230	67013.5	66928.2	66703.4	67810.5	68461.7	68382.4	68309.3	68069.3	68812.3	68975.2	68777.9	69327.2	68747.4	68739.1	68638.9	68308.3	68244.2	67773.7	67829.9	67875.1	68067.3	67568.7	68414.6
24	Asian_Elephant_LM89_48_10_9	34864.2	35161.2	35249.4	35484.7	35957.2	36293.5	36484.4	36519.8	36982.1	37035.3	37505.9	37598.9	37746.4	37798.6	38061.6	38011.4	38023.6	38354.4	38341.9	38623.2	38416.5	38386.7	38498.3	38296.6	38579.6	39271.3	39533.1	39595.9	39617.1	39894.6	40048.2	40045	40011.8	40477.9	40686.9	40744.6	40733.1	40556.7	40185.1	40283.6	40134.1	40041.6	40045.2	39813.2	39647.4	39808.9	39670	39788
24	Asian_Elephant_LM89_48_10_10	50508.7	50568.5	50647.8	51114.2	51477.7	51420.2	51771.9	52149.5	52674.8	53053.6	53078.8	52893.8	52915.4	53439.5	53760.5	53755.6	53474.5	53448	53316.8	53825.6	53953.5	53938.1	53711.2	53991.7	54026.9	54146.8	53992.6	54593.4	54858	55209	55279.4	55677.6	55881	55835.9	55949	56061.4	56390.8	55844.7	55637	55657.1	55359.2	55213.5	55218.3	55207.1	55171.4	55259.7	55290.6	55368.2
24	Asian_Elephant_LM89_48_10_11	21398.7	21847.5	22182.1	21986	22033.8	22547.8	22804	22965	23188.9	23440.1	23617	23847	23875.5	24132.8	24130.8	24237.4	24617.7	25159.5	24628.5	24892.5	24982.6	24918.7	24937.7	24994.8	25354.7	25633.8	25828.5	26093.9	26247.1	26370.7	26370	26494.9	26587.3	26649.8	27116.5	26823.1	26811.7	26900	26847.7	26338.9	26399.7	26131	26200.8	26120	25986.1	26125.2	25642.4	25771.9
24	Asian_Elephant_LM89_48_10_12	40679.6	41382.6	41704.5	41740	42120.2	42312.6	42715.8	42840	43346.3	44157.4	44134.4	44452.6	44469.2	44633.5	44794.2	44871.2	45046.6	45948.2	45678	45940.2	45478.7	45252.4	45417.3	45320.3	45386.5	46530.9	46982.9	47631.9	47122.8	47569.1	47641.9	47866.9	47816.5	48167.3	48048.1	48082.6	48311	48059.1	47807.6	47630.3	47656	47374	47033.1	46962.9	46771.3	46904.5	46844.4	47001
24	Asian_Elephant_LM89_48_10_13	27772.1	27934.5	28327.9	28455.3	28564.8	28703.1	29183.5	29435.1	29437	29660.3	30060.5	30133.7	30335.1	30465.9	30754.1	30844	31176.2	31157.9	31240.9	31269.9	31472.9	31218.4	31266.9	31218.8	31235.8	32085.2	32461.3	32511.5	32587.4	32365.4	32419.1	32790.5	32899.2	32936.8	33190.4	33419.2	33024.5	32804.7	32826.4	32712.1	32628.5	32362.5	32298.1	32150.9	32362.5	32425.9	32250.8	32422.8
24	Asian_Elephant_LM89_48_10_14	24958.7	25187.4	25393.3	25872	25920.2	26254.1	26440.7	26971.2	27246.9	27441.7	28138.2	28110.1	28231.9	28364.2	28814.5	29117.5	28974.7	29322.2	29330	29554.5	29350.6	29437.7	29534.3	29480.1	29713.3	30350.6	30443.5	30451.6	31013.3	31044.4	31232.5	31585.5	31758	31761.1	31712.2	31406.5	31780.7	31651.9	31674.1	31323.5	31184	31099.5	30739.8	30658.4	30465.8	30404.1	30117.1	30179.7
24	Asian_Elephant_LM89_48_10_15	38890.7	39367	39509.1	39771.3	40036.6	40403.2	40773.3	41156.4	41800.1	42081.5	42439.9	42507.7	42828.8	43090.1	43411	43475.5	43576.3	43756.8	43640	44042.5	44077.3	44110.2	44390.1	44872.3	44812.4	44780.8	44959.6	45095	45331.6	45851.9	46165	46564.2	46618.3	46632.4	46686.1	47043.7	46984.2	46427.1	46808.8	46281.5	46066.8	46132.1	45881.3	45593.5	45764.1	45915	45428	45407.4
24	Asian_Elephant_LM89_48_10_16	28666.6	29160.1	29379.3	29664.1	30141	30440.8	30527.7	30709.1	31191.2	31629.2	31665.5	31781.1	31805.5	32280.8	32617.1	32724.6	32900.2	32822.4	33146.6	33429.7	33749.5	33390.9	33205.5	33282.1	33506.1	33775	33984.8	34423.7	34783.8	34928	35054	35267.4	35464.1	35501.5	35566	35367.6	35715.8	35103.6	34731.2	34828.5	34846.9	34896.4	34386.7	34515.8	34307.9	34190.5	33760.3	34001.2
24	Asian_Elephant_LM89_48_10_17	25700.3	25608.7	26013.4	26042.7	26480.2	26707.3	27168.7	27356.8	27720.3	27929.5	28234.2	28362.9	28835.2	29170.8	29562.5	29829.1	29774.3	30067.7	29934.2	29992.1	30150.6	30245.3	30550.6	30577.3	30704.1	31028	31062.4	31385.7	31562.6	31503.3	32090.8	32308.5	32434.3	32382.8	32375.7	32672.1	32667.3	32522.6	32239.7	32062.4	31842.2	31487.8	31522.4	31570	31104.3	31221.6	30865.7	30690.7
24	Asian_Elephant_LM89_48_10_18	21138.7	21454.2	21688.2	22023	22312.5	22376.9	22722.5	23162.2	23551.4	23907	24209.3	24311.2	24469.3	24429.3	24712.1	25091.5	25628.1	25607.7	25875.3	25956.5	26133.2	26113.5	25989.5	25814.8	26177.5	26622.1	26840.3	26913.1	27469.6	27664.7	27857.6	28200.1	28162.9	28218.1	28276.7	28234.5	27925.3	28130.7	27696	27745.8	27560.2	27292.5	27129.7	26689.5	26998.9	26832.7	26622.8	26670.3
24	Asian_Elephant_LM89_48_10_19	27532.6	27707.4	28076	28386.7	28520.1	28721.9	29112.9	29436.5	29769.3	30563.4	30372.3	30670.6	30568.4	31074.8	31825.4	31689.6	32031.8	32854.8	32801.1	32576.9	32465.1	32335.7	32606.9	32841.8	33212.1	33770.2	33559.3	33661.4	33709.8	34094.8	34330.8	34733.2	34889.7	35018.8	35144.8	35266.1	34952.2	34956.5	34851.3	34165.2	34127.1	34067.9	33808.4	33693.2	33704.9	33637.7	33141.8	33325
24	Asian_Elephant_LM89_48_10_20	24744.7	24968.5	25514.1	25685.3	26097.5	26390.2	26778.1	26959.8	27552.2	27999.6	28243.5	28453.5	28584.8	28886.3	29500.1	29763	29729.9	29993.9	30316.9	31005.2	30825.5	30711.4	30858.9	30884.6	30960.5	31349	31625.3	32194.8	32374.2	32685	32768.3	32750.2	32733	33238.5	33268.8	33412.1	33256.5	33180.5	32892.8	32559.3	32322.8	32027.6	31906	31718.7	31566.4	31749.1	30942.2	31235.5
25	Asian_Elephant_ManBoyOrn	17721.4	17975.6	18089.1	18444.9	18476.6	18533.7	18867	19043.1	19499.9	19979.7	20176	20330.1	20445.1	20388.1	20585.7	20848.9	21263	21430.6	21665.6	21697.1	21450.8	21453.4	21474.4	21477.7	21729.3	21787.1	22111.3	22463.6	22753.9	23024.6	23040.4	23179.5	23158.6	23245.8	23203.8	22876.2	23214.3	22753.7	22823.6	22671.4	22649	22557.6	22362.7	22203.8	21972.6	22096.6	21932.2	21769.4
25	Asian_Elephant_ManBoyOrn	23195.3	22945.4	23408.2	23574.3	23745.6	23777.9	23973.2	24483.4	24810.6	25041	25357	25303.4	25730.9	25905.5	25962.3	26222.4	26552.8	26731.5	26581.1	26763.4	26841.6	26728.2	26786.4	26859.1	27117.4	27633.6	27271.2	27731	27767.6	27992.8	28188.1	28363.5	28256.1	28429.2	28637.9	28672.3	28384.4	28263.9	28312.2	28118.5	27944.7	27783.6	27617.6	27483.1	27649.2	27055.5	27214.2	27084.7
25	Asian_Elephant_ManBoyOrn	14691.3	14725.6	14779.8	15018	15265.7	15557	15558.1	15951.5	16384.9	16642	17022.8	17137.5	17327.6	17437.9	17569.5	17565.1	17961.7	17997.8	18237.1	18311.3	18347.6	18427.3	18484.2	18504	18604.3	18819.1	18862.2	19216.1	19418.8	19627.6	19695.7	19822.3	19917.3	20065.2	20224.2	20251.8	19807.2	19823.1	19700.3	19620.5	19423	19384.3	19118.5	18833.3	18868.7	18840.7	18817.4	18737.7
25	Asian_Elephant_ManBoyOrn	25990.8	26153.9	26321.3	26331.8	26763.3	27010.1	27188.5	27536.2	28096.4	28447.1	28321.6	28726.9	28959.1	28850.1	29093.6	29178.5	29375.8	29660.6	29514.1	29515.1	29554.7	29533.6	29489.8	29545.1	29750	30092.4	30122	30468.5	30671.9	30834.5	31069.9	31086.1	31079	31215.7	31355.3	31192	31357.7	31075.2	31074.5	30851.3	30677.3	30463.3	30516.9	30361.6	30207.9	30373.4	30077.4	30250.6
25	Asian_Elephant_ManBoyOrn	28202.8	28729	28760.7	28960.1	29076.9	29222.7	29388.7	29757	29819	30360.3	30507.8	30498.6	30549.5	30817.3	31024.2	30919.5	31200.8	31139.7	31118.8	31344.8	31292.3	31101	31308.4	31238.5	31531.3	32077.4	32110.9	32319.6	32439.8	32491.7	32635.3	32879.9	32801.1	32598.8	32952.6	33138.1	32565.3	32709.1	32388.1	32245.8	32444.5	32279.5	31975.3	32159.2	32278.5	32224.1	31945.3	32045
25	Asian_Elephant_ManBoyOrn	17670.4	17871.3	17869.8	18001.8	17940	18341.7	18827	18911.9	19072.3	19389.7	19745.9	19642.8	19746.7	20029	20292.8	20507.8	20637.9	20649	20797.2	20783.8	20909	20824.9	20753.7	20676.9	20997.5	21326.4	21484.2	21693.5	21995.6	21889.7	21897	22090	22175.6	22481.5	22552.3	22275.8	22648.7	22373.8	22169.8	21937.9	21870.8	21708.1	21525.2	21602.5	21173.7	21435	21145.4	21496.9
25	Asian_Elephant_ManBoyOrn	18422.2	18548.1	18752.8	18928.4	19085.7	19413.1	19730.1	20002.8	20210.3	20624.8	20874.3	21069.5	21164.2	21350.9	21546.7	21749.5	21858	22108.1	22389	22246.3	22367.1	22326.1	22404.9	22412.7	22713.7	22976.5	22713.2	23253.6	23336.7	23683.9	23644.2	23760.7	24059.7	24131.5	24093.6	23692.2	23957.3	23952.6	24042.4	23724.4	23523.9	23234	22931.2	22940.6	22988.5	22630.1	22904.7	22565.8
25	Asian_Elephant_ManBoyOrn	30537.1	30850.9	31321.8	31509.1	31649.7	31844.8	32149.6	32139.6	32982.3	33198.8	33072.9	33433.8	33596.8	33722.8	33737.6	33957	33822.5	34374.1	34495.3	34733	34423.7	34420.2	34697.7	34562.8	34414.2	34988.6	35041.7	35683.5	35888.8	36249.1	35997.9	36296.3	36155.6	36324	36470	36393.3	36434.3	36015.7	36017	35991.3	35722	35713.8	35467.8	35211.7	35176	35348.7	34937.9	35168.4
25	Asian_Elephant_ManBoyOrn	17176	17378.7	17628.9	17709.3	17974	18195.3	18517.6	18522.9	18959.5	19248.3	19423.1	19637.4	19851.6	19915.7	19918.8	20047.6	20448.5	20565	20541.4	20937.2	20839.1	20893	20906.3	20798.2	20936.6	21376.1	21603.8	21693.2	21665.6	21855	21951.2	22160.7	22283.1	22299.9	22281.9	22252.8	22281.3	22436.8	21919.5	21976.2	21884.3	21574.7	21573.2	21495.2	21250.7	21291.5	20980	21279.6
25	Asian_Elephant_ManBoyOrn	27290.5	27806.4	27991.2	28322.2	28695.6	28797.9	29105.3	29441.6	29997	30402	30936.2	30901.5	31180.8	31304.8	31601.2	31831.2	31950.3	32478.8	32448.9	32680.3	32610.3	32592.6	32632	32667.2	32717.8	33109.8	33266.9	33909.6	34094	33988	34260.6	34463.3	34309.1	34367	34756.6	34875	34872.2	34493.4	34426.3	34045.8	33720.5	33443.4	33311.1	33122.9	33172	32633.9	32693.9	32969
43	Unknown_Ivory_SmallRectangle	83436.1	83937.7	84121.8	84107.9	84843	85345.7	85438	86221.6	86623	87408.4	87144.8	86968	86932.8	87172.2	87506.6	87983.3	88263.5	87867.2	88212.6	87892.3	87839.6	87331.9	87915.9	87948.7	88492.2	88595	89055.8	89342.8	89698.4	89998	89660.7	90339.2	90862.8	90812.5	90880.2	90762.2	90953.8	90735.1	90974.4	90614.2	90001.9	90184.3	90137	90174.2	89658.7	90007.3	89474.9	89794.5
43	Unknown_Ivory_SmallRectangle	52549.9	52330.1	52543	53392.6	53562.2	53811	54301.5	54526.7	55396.5	55238.8	55544.1	55615.3	55732.2	55830.3	56114.5	56176.7	56534.9	56205.1	56287.4	56766.4	56517.3	56609.6	56685.7	56377.5	56481.7	57319.6	57603.9	58271.2	58253.6	58287.1	58226.8	58709.1	58290	58592.1	59007.7	59021.3	58695.2	58906.8	58781.2	58425.9	58249.5	58210.4	57779.1	57671.8	58120.8	57865.4	57891.8	57745.6
43	Unknown_Ivory_SmallRectangle	68958.9	69594.8	69829.4	69629.5	69538.6	70158	70832.3	71211.9	71494.1	72278.2	72338.1	72016.4	72136.5	72539.6	72991.9	73317.7	73541.9	73326	73251.4	73479.9	72975	72415.6	73043.6	73550.8	73326.4	73944.5	73956	74973.3	75239.7	75256.1	74995.2	75156.1	75344.9	75290.2	75711.5	76435.3	76564.8	76201.7	75911.2	75510.4	75409.9	75145.9	75146.6	75266.1	74917	74656.2	74895.6	75029.2
43	Unknown_Ivory_SmallRectangle	64466.1	64171.6	64396.1	64697.6	65149.5	65466.5	65918.4	66334.4	66661.5	67171.2	67537.7	67378	67368.7	67274.1	67519.4	67470.9	67921.3	68127.2	68281	68013.6	67740.9	67164.9	67640	67878.8	68491.9	69243.2	69327.4	69574.8	69929.9	70138.4	70171.9	70313.2	70526.4	70574.5	70615.6	70334.3	70975.1	70149	70285.2	69967.8	69849.8	69806.7	69520.6	69766.6	69595	69509.1	69352.5	69363.4
43	Unknown_Ivory_SmallRectangle	54978.5	55684.9	56133.2	56421.5	56741.5	56965.7	57180.6	57471	57586.7	58433.7	58722.8	58445.4	58709.3	58732.8	58961.5	59477	59983.2	59917.7	59386.8	59315.5	59687.9	59457.5	59448.7	59505.5	59937.6	60685.6	60683.9	60844.3	61160.1	61286.5	60983.2	61578.4	61708.7	61837.5	62147.1	62134.9	62606.8	61998.9	61544.7	61568.8	61420	61415.9	60790.4	60967.8	60631.5	60971.5	60571.6	60752.8
43	Unknown_Ivory_SmallRectangle	68518	69039.9	69023.2	69643.5	70087.8	70094.3	70703.5	70809	71474.1	72120.7	72544.7	72505.2	72612.3	72382.6	72236.5	72640.8	72799	72860.9	73418.1	73038.8	73257.7	72957.2	72809.4	73018.3	72877.3	73474.1	73767.8	74295.6	74283.6	75208.1	74879.2	75257.6	75571.3	75449.2	75513.9	75770	75756.1	75422	75378.6	75315	75003.4	74917.3	74962.6	74838.9	74710.8	74653.4	74795.4	74749.4
43	Unknown_Ivory_SmallRectangle	55809.3	56168.4	56201.1	56456.9	56946.8	57073	57770.1	57984.1	58124.8	58800.4	59025.8	58961.9	59185.2	59426.3	59482.4	59714.6	59687.5	59985.7	59951.2	60037.8	60074.1	59416.7	59662.7	60069.6	59888.6	61032.5	60661.3	61415.4	61631.1	61641.4	61887.9	62061.7	62322.6	62333.8	62589.4	62743.8	62552.4	62048.7	62222.7	61814.8	61695.9	61929.8	61197.8	61067.6	61266	61265	61283.5	61356.2
43	Unknown_Ivory_SmallRectangle	89536.9	89823.2	90372.3	90365.1	90952.1	91301.3	91689.4	91840.3	92373.3	93353.4	93328.7	93477.3	93621.8	93663.6	93776.3	94245	94136.4	94335.2	93961.3	94262.4	93983.4	93683.1	93449.2	93835.2	94476.9	95141.9	95737.1	95567.6	95261.8	95464.2	95338.1	95991.6	96622.3	96991.7	97052	97286.5	97288.3	97048.6	96917.6	96693.8	96141.9	96182.5	96137.8	95820.3	95988.3	96156.8	95670.1	96405.9
43	Unknown_Ivory_SmallRectangle	67330.5	67361.4	68110.7	68255.7	68674.9	68910.9	69482.8	69691.8	69930	70118	70791.2	70746.1	70937.9	71172.3	71323.1	71288.7	71393.4	71960	71689.8	71692.1	71255.8	71105.3	71442.8	71735.2	71827.8	72369.3	72195.2	73472.6	73128.8	73666	73641.2	74046.5	74249	74087.4	74576.4	74426.6	74237.5	74173.6	74124.4	73585.4	73679	73515.1	73229.4	73136.4	73086.4	72990	73397.7	73085.3
43	Unknown_Ivory_SmallRectangle	55416.8	55145.3	55221.2	55649.6	55968	56230.1	56811.6	56626.8	56900.6	57704.4	58262.7	58077.2	57935.9	58313.1	58747.2	58924.8	59029.9	58960.4	59084.1	59270.8	58668.5	58831.1	59005.5	58940.8	59372.3	59845.4	60105.2	60351.2	60726.9	60815.5	60577	60815.5	61108.4	61488.7	61581.4	61618.5	61859.9	61054.3	60996.5	60941.7	60861.9	60502.1	60098.9	60471.3	60325.4	60560.2	60303.1	60185.2
26	Asian_Elephant_Stand	57407.1	57670.2	57917.4	58109.1	58506.9	58982.1	59384.9	59618	60263.9	60157.5	60134.9	60341.3	60639.6	61008	61138	61364.5	61596.6	61641.2	61491.3	61718.8	61478.7	61354.9	61737.2	62106.7	62216.4	62457.2	62661.7	63547.1	63268.8	63839.8	63587.2	64018	63857.4	63899.9	64422.9	64391.8	64632	64203.8	63814.9	64148.9	63833.3	63658.2	63279.9	63577.9	63259.1	63846.1	63121.8	63845.3
26	Asian_Elephant_Stand	61125.2	61392.8	61616	61567.8	61946.7	62493.8	62790.9	63120	63226	63799.5	64026.6	64222.8	64134.7	64368.6	64593.8	64987.6	64919.7	64668.5	64815	64779.1	64430.3	64120.1	64488.5	65093.2	65374.3	65871.8	65909.8	66443.7	66289.8	66226.2	66405.8	66775.6	66783.1	67253.9	67589.2	67518.4	67293.2	67413.4	67397.8	67198.9	66724.3	66647	66443.2	66350.4	66437.7	66777.2	66543.2	66159.2
26	Asian_Elephant_Stand	62190.4	62483.3	62957.1	63207.5	63383.6	63611.2	63964.8	64291.5	64774.7	65329.2	65348	65186.4	65558	65657.9	65832.9	66000.6	66089.7	66218.9	66965.8	66284.1	66088	66086.3	66369.6	66096.7	66062	66680	67007.3	67833.3	67798.9	68260.1	68351.8	68476.2	68633.5	68583.1	68575.4	69263.9	68976.2	68778.4	68697.4	68578.4	68038.2	68198.4	67731.2	67781.1	67983.3	68145.7	67653.5	67706.5
26	Asian_Elephant_Stand	39293.3	39683.7	39656.6	39909	40293.6	40444.1	40794.5	41015.2	41226.4	41800.2	41892.2	41911.9	41684.8	41982.7	42679.1	42845.2	43053	43216.1	42989.5	43234.4	42949.9	42616.2	43033.8	43115.5	43361	43564.5	43846.6	44126	44310.9	44579.2	44609.8	44758.8	44997	45564.5	45017.5	44638.2	45264.8	44411.7	44705.6	44739.5	44611.5	44607.5	44279.1	44244.8	43787.2	44336.6	44040.5	43929.1
26	Asian_Elephant_Stand	40988	41079.9	41421.6	41775.6	42087.5	42393.9	42715.3	43006	43141.1	43626.9	44039.4	43822.9	44138.3	44580.8	44832.2	45053.8	44845.3	45305.6	45268.5	45386.6	45237.6	45317.7	45266.8	45523.5	45749.7	45897.3	46368.4	46582.5	46877.5	46996.3	47364.1	47263.1	46888.2	47302.9	47754.2	47934.3	47771.9	47399.1	47156.8	46767.7	46779.6	46798.1	46547.5	46294.3	46476.9	46322	45999.2	46385.8
26	Asian_Elephant_Stand	47804.9	47466.8	48262.3	48473.3	48935.2	49222	49641	49498.1	50133.3	50663.9	50725.3	51020.3	51196.1	51124	51447.9	51776.3	51781.8	51991.8	52077.9	51746	51926.5	51474.7	51988	52186.7	52434.4	52992	53454.4	53176	53802.2	53882.9	53751.9	53972.1	54169.5	54737.6	54956.6	55056.2	54176.4	54344.3	53610.5	53882.8	53916.4	53718.6	53459	53417.7	53308.8	53628.6	53159.7	53419.7
26	Asian_Elephant_Stand	43047.1	43569.8	43557.1	43698.6	43939.1	44056.4	44552.5	45015.3	45180.4	45721.2	45778.8	45562	45734.9	45948.8	45979.5	46397.5	46884.2	46651.1	46726.2	46677.5	46545.3	46327.6	46645	46929.2	46958.5	47503.2	47989.2	48150.6	48609	48369.3	48391.6	48662.8	48556.8	48935	48922.8	48990.6	49417.5	48954.1	48717.5	48295.5	48245.4	48168.6	47910.3	48080.5	47663.3	48130.6	47938.1	47969.2
26	Asian_Elephant_Stand	41658.2	41948.8	42355.1	42491.2	42839.4	43146.3	43645.1	43643.6	44193.9	44743.7	44813.2	44846.1	45105.6	45113.6	45332.3	45520.9	46119.1	46273.2	46294.9	46341	46036.7	45823	45945.6	46215.3	46588.6	46745.5	47269.8	47264.1	47629.4	47929.2	48122.3	48589	48303.7	48271.2	48198.4	48804.9	48910.1	48508.7	48454.8	47923.3	47906	47687.5	47414.1	47221.2	47250.5	47684	47903	47282.4
26	Asian_Elephant_Stand	45055.2	45133.4	45434.4	45758.7	46116.9	46117.8	46327.6	46642	46807.9	47712.8	47950	48372.1	48094.1	48024.9	48405.1	48533.8	48406.9	49142	48979.6	49126	48957.4	48508.2	48572.5	48946.9	49320.4	49985.8	49906.7	50130.2	50212.5	50303.2	50540.5	50602.6	50824.6	51421.2	51597.5	51412.8	51171.9	50835	50884.2	50827	50584	50597	50678.6	50371.7	50004.3	50415.1	50384.5	49895
26	Asian_Elephant_Stand	40733.1	40969.1	41388.1	41746.7	42077.9	42325.9	42662.3	42628.1	43365.2	43817.2	43628.6	43932	44029.3	44297.5	44126.8	44421.7	44675.3	44746.7	44467.1	45031.3	45125.5	45002.6	44930.4	44873.2	44798	45192.9	45743.3	46243.3	46362.6	46525.2	46334.8	46884.8	47129.2	47099.9	46798.5	47345.1	46879.4	46832.2	46737.3	46460.5	46205.6	46392.7	45893	45911.3	45884.2	46003.4	45911.7	45751
[truncated: 967 more columns]

## Sheet: Sheet2
1	Mammoth
2	Mammoth
3	Mammoth
4	Mammoth
5	Mammoth
6	Mammoth
7	Mammoth
8	Mammoth
9	Mammoth
10	Mammoth
11	Mammoth
12	Mammoth
13	Mammoth
14	Mammoth
15	Mammoth
16	Asian Elephant
17	Asian Elephant
18	Asian Elephant
19	Asian Elephant
20	Asian Elephant
21	Asian Elephant
22	Asian Elephant
23	Asian Elephant
24	Asian Elephant
25	Asian Elephant
26	Asian Elephant
27	African Elephant
28	African Elephant
29	African Elephant
30	African Elephant
31	African Elephant
32	African Elephant
33	African Elephant
34	African Elephant
35	African Elephant
36	Elephant, species unknown
37	Elephant, species unknown
38	Elephant, species unknown
39	Warthog
40	Sperm whale
41	Hippo
42	Ivory, Unknown
43	Ivory, Unknown
