# Supplementary material for: Transfer learning from inorganic materials to ivory detection
Source: Sci Rep. 2025 May 3;15:15536. doi: 10.1038/s41598-025-98915-y (PMC12049420; doi:10.1038/s41598-025-98915-y)
Supplement: Supplementary file 2 — Supplementary Information 2. [file 41598_2025_98915_MOESM2_ESM.csv]

class	Unnamed: 1	1704.011	1702.916	1701.821	1700.725	1699.63	1698.535	1697.44	1696.345	1695.25	1694.155	1693.06	1691.964	1690.869	1689.774	1688.679	1687.584	1686.489	1685.394	1684.299	1683.204	1682.108	1681.013	1679.918	1678.823	1677.728	1676.633	1675.538	1674.443	1673.347	1672.252	1671.157	1670.062	1668.967	1667.872	1666.777	1665.682	1664.587	1663.491	1662.396	1661.301	1660.206	1659.111	1658.016	1656.921	1655.826	1654.73	1653.635	1652.54
31.0	African_Elephant_SA	18793.674	18698.766	19074.144	19419.053	19512.525	19692.325	20035.661	20351.14	20405.196	20683.017	21024.211	21081.542	21216.331	21765.902	21942.558	21953.664	22207.667	22556.76	22575.219	22660.852	23004.424	23144.176	23273.752	23626.378	23726.977	23934.234	24296.677	24212.545	24347.014	24692.056	24723.459	24603.923	24537.998	24613.545	24771.622	24787.285	25094.071	25042.646	24519.294	24270.709	24253.838	24253.34	24256.348	23943.661	23715.206	23724.308	23495.319	23410.462
13.0	Mammoth_Q12381	16793.736	16796.433	17017.434	16981.779	17072.526	17115.775	17051.442	16911.247	16904.192	17048.727	16961.68	16959.941	16954.436	16844.482	16832.637	16909.69	17006.38	17036.777	16896.81	17072.756	17229.722	17356.715	17188.453	17300.971	17514.866	17502.653	17570.726	17674.128	17682.708	17638.822	17781.781	17802.752	17549.898	17682.8	17724.83	17835.273	17903.596	17879.378	17797.613	17872.504	17881.037	17830.341	17660.281	17761.891	17917.847	17914.272	17688.522	17928.823
2.0	Mammoth 2	12126.55	12650.491	12779.465	12926.921	13082.028	13184.775	13481.463	13631.856	13712.968	14032.549	14201.977	14421.066	14629.886	14741.894	14865.238	15255.197	15371.564	15742.679	15748.223	15756.889	16081.672	16493.082	16484.28	16547.714	16712.628	16770.74	16862.024	17290.343	17381.992	17515.566	17595.554	17652.178	17576.841	17668.965	17676.052	17635.875	17767.456	17619.318	17274.156	17262.44	17300.043	17224.103	16892.642	16862.89	16783.681	16757.28	16583.431	16493.853
2.0	Mammoth 2	23885.938	24379.188	24621.43	24741.852	24834.853	24928.196	25417.804	25653.369	25884.777	25776.879	25900.831	26048.263	26258.77	26431.301	26755.203	26602.548	26500.68	26948.029	27025.856	26933.561	27380.764	27679.762	27465.573	27864.134	27958.239	28099.961	28628.05	28867.271	29181.278	29036.914	28944.281	28672.086	28828.521	28847.481	28734.541	29095.697	28612.112	28595.802	28575.472	28631.394	28617.27	28600.403	28453.704	28308.244	27913.953	28189.337	28043.235	28026.041
25.0	Asian_Elephant_ManBoyOrn	30537.105	30850.904	31321.762	31509.145	31649.718	31844.76	32149.623	32139.639	32982.278	33198.774	33072.95	33433.808	33596.786	33722.778	33737.569	33957.012	33822.471	34374.123	34495.332	34732.959	34423.681	34420.217	34697.674	34562.792	34414.228	34988.622	35041.741	35683.54	35888.759	36249.137	35997.921	36296.339	36155.551	36324.004	36470.033	36393.267	36434.276	36015.747	36016.988	35991.279	35721.991	35713.813	35467.831	35211.678	35176.043	35348.65	34937.868	35168.395
33.0	African_Elephant_SC	14749.886	15022.387	15031.788	15276.699	15468.704	15607.172	15765.309	16040.111	16067.301	16529.312	16764.787	16921.38	17023.143	17302.153	17557.766	17674.233	18073.507	18124.836	18009.843	18357.252	18618.545	18603.144	18830.724	19009.669	19147.11	19155.71	19365.674	19285.337	19622.441	20015.803	20067.192	20145.927	20018.177	20171.356	20305.534	20008.464	20089.797	20021.905	19811.858	19766.279	19553.81	19445.593	19423.826	19104.772	18904.319	19022.109	18910.202	18883.278
15.0	Mammoth_R353	46912.883	47126.611	47171.599	46888.51	47270.82	47063.833	47042.36	47687.475	47660.704	47049.985	47179.781	46957.555	46999.987	46973.003	46784.854	46945.383	46922.158	47223.705	47104.429	47110.102	47292.019	47734.748	47824.865	48225.953	48342.897	48434.286	48261.987	48664.389	48756.399	49050.893	48973.194	48688.263	48692.826	48953.982	48838.341	48686.755	49085.469	48879.598	49116.509	48811.116	48948.428	49239.924	49134.236	49099.197	49126.976	49068.001	48889.481	49435.776
37.0	Elephant_Unknown_Sheffield_Unpolished1	19543.242	19630.567	19942.646	20176.805	20461.395	20756.854	21109.723	21376.416	21743.59	22070.653	22403.589	22797.885	23224.607	23515.426	23849.727	23975.943	24365.683	24869.862	24996.048	25200.413	25392.964	25770.859	25914.743	26084.928	26239.829	26503.673	26814.639	27160.149	26980.725	27436.275	27581.606	27643.382	27717.401	27731.073	27853.356	28083.025	27800.98	27893.999	27412.23	27136.495	26983.269	26940.665	26564.225	26434.784	26245.746	26218.105	25945.862	25871.658
35.0	African_Elephant_Lucy	9166.4209	9330.1324	9597.9602	9822.7798	9926.086	10071.619	10249.968	10276.772	10537.189	10747.955	11073.521	11223.689	11431.253	11516.65	11708.14	11920.307	12114.04	12177.707	12360.507	12242.019	12245.421	12361.977	12521.055	12789.502	12980.647	13011.321	12954.893	13233.431	13438.555	13438.388	13589.114	13799.772	13992.788	14170.629	14022.837	13976.279	13874.79	13840.808	13689.692	13745.649	13610.606	13311.533	13286.31	13118.556	13059.654	12863.534	12671.525	12728.624
13.0	Mammoth_Q12381	26811.365	27000.527	27251.705	27359.79	27131.572	27147.027	27300.289	27123.622	27142.88	27032.421	27336.267	27239.439	27163.922	26913.144	26900.707	26937.304	26785.477	26996.596	27009.389	27141.779	27163.931	27498.04	27557.279	27480.654	27670.093	27941.078	27880.839	27969.58	28087.26	28152.146	28019.553	28182.64	28284.432	28293.812	28275.756	28165.379	28454.092	28150.36	28382.828	28280.068	28332.325	28393.765	28496.843	28388.13	28546.907	28291.456	28231.711	28548.577
31.0	African_Elephant_SA	46248.605	46381.139	46882.248	47199.865	47645.044	47873.492	48322.947	48862.994	48937.511	49482.257	50209.346	50331.674	50463.637	50809.495	51412.943	51831.984	51871.114	52340.242	52656.975	52571.36	52945.246	53226.081	53361.589	53820.433	54302.274	54598.74	54472.186	54867.788	55172.627	55300.444	55609.118	55853.769	56029.649	56167.165	56015.369	56186.97	55884.736	55902.127	55583.455	55155.07	55129.008	54973.03	54844.914	54391.56	54620.1	54197.866	54115.391	54447.185
10.0	Mammoth_Q9171	233173.0	232930.96	233652.57	233069.91	233237.45	233606.03	234183.47	234907.34	235657.85	234369.12	233351.97	233312.28	232923.61	232387.11	233121.28	232878.02	231872.54	232725.67	233346.77	233073.44	233760.93	236413.83	237406.47	238120.06	238894.54	238650.56	238863.25	239477.48	241903.38	242078.17	242171.38	241460.83	242161.9	242598.11	241831.77	240739.02	241505.78	242231.14	242351.54	241737.13	242103.79	242938.91	242352.22	242873.66	242834.58	241872.21	243206.99	243218.7
34.0	African_Elephant_SD	14076.516	14365.454	14630.519	14845.956	15025.011	15257.919	15611.174	15811.647	15944.318	16380.142	16381.656	16764.881	17117.033	17308.332	17526.096	17703.791	17814.013	18039.386	18325.862	18338.502	18590.887	18685.557	18789.497	19076.958	19290.246	19517.705	19710.117	19762.061	19844.053	20029.661	20033.765	20081.322	20081.235	20448.62	20522.834	20266.743	20390.587	20157.392	20069.447	19946.91	19695.387	19545.899	19587.435	19368.37	19030.378	18976.435	18901.969	18987.719
20.0	Asian_Elephant_Eagle	27229.322	27194.65	27053.714	27576.702	27852.378	28184.771	28493.214	28449.838	29107.804	29313.969	29531.809	29376.032	29640.112	29792.035	29930.676	29987.731	30143.342	30503.838	30120.215	30244.097	30402.007	30111.475	30159.369	30387.656	30526.23	31122.302	31284.136	31503.537	31273.611	31465.684	31636.042	31626.506	31579.25	31760.029	32029.916	31965.359	31924.403	31625.369	31504.992	31198.356	31111.061	31063.696	30827.975	30877.967	31117.221	30848.814	30626.887	30852.273
31.0	African_Elephant_SA	23658.459	23572.485	23648.024	24098.588	24239.265	24595.1	25025.977	25157.222	25360.745	25453.883	25908.93	26113.333	26258.378	26491.969	26663.989	26627.231	27027.57	27233.085	27455.261	27920.263	27784.032	28357.343	28694.509	28660.449	28696.046	29114.607	29352.065	29594.502	29551.754	29578.275	29760.361	29769.675	29770.669	29680.922	30039.878	29679.885	29947.101	29644.285	29392.826	29545.788	29412.342	29221.79	28943.062	28929.164	28634.136	29253.53	28818.916	28701.392
12.0	Mammoth_Q9755	63734.652	63653.748	64151.981	63682.963	63997.832	63870.645	64081.704	64118.635	64318.344	63721.443	63203.487	63734.598	63458.19	63519.012	63593.849	63413.582	63753.477	63282.797	63585.8	63649.633	64354.685	64496.162	64635.221	65069.915	65024.612	65030.296	65223.467	65836.244	65895.496	66390.82	66468.883	66364.6	66081.852	66189.336	66148.932	66089.912	66318.281	66552.919	66528.888	66271.516	66394.091	66526.391	66542.937	66585.875	66471.857	66669.054	66764.336	66630.74
15.0	Mammoth_R353	32216.451	32274.166	32706.562	32389.33	32460.921	32561.202	32489.448	32597.566	32717.262	32486.416	32394.96	32269.45	32281.076	31963.774	32052.114	32313.484	32091.827	32120.267	32121.48	32255.977	32391.914	32590.515	32754.995	32828.437	32783.388	33124.066	33147.15	33110.834	33350.274	33493.466	33523.897	33511.503	33531.577	33371.514	33469.813	33218.618	33553.242	33523.349	33569.456	33810.355	33876.935	33562.035	33386.779	33640.389	33779.581	33622.489	33636.227	33946.094
31.0	African_Elephant_SA	39099.309	39421.301	39500.677	39878.562	40147.088	40473.502	40574.402	40930.791	41477.356	41129.141	41588.172	41641.982	41918.713	42024.185	42366.225	42416.275	42772.582	42985.182	43134.043	43300.644	43561.333	43905.491	44001.17	44077.287	44122.964	44379.576	44705.761	44952.712	44852.299	45100.27	45204.644	45329.489	45514.842	45583.182	45508.405	45634.871	45458.076	45298.65	45208.552	45211.496	44748.002	44783.222	44765.102	45061.581	44060.36	44295.762	44167.43	44447.066
7.0	Mammoth 7	197155.58	195995.25	196363.86	196365.18	198375.32	199715.56	200941.77	201667.62	199647.36	197923.78	198316.28	199702.4	198520.24	197708.07	197506.1	195712.29	195209.91	195975.62	196060.69	198136.65	198822.69	199174.89	198880.52	199482.3	201206.72	203397.72	205923.41	208151.53	207341.36	207016.69	206088.64	204493.18	203320.45	204396.8	204684.21	204648.14	205257.93	206312.33	205271.0	205528.37	206029.77	206533.56	205472.43	206559.96	206503.62	204421.4	204515.15	205159.89
1.0	Mammoth 1	16812.334	16769.8	17099.675	17063.691	17247.272	17299.937	17188.813	17206.655	17380.94	17434.218	17430.883	17617.162	17611.877	17755.946	17793.912	17697.951	17647.825	17875.665	17877.914	18029.028	18293.561	18374.15	18569.237	18706.09	18536.649	18738.281	18934.791	19023.299	19036.792	19189.901	19322.413	19160.172	18966.712	19117.357	19033.103	19176.079	19085.186	19114.516	19120.541	18949.711	18923.837	18951.048	18953.722	19119.324	18826.853	18632.736	18701.446	18630.454
2.0	Mammoth 2	24013.426	23979.912	24321.642	24619.268	24687.947	24920.401	25071.933	25445.017	25468.581	25803.65	25713.303	25795.031	25916.713	25978.629	26148.988	26086.287	26314.76	26343.861	26794.812	26724.82	26945.723	27193.075	27243.316	27474.575	27532.125	27700.445	28210.907	28515.669	28526.834	28538.34	28550.462	28416.115	28311.955	28222.567	28305.663	28546.622	28341.677	28454.28	28282.415	28276.338	28045.786	28066.28	28005.636	28093.213	27694.838	27856.846	27592.863	27886.679
24.0	Asian_Elephant_LM89	11776.075	11836.473	11910.468	12022.14	12217.232	12369.698	12525.192	12895.021	12933.646	13206.641	13272.766	13530.232	13557.654	13655.583	13896.909	13902.239	14104.554	14284.943	14447.65	14331.448	14492.491	14385.873	14446.529	14476.504	14561.99	14848.082	15143.346	15288.551	15441.288	15789.834	15797.041	15762.167	15824.87	15803.453	15845.667	15630.315	15816.198	15716.289	15596.267	15357.506	15384.249	15307.372	15205.799	15157.098	14909.623	14739.052	14834.167	14758.882
31.0	African_Elephant_SA	25560.52	25795.303	25990.925	26416.927	26668.366	26745.412	27015.691	27521.722	27420.07	27689.359	27890.188	28317.663	28605.296	28654.359	28953.687	29115.941	29599.05	29716.9	30121.706	30154.723	30158.152	30382.663	30546.042	30628.958	30815.998	31073.168	31106.808	31454.393	31464.985	31869.448	32073.763	31916.213	32178.22	32327.881	32272.816	32075.164	32205.035	32175.838	31887.81	31851.779	31789.966	31664.389	31594.852	31489.505	31283.15	31156.745	30920.698	30932.042
36.0	Elephant_Unknown_Sheffield_Polished	4400.7354	4546.6311	4502.6484	4668.6717	4818.026	4995.7369	5156.718	5292.2754	5402.8048	5462.3207	5691.8676	5961.5728	6091.3557	6215.726	6298.0322	6500.4432	6702.1168	6802.0983	6862.8087	6980.4423	7073.2917	7191.8247	7320.5707	7406.4601	7553.4586	7580.7735	7723.571	7849.6832	7865.3805	8020.0029	8064.7347	8018.1194	8087.3337	8137.5783	8236.2223	8272.8804	8375.639	8253.2766	8112.3198	7878.7536	7762.0699	7726.4164	7626.6276	7561.7198	7438.1296	7375.9461	7275.6179	7272.4723
31.0	African_Elephant_SA	31057.623	31268.641	31619.425	31766.915	32077.813	32387.378	32728.419	33084.354	33147.87	33642.94	33773.244	34234.822	34305.938	34511.717	34709.819	34821.97	35441.153	35597.562	35970.378	35541.685	36120.343	36559.207	36590.003	36775.082	37123.245	37329.793	37763.713	37570.433	37715.888	37876.865	38287.883	38588.656	38569.757	38619.549	38613.023	38330.973	38419.891	38450.431	38036.042	37771.072	37362.882	37391.549	37265.384	37260.252	37443.385	37178.078	36753.359	36961.751
2.0	Mammoth 2	25737.047	26014.114	26462.75	26405.435	26657.385	26803.32	27295.136	27468.531	27525.357	27752.637	27901.978	28067.214	28105.408	28235.249	28467.63	28635.261	28769.524	28893.137	28985.445	28991.863	29608.039	29894.842	29800.282	30014.809	30012.57	30558.392	30583.564	30910.942	30840.184	31073.652	31294.669	30990.42	30760.456	31018.632	30991.76	30845.112	30951.431	31035.47	30768.683	30688.307	30903.068	30812.194	30461.738	30301.109	30357.084	30341.215	30016.562	29920.473
5.0	Mammoth 5	166483.8	165855.06	167134.11	167595.53	168149.22	167808.74	168635.63	168775.21	168031.78	167621.75	166691.05	166928.93	166818.22	166823.72	167574.79	167554.41	168894.43	170717.07	170553.22	171011.4	171491.61	171408.4	171679.34	172972.29	172914.0	173282.11	173787.57	173783.48	172953.27	173345.83	173404.05	172934.16	173196.67	173720.26	173899.18	173472.41	174330.27	174576.8	174584.8	174221.6	174617.35	174572.51	174070.63	175097.02	174734.76	174539.5	174925.38	175085.31
2.0	Mammoth 2	9587.0117	9609.5278	9690.9577	9894.4544	10157.551	10385.626	10595.14	10748.53	10938.585	11080.853	11281.905	11575.829	11822.607	11994.464	12203.419	12388.357	12504.213	12539.147	12785.187	12962.5	13097.68	13412.631	13574.615	13515.809	13589.895	13766.537	13904.361	14238.644	14269.254	14615.266	14743.848	14703.433	14515.055	14551.229	14594.157	14494.959	14749.115	14543.943	14397.794	14224.554	14178.602	14027.506	13930.755	13887.6	13664.096	13568.13	13378.323	13444.23
2.0	Mammoth 2	40836.59	41158.188	41447.731	41725.854	41521.983	41582.706	41784.296	42040.417	42489.138	42448.287	42687.892	42649.003	42540.452	42475.573	42918.87	43024.103	42948.953	42705.836	43117.085	42780.564	42878.85	43400.16	43967.907	44606.195	44575.523	44137.717	44189.968	44275.377	44731.235	45199.6	46085.018	45880.933	45368.802	45039.008	45213.803	45010.085	45055.633	45481.675	45021.865	44815.904	45256.357	44994.197	45020.507	45294.658	44732.713	44998.512	44830.925	44930.409
11.0	Mammoth_Q9644	69427.703	69684.543	70057.24	70501.715	70080.225	69897.077	69927.427	70410.606	70467.443	69799.34	69823.997	69917.289	69788.138	69423.089	69659.094	69395.856	69357.501	69710.928	69755.627	69659.405	70549.242	70485.414	70994.847	71589.537	71483.215	71524.463	71810.601	71758.951	72196.594	72545.791	72816.033	72939.988	73021.414	73185.942	72544.232	72332.775	72139.991	72893.504	72698.797	72768.683	73025.321	72981.238	72838.568	73196.961	72698.039	72283.288	72808.918	73384.209
24.0	Asian_Elephant_LM89	51999.469	52590.519	53401.241	53120.556	53188.489	52943.977	53375.487	53687.196	54243.812	54650.161	54397.387	54320.365	54457.099	54627.975	54611.858	55047.616	55418.662	55559.04	54878.814	54903.61	54544.924	54696.308	54625.763	54992.98	55376.047	55747.7	55729.638	56284.161	55899.531	56515.35	56674.73	56885.739	56907.791	56856.374	57243.851	57224.869	57014.154	57231.115	57060.81	56981.277	56757.299	56576.76	56488.895	56414.928	56516.289	56990.661	56343.365	56757.926
7.0	Mammoth 7	23033.441	23282.495	23234.38	23220.478	23269.458	23225.856	23228.966	23430.947	23429.781	23219.269	23501.078	23348.405	23242.13	23324.572	23417.819	23285.597	23417.196	23746.468	23847.458	23848.677	23931.107	24203.076	24215.169	24366.378	24634.685	24680.624	24734.937	24813.798	24698.495	24731.434	24900.895	24746.537	24762.211	24830.915	24938.372	24586.379	24724.488	24807.059	24754.968	24546.459	24605.79	24624.097	24415.0	24791.644	24791.219	24721.277	24577.883	24898.912
12.0	Mammoth_Q9755	64896.707	65362.564	66271.853	65952.65	66177.464	65843.984	66054.648	66106.903	66090.195	65645.299	66092.699	65372.902	65344.935	65126.222	65175.641	65042.195	65365.154	65503.155	65398.136	65357.795	66049.332	66342.945	66529.044	66947.136	67591.642	67108.425	67366.258	67754.773	67808.265	67948.965	68103.389	68095.947	68019.393	68111.202	68282.979	68003.852	68085.84	67875.629	68235.704	67817.632	67989.502	68304.142	68537.642	68517.889	68699.837	68398.528	68395.75	68448.95
31.0	African_Elephant_SA	37972.352	38357.83	38444.468	38371.588	38570.112	38882.312	39216.365	39351.161	40084.772	40198.806	40128.581	40622.736	41095.912	41091.416	41351.527	41430.876	42195.222	41781.601	41789.284	42357.963	42507.832	42821.953	43145.107	43236.404	43417.263	43910.984	44238.812	44610.844	44769.55	44746.405	44895.39	44816.013	44823.409	44612.334	44810.924	45110.05	45330.347	44890.466	44770.762	44303.259	44275.949	44254.041	44081.64	43966.299	43743.157	43462.157	43728.626	43708.187
27.0	African_Elephant_A	30106.49	30416.639	30596.029	31013.07	31103.78	31326.559	31810.257	32137.409	32419.321	32191.726	32751.987	32914.175	33233.059	33486.966	33843.455	34228.489	34327.072	34578.868	34598.285	34945.063	35102.704	35641.311	35846.628	36190.738	36235.59	36406.239	37052.897	36584.986	37038.679	36868.422	36919.018	37230.512	37460.461	37700.965	37595.099	37514.221	37620.461	37569.958	37276.43	37343.168	37164.007	36978.833	36807.678	36507.454	36267.569	36402.08	36136.214	36140.53
2.0	Mammoth 2	9105.1113	9348.4118	9604.1319	9875.5172	10110.441	10338.37	10473.695	10847.008	10961.682	11078.431	11366.329	11789.359	11940.724	12068.09	12404.56	12535.682	12692.771	12788.365	13165.266	13289.477	13445.151	13693.052	13760.544	13947.484	14047.402	14087.622	14193.842	14650.144	14676.323	14873.71	14871.039	15049.382	14978.448	14886.409	14986.3	15062.193	15064.763	14953.243	14832.669	14639.982	14645.132	14617.986	14285.551	14044.778	14047.755	13813.273	13821.664	13529.503
1.0	Mammoth 1	41921.199	41697.403	41527.467	41951.409	42136.296	42320.279	42560.951	42851.542	42788.234	42324.112	42472.477	42685.268	42835.833	42842.745	43014.736	42886.769	42701.172	42824.924	43093.644	43243.588	43867.745	43819.261	44066.671	44432.178	44232.639	44196.194	44946.022	45458.058	45981.766	46062.134	45581.095	45498.712	45507.917	45328.259	45244.084	45557.445	45556.453	46046.214	45516.314	45757.777	45769.937	45522.192	45230.472	45124.954	45313.4	45557.264	45174.429	45173.785
31.0	African_Elephant_SA	18821.721	18855.784	18894.189	19049.378	19148.481	19315.487	19508.185	19623.703	19792.244	19788.673	19995.141	20174.903	20409.032	20335.988	20678.847	20794.403	20839.262	20922.736	20934.545	21181.468	21190.077	21320.035	21358.17	21469.86	21432.718	21996.915	21970.022	21999.637	21976.66	21959.09	22183.45	22253.085	22299.715	22411.897	22500.211	22547.664	22570.101	22378.171	22453.406	22461.17	22411.548	22258.291	22234.835	22064.91	21911.503	21881.876	22106.03	21688.643
2.0	Mammoth 2	57624.063	58015.868	58333.072	58138.722	58248.224	58722.87	59515.976	59489.018	59692.703	60054.295	60059.777	59891.16	60003.21	60289.159	60508.188	60542.892	60539.184	60187.718	60126.177	60841.456	61565.531	61990.131	62175.792	62315.122	62060.067	62489.473	62499.581	63193.721	64050.13	64257.4	64020.927	63524.834	63108.036	63328.6	63158.54	63238.62	63371.296	63433.055	63306.171	63490.581	63577.344	63308.685	63158.629	62978.906	63081.666	62584.992	63015.542	62970.984
31.0	African_Elephant_SA	27465.129	27908.769	28091.665	28542.127	28853.33	28899.563	29231.395	29378.342	29980.964	30355.52	30348.365	30587.099	30716.603	31048.435	31422.115	31644.67	32000.783	32148.015	32418.629	32521.385	32944.331	33342.1	33383.393	33465.016	33828.515	33991.3	33909.538	34050.047	34902.291	34952.317	35221.786	35021.567	34954.833	35048.437	35192.074	34906.434	34937.731	35115.134	34801.174	34646.857	34701.036	34638.345	34387.545	34095.751	33988.438	34157.661	33854.647	33853.805
28.0	African_Elephant_B	17781.391	17823.594	18186.801	18389.168	18649.424	18881.086	19233.64	19519.452	19807.963	20030.272	20228.27	20738.137	21070.243	21178.649	21525.647	21676.453	21999.034	22366.485	22513.393	22594.206	22951.435	23220.844	23291.174	23613.145	23880.293	23835.579	24004.371	24155.046	24352.873	24480.141	24672.012	24779.593	24725.074	24864.225	24931.907	24973.737	24681.86	24901.619	24655.582	24605.806	24167.334	24054.132	23931.764	23597.728	23329.195	23511.563	23243.133	23076.763
19.0	Asian_Elephant_44_3_219	35922.0	35730.658	36005.705	36528.612	36805.49	36782.674	37394.301	37696.887	37817.064	37841.102	38298.906	38506.234	38531.745	38545.219	38975.903	39096.851	38953.523	39318.023	39332.031	39346.454	39407.341	39333.312	39466.226	39448.697	39441.059	39945.049	39871.201	40291.24	40979.451	40692.487	40932.231	41094.523	41367.451	41296.332	41408.275	41592.227	41092.345	41278.243	41126.442	41116.346	40968.703	40976.2	40794.591	40504.629	40511.292	40687.682	40035.987	40120.257
13.0	Mammoth_Q12381	15527.198	15452.479	15785.919	15633.668	15576.582	15780.843	15816.853	15715.203	15699.071	15697.602	15776.956	15612.725	15413.926	15444.133	15581.474	15524.359	15663.874	15788.239	15630.323	15617.535	15837.633	15955.936	16002.743	16076.782	15934.297	16002.924	16110.121	16303.811	16292.701	16287.066	16208.102	16183.04	16409.154	16499.64	16345.745	16464.243	16267.921	16243.549	16350.438	16224.538	16413.336	16443.422	16395.767	16400.052	16468.441	16331.691	16578.453	16522.116
38.0	Elephant_Unknown_Sheffield_Unpolished2	8941.7031	9245.5477	9386.9247	9634.9347	9899.2589	10187.154	10320.105	10714.589	10983.249	11408.07	11582.396	11781.045	11911.056	12261.07	12606.193	12901.232	13206.756	13214.864	13287.628	13338.414	13734.146	13920.76	14190.805	14372.032	14409.615	14559.708	14712.0	14666.027	15012.218	15107.367	15318.912	15277.368	15371.647	15424.095	15507.814	15416.205	15741.314	15317.457	15233.674	15028.511	14821.617	14667.911	14535.383	14342.531	14231.693	13954.762	14203.826	13713.103
22.0	Asian_Elephant_LadyRose_1	119133.7	119770.52	120399.46	120514.2	120593.12	120601.53	121332.05	122234.54	122768.99	123529.3	123697.69	123294.42	123447.82	123389.02	123427.26	123531.42	123754.72	124296.31	124029.59	124112.32	123327.99	122762.72	123064.06	123519.97	123652.48	125055.18	125003.59	126023.06	125625.22	126115.66	126148.09	126499.62	126599.93	127066.97	127463.96	128025.84	127880.91	126889.52	126777.09	126506.89	126770.41	126565.54	126259.75	126202.71	126493.51	127064.95	126357.15	126759.0
2.0	Mammoth 2	23727.855	23887.787	24095.288	23959.061	24232.992	24464.264	24767.483	24682.477	24939.493	24879.093	25031.819	25257.989	25418.225	25335.63	25599.002	25373.024	25533.337	25874.096	26049.728	26065.119	26236.363	26503.173	26814.18	26711.935	27161.152	27001.99	27443.442	27329.771	27640.019	27590.262	27614.361	27538.707	27345.921	27571.952	27579.277	27569.473	27536.575	27489.451	27342.82	27524.057	27503.085	27232.365	27263.545	27252.893	27174.963	26853.491	26667.4	26656.934
30.0	African_Elephant_D	26302.475	26349.22	26656.711	27080.365	27425.582	27625.359	27800.573	28297.994	28524.854	28536.959	28908.284	29224.219	29506.196	29826.68	30008.042	30150.391	30626.869	30963.326	31073.744	31328.747	31610.903	31907.258	32003.822	32261.469	32607.795	32526.506	32614.8	32790.413	33184.448	33259.944	33303.089	33473.85	33623.003	33604.781	33649.96	33641.11	33668.054	33608.416	33454.782	33048.598	32995.844	32734.086	32635.553	32608.367	32485.542	32433.213	32151.001	32429.502
37.0	Elephant_Unknown_Sheffield_Unpolished1	16371.449	16501.282	16741.062	17205.407	17381.858	17394.784	17743.186	18149.288	18198.657	18483.408	19031.801	19341.502	19339.708	19683.37	19960.112	20200.539	20548.998	20847.366	20953.376	21138.93	21285.148	21554.461	21873.352	22215.438	22106.664	22121.167	22723.371	22600.195	22834.225	23002.813	23100.854	23155.395	23211.929	23322.092	23415.087	23291.978	23541.504	23406.625	23227.896	22994.748	22771.873	22568.783	22424.203	22123.107	21804.35	22100.434	21845.482	21866.844
1.0	Mammoth 1	50049.453	50126.433	50406.293	50289.231	50439.616	50761.582	51300.478	51482.424	51380.309	51765.52	51748.265	51750.368	51810.512	51756.353	51882.9	51600.63	51557.323	51731.086	52008.62	52312.67	52759.898	53015.895	53111.24	53549.205	54175.291	54230.81	54356.336	54738.066	55157.021	55481.872	55532.079	54785.531	54647.708	54868.284	55178.035	54911.349	55042.208	55099.785	55372.03	55224.374	55048.44	55206.464	54903.369	54902.563	54737.851	54925.328	54907.168	55022.754
23.0	Asian_Elephant_LadyWithBasket	26464.813	26458.646	26662.598	27194.75	27333.513	27870.145	28008.728	28265.454	28503.352	28641.626	28855.221	29085.543	29234.969	29359.591	29580.849	29678.359	29954.445	30269.416	30041.425	30504.321	30344.585	30260.768	30379.182	30371.684	30438.381	30786.063	31038.203	31467.772	31448.618	31801.146	31751.887	31869.557	32060.873	32220.423	31950.068	32448.713	32102.333	32013.082	31558.477	31577.48	31580.39	31510.455	31196.22	31366.864	31101.673	31060.332	30920.465	31001.666
30.0	African_Elephant_D	26590.588	26865.694	27095.609	27180.882	27483.28	27521.526	27847.696	28183.235	28893.164	28602.764	29017.848	28926.475	29106.033	29517.765	29677.721	29694.068	29971.918	30420.188	30637.098	30551.002	30995.282	31418.432	31535.719	31678.416	31940.31	32249.269	32113.609	32179.011	32509.984	32548.581	32687.984	32609.377	32455.936	32678.604	32590.529	32911.302	32686.431	32696.984	32571.984	32537.772	32397.179	32259.626	32218.155	32016.505	32255.802	31943.81	31895.629	31919.081
37.0	Elephant_Unknown_Sheffield_Unpolished1	13571.908	13777.607	13891.461	14173.952	14470.739	14697.891	15150.039	15514.291	15626.948	15876.811	16318.826	16477.682	16712.771	17041.585	17324.62	17272.828	17711.025	18096.467	18300.967	18327.785	18614.768	18907.772	19211.605	19370.464	19499.33	19642.746	19790.616	19905.677	20182.066	20417.524	20582.14	20487.229	20525.609	20913.616	20872.522	20851.284	20528.485	20545.311	20396.763	20297.123	20115.987	19910.105	19583.55	19352.096	19354.924	19071.442	19102.63	19160.561
31.0	African_Elephant_SA	25471.279	25585.622	25585.924	25835.351	25959.148	26041.452	26334.884	26426.181	26892.903	26908.394	26997.771	27305.239	27501.162	27669.201	27861.937	28196.745	28197.687	28505.528	28733.551	28467.342	28517.729	28944.463	28971.374	29197.334	29543.893	29766.762	29671.9	29817.737	29765.139	29957.481	30273.148	30387.826	30398.986	30675.371	30579.335	30513.953	30495.886	30566.589	30364.673	30140.819	30006.406	29970.054	29889.559	29857.695	29523.122	29222.711	29196.909	29264.964
2.0	Mammoth 2	20543.232	20987.755	20969.308	21073.592	21330.625	21555.228	21948.573	22078.428	21932.391	22086.172	22311.885	22366.73	22590.888	22819.497	22831.966	22822.922	22919.678	23175.773	23239.763	23286.852	23544.747	23848.381	24018.47	24267.904	24136.913	24157.211	24403.382	24784.29	24724.001	24844.321	24976.157	24783.858	24569.571	24781.045	24642.334	24801.689	24859.309	24945.443	24701.925	24624.498	24742.076	24777.193	24589.918	24367.438	24506.762	24603.315	24354.565	24294.283
31.0	African_Elephant_SA	25427.936	25785.063	26191.507	26240.06	26526.505	26792.166	27118.302	27352.06	27654.649	28013.979	28230.851	28529.052	28795.229	29057.329	29315.237	29673.001	29887.445	30208.645	30184.198	30399.199	30624.494	30806.961	31108.795	31256.086	31367.915	31633.81	31606.622	31873.652	32028.158	32266.424	32377.657	32474.407	32714.418	32889.501	32876.409	32634.962	32603.405	32696.325	32548.406	32093.07	32064.473	31888.998	31792.024	31440.285	31152.558	31238.97	30905.259	30966.622
14.0	Mammoth_Q16453	31074.783	31336.056	31915.542	32011.01	32081.965	32299.799	32417.685	32520.491	32762.829	32522.629	32678.726	32877.705	32958.293	32656.037	32822.048	32814.133	32884.565	33403.898	33225.065	33386.304	33609.145	33693.763	34123.499	34597.574	34706.23	34525.785	34664.017	34642.417	34921.396	35039.674	35149.44	35196.27	35327.687	35171.22	35166.771	34949.405	35165.273	34968.597	34965.595	35050.687	35140.087	35109.525	35020.62	34964.174	34713.329	34589.206	34345.647	34696.686
33.0	African_Elephant_SC	30126.447	29907.384	30422.179	30955.265	30863.145	31037.959	31615.05	31985.964	32077.91	32461.302	32396.643	32907.34	33360.549	33411.462	33897.569	34056.284	34378.583	35087.451	34844.115	35329.449	35411.266	35835.476	36140.642	36192.333	36339.414	36294.816	36350.816	36746.422	37005.41	37162.438	37193.816	37348.187	37514.682	37787.529	37758.975	37437.473	37704.401	37573.626	37149.916	36848.092	36864.635	36836.707	36516.823	36615.052	36497.505	36285.829	35840.065	35926.599
31.0	African_Elephant_SA	7468.0059	7492.3964	7564.3721	7666.7756	7633.5919	7638.9542	7873.9119	7844.1819	7786.3748	7801.5374	7811.9282	7991.8059	7778.9414	7834.251	7905.219	7978.1053	7999.3058	7866.9313	8199.4146	8160.7035	8029.7201	8222.8981	8211.3101	8188.806	8316.6595	8371.8068	8473.7289	8345.8491	8399.6078	8415.8667	8409.5635	8386.4803	8427.2765	8629.7748	8486.9692	8505.5291	8550.468	8458.7003	8472.955	8412.7852	8450.8792	8409.8296	8404.1995	8275.5989	8395.2085	8476.8053	8395.5137	8426.2787
18.0	Asian_Elephant_44_3_214	21663.799	21741.154	21769.882	22126.914	22275.301	22278.905	22630.804	22811.755	22997.598	23262.449	23427.625	23572.241	23503.532	23622.896	23685.245	23928.167	24255.288	24262.303	24255.479	24376.561	24329.829	24109.469	24188.576	24344.324	24454.783	24965.263	25049.726	25187.085	25246.396	25491.669	25519.413	25453.212	25479.693	25640.617	25651.719	25615.57	25975.127	25438.348	25500.905	25396.45	25421.484	25166.612	25071.082	24814.403	24878.399	24785.403	24430.209	24679.015
38.0	Elephant_Unknown_Sheffield_Unpolished2	12391.41	12759.976	12898.211	13111.548	13175.615	13368.772	13868.342	14086.658	14381.173	14795.468	14824.513	14997.986	15421.788	15672.247	15939.756	16138.489	16337.221	16421.417	16649.598	16735.517	17114.992	17217.61	17447.213	17520.486	17642.095	17713.875	18025.306	18223.384	18330.552	18533.842	18698.715	18660.035	18758.623	18978.761	18877.351	18707.526	18745.257	18612.267	18478.907	18470.87	18179.312	17949.665	17786.002	17692.101	17427.306	17531.332	17310.221	17203.702
25.0	Asian_Elephant_ManBoyOrn	23195.256	22945.448	23408.177	23574.329	23745.6	23777.929	23973.164	24483.388	24810.571	25040.993	25357.033	25303.361	25730.867	25905.451	25962.317	26222.355	26552.847	26731.535	26581.052	26763.377	26841.595	26728.198	26786.395	26859.14	27117.413	27633.602	27271.212	27731.016	27767.638	27992.764	28188.105	28363.505	28256.08	28429.181	28637.861	28672.3	28384.425	28263.914	28312.185	28118.495	27944.665	27783.614	27617.603	27483.149	27649.19	27055.503	27214.152	27084.693
14.0	Mammoth_Q16453	31031.461	31044.296	31228.619	31068.169	31333.992	31398.119	31758.463	31795.305	32144.516	31881.586	31719.515	31746.489	31690.78	31825.843	32029.831	31955.872	31964.219	31975.143	32235.919	32391.97	32782.19	32816.442	32765.328	33015.862	33381.425	33209.883	33849.436	33793.275	33814.837	34035.245	33927.938	33970.272	33992.211	34126.029	34084.46	33906.064	34011.405	33936.028	33954.543	33797.782	33754.266	33833.168	33747.327	33930.689	33978.1	33491.466	33685.735	33782.118
10.0	Mammoth_Q9171	142828.31	142393.49	143127.29	142917.94	143086.61	143091.75	143390.56	144118.27	144228.86	143407.68	143617.41	143191.43	143084.16	142265.77	142374.82	141962.79	142440.61	143407.57	142925.23	143091.97	143253.44	144116.19	144611.19	145936.31	146041.42	146471.62	146797.07	147267.38	147886.75	148678.51	148707.0	149377.85	149777.33	149637.85	148744.18	148170.31	148646.91	149446.46	149120.8	148911.71	149368.35	149088.86	148734.08	149582.41	148901.3	149485.24	148893.02	149810.51
30.0	African_Elephant_D	23472.332	24167.288	24249.443	24375.276	24875.651	25403.504	25545.552	25830.883	26009.998	26095.717	26849.992	27114.148	27331.717	27568.661	27746.37	28134.365	28523.237	28826.637	28689.319	28972.025	29473.457	29652.734	29907.229	30155.615	30450.567	30710.92	31168.144	31108.811	31135.573	31281.026	31507.878	31625.19	31633.627	31636.006	31783.394	31922.426	31720.986	31473.854	31575.528	31139.418	31002.994	30781.519	30460.03	30459.348	30112.457	29928.529	30271.784	30245.416
16.0	Asian_Elephant	67114.938	67046.387	67507.416	67861.051	68235.444	68231.159	68418.242	68936.962	69254.784	69729.229	69816.183	70035.991	70048.917	70329.073	70500.229	70509.092	71021.142	71217.242	71025.486	71553.802	71876.918	71949.51	72716.753	73402.28	73725.702	73685.653	74189.662	74134.538	74125.416	73928.675	74343.172	74526.972	74778.267	74701.292	74740.448	74761.381	74676.49	74933.875	74632.669	74438.779	74217.951	74184.511	74255.716	74302.668	74247.481	74355.617	73934.619	74133.891
13.0	Mammoth_Q12381	21584.666	21850.13	21922.56	21838.037	22093.992	21905.209	21926.791	22175.91	21935.837	21963.281	21959.084	21731.575	21670.27	21599.371	21506.529	21740.962	21775.075	21706.099	21755.7	21769.325	21782.296	21928.319	21987.952	22237.148	22319.007	22497.298	22725.005	22361.388	22784.694	22691.234	22887.237	22784.953	22744.826	22839.567	22828.321	22758.79	22786.018	23051.975	22951.27	22802.817	22846.45	22808.545	22717.799	22775.683	22660.662	22975.041	22811.801	23053.246
1.0	Mammoth 1	27225.066	27382.796	27212.141	27352.323	27467.674	27796.172	28126.324	28401.756	28469.151	28397.887	28436.48	28630.154	28726.867	28733.049	28870.042	28655.65	28896.944	28934.758	29116.023	29230.09	29568.291	29611.057	29776.547	29982.997	29834.729	30190.403	30856.308	30817.461	31083.114	31315.587	31095.351	31061.33	30997.606	31088.051	30926.739	31031.847	31072.953	31027.76	31113.673	30761.221	30907.02	30984.225	30860.45	30878.71	30472.388	30471.833	30270.63	30553.244
38.0	Elephant_Unknown_Sheffield_Unpolished2	11063.03	11068.278	11316.861	11590.536	11775.517	11952.259	12172.03	12466.508	12703.721	12866.31	13066.025	13201.411	13527.328	13748.608	13935.731	14317.982	14338.857	14528.427	14863.635	14750.907	15113.248	15219.905	15366.329	15509.748	15602.916	15690.366	16019.368	16178.628	16321.445	16451.43	16464.934	16483.541	16632.265	16645.976	16771.541	16714.992	16533.504	16576.574	16331.84	16147.439	16022.06	15875.161	15876.705	15745.848	15612.851	15324.092	15454.178	15170.783
2.0	Mammoth 2	37562.73	37536.068	38054.814	37854.625	37849.505	38205.208	38533.654	38758.3	39074.443	38279.895	38823.522	38814.605	38910.722	38918.41	38893.931	39341.772	39063.355	39175.657	39517.421	39667.427	39957.097	40455.475	40715.677	40868.063	41060.647	41181.16	41157.312	41750.687	41760.925	41749.4	41897.675	41594.419	41583.795	41536.499	41623.458	41489.449	41701.974	41593.408	41459.588	41316.802	41179.403	41201.764	41282.647	41198.575	40917.948	40892.534	40693.235	41082.779
9.0	Mammoth_Q1767	171614.66	172511.9	173022.61	173007.6	173076.8	172812.7	172939.31	173795.34	173489.27	172886.05	172894.7	172038.95	171641.86	171272.7	171634.9	170829.11	171097.25	171803.64	170313.71	171125.86	172256.78	173505.91	174538.3	175745.61	175681.98	176045.53	176819.66	177076.26	177643.63	177865.27	178098.71	177888.85	177336.99	177835.97	177671.25	177006.82	177379.89	178178.31	178195.78	177840.2	178704.57	178466.7	177852.72	178436.64	178415.96	179343.83	177901.03	178459.47
38.0	Elephant_Unknown_Sheffield_Unpolished2	6024.877	6226.4533	6275.973	6490.9847	6716.0467	6918.5083	7191.7652	7428.3745	7815.1975	7915.9588	8304.8995	8485.0959	8704.2718	9045.7223	9203.1116	9244.9789	9523.2016	9545.8896	9873.1999	10042.486	10187.901	10426.698	10575.482	10816.962	10993.431	11002.561	11216.788	11235.207	11355.886	11406.097	11578.051	11760.347	11852.803	11818.671	11965.831	11862.923	11808.646	11646.987	11580.407	11513.256	11416.849	11350.95	11019.249	10706.946	10611.152	10705.306	10522.621	10270.485
16.0	Asian_Elephant	73013.797	72900.682	73318.835	74098.716	74827.542	74692.258	75340.957	75636.928	75442.485	75873.803	76448.301	76861.047	77204.883	77197.272	77714.117	78168.536	78579.901	78719.037	79159.539	79388.337	79451.219	79925.646	80376.361	80989.918	80863.325	81110.979	81498.717	81141.172	81470.193	81835.417	81852.509	82320.313	82543.145	82486.766	82663.421	82055.02	82763.375	82465.337	81859.931	81892.888	81777.631	81752.774	81753.813	81595.905	81314.398	81348.687	81189.362	81112.304
30.0	African_Elephant_D	26537.045	26509.771	26757.88	26882.456	27297.163	27504.206	27666.729	28112.603	28254.58	28685.273	28733.714	28881.641	29280.573	29481.991	29827.389	29855.133	29939.67	30252.446	30157.782	30559.736	30778.974	31192.842	31469.021	31724.591	31661.173	31897.74	32295.197	32368.274	32930.869	32715.531	32736.715	32805.333	32898.268	33011.689	33062.398	32815.508	32897.891	32814.799	32835.161	32861.534	32634.795	32541.104	32667.115	32431.797	32012.747	31767.158	31901.273	31654.858
1.0	Mammoth 1	40269.031	40222.807	40710.305	40700.313	40889.888	40898.423	41266.785	41208.705	41012.517	40887.885	41344.716	41568.334	41911.653	41763.348	41583.946	41586.882	41532.702	42215.08	42485.24	42801.063	42821.334	42886.203	42925.922	43285.597	43080.149	43143.45	43091.984	43415.307	43771.728	43855.661	44309.218	44306.097	44337.552	44450.114	44168.042	44197.827	44086.917	44264.29	43997.51	43954.276	44147.018	44015.871	43704.405	43819.076	43466.161	44010.105	43308.083	43763.915
33.0	African_Elephant_SC	18944.105	19167.488	19357.574	19791.032	19957.815	20157.858	20391.865	20757.747	21149.607	21571.299	21643.869	21893.726	22250.662	22647.118	22951.044	23203.302	23375.346	23697.693	23698.425	23886.44	24078.118	24272.49	24667.074	24967.498	25123.348	25219.393	25564.154	25603.826	25886.056	25972.385	26038.813	26166.085	26319.354	26330.48	26312.599	26100.082	26180.116	26196.89	26185.622	25769.435	25660.581	25447.686	25257.533	25159.859	24889.631	25094.423	24567.924	24462.21
14.0	Mammoth_Q16453	31854.584	32285.693	32245.275	32529.917	32529.964	32829.798	33239.698	33164.906	32999.05	32753.172	33081.356	32771.114	32711.21	32931.105	32975.982	33239.03	33339.705	33274.332	33334.133	33473.831	33853.534	33930.566	34207.798	34548.518	34630.322	34627.461	34807.697	35068.373	35409.4	35302.608	35269.447	35315.676	35071.274	35496.404	35331.659	35147.324	35170.049	35273.3	35127.997	34896.009	34911.521	34821.489	34972.131	35015.322	34920.614	35023.215	34816.029	35035.896
29.0	African_Elephant_C	26488.602	26571.796	27106.518	27339.231	27409.853	27795.189	28152.324	28560.413	28404.752	29012.621	29092.934	29446.15	29811.855	30003.625	30336.216	30857.355	31046.672	31212.47	31213.843	31528.646	31897.517	32185.358	32252.772	32635.848	32773.702	32815.585	32971.077	33010.438	33289.929	33586.317	33870.708	33966.327	33931.52	33983.78	34016.113	33424.153	33850.731	34016.163	33812.2	33624.414	33383.14	33218.86	33064.093	32502.731	32729.605	32444.877	32277.355	32387.76
37.0	Elephant_Unknown_Sheffield_Unpolished1	17220.49	17514.539	17707.823	18097.553	18282.504	18418.842	18645.966	19107.792	19378.344	19400.916	19970.765	20296.788	20448.606	20719.628	21015.561	21184.622	21409.471	21768.324	21947.557	22126.329	22278.173	22296.438	22696.073	23057.365	22938.361	23276.343	23539.796	23715.349	23879.439	23920.1	24069.513	24188.2	24092.449	24299.703	24598.629	24344.132	24271.775	24249.897	24246.692	24050.705	23730.212	23656.629	23381.618	23138.763	23121.451	23044.539	22762.861	22649.707
7.0	Mammoth 7	18699.055	18922.618	18996.837	19038.4	19037.896	19012.727	19192.185	19467.234	19537.937	19348.643	19534.681	19481.731	19530.279	19424.143	19386.295	19516.965	19660.151	19797.234	19804.294	20064.924	19992.151	20283.579	20364.911	20327.891	20333.593	20494.063	20708.072	20731.211	20748.484	20905.263	20844.739	20871.087	20952.325	20932.286	20723.681	20755.94	20774.348	20903.549	20807.856	20871.34	20964.042	20799.109	20655.701	20704.518	20764.124	20833.023	20778.4	20512.87
15.0	Mammoth_R353	37504.313	37245.386	37862.659	37849.556	37945.248	37914.49	37943.402	37857.814	37879.786	37817.652	38099.109	37716.693	37725.578	37637.377	37721.84	37607.899	37961.207	37799.638	37608.425	37769.101	37956.692	38184.934	38428.848	38533.213	38522.74	38702.602	38717.464	38687.509	39012.171	39152.778	39444.909	39409.264	39235.911	39060.252	39050.743	38862.545	39287.003	39350.099	39550.203	39376.109	38970.212	39426.298	39508.513	39504.612	39329.138	39415.331	39437.666	39562.223
24.0	Asian_Elephant_LM89	16409.035	16506.562	16574.785	16812.879	16847.732	17174.294	17234.135	17531.515	17741.977	17969.044	18403.146	18277.283	18484.262	18695.5	18752.91	18760.996	18904.491	19280.849	19387.365	19419.89	19420.171	19276.746	19314.446	19572.045	19619.927	19784.152	20063.086	20114.567	20304.724	20454.202	20772.693	20653.636	20580.28	20670.826	20671.624	20766.166	20775.619	20476.178	20402.855	20254.421	20328.317	20403.946	20114.656	19957.806	19951.89	19994.283	19767.955	19875.792
33.0	African_Elephant_SC	26018.99	26070.57	26285.211	26473.05	26601.696	26847.06	27266.213	27546.578	27874.188	28449.889	28588.011	28672.476	28921.757	29185.272	29821.905	29964.976	30246.381	30413.647	30423.393	30573.978	30826.912	31061.658	31475.917	31960.735	32087.468	32069.815	32200.248	32823.389	32749.153	32996.766	33055.158	32934.071	33099.635	33420.447	33409.764	33138.301	33502.366	33097.586	33020.99	32723.217	32429.816	32292.921	32039.675	32041.455	32005.839	31975.918	31669.716	31489.488
8.0	Mammoth 8	42471.922	42947.582	43329.323	43022.094	43149.848	43350.619	43807.045	44022.83	43983.859	43896.856	44262.193	43701.555	43615.919	43664.046	43769.638	44323.058	44249.141	44365.775	44738.578	44404.949	45206.15	45472.897	45990.943	46699.287	46738.642	46859.187	46845.433	47107.062	46937.995	47255.464	47916.592	47745.031	47203.021	47148.573	47299.125	46869.807	47285.191	47119.453	47247.37	47129.84	47304.901	47273.353	47251.38	47108.213	47193.976	46685.09	47110.664	47113.8
18.0	Asian_Elephant_44_3_214	30262.041	30586.676	31092.825	31157.958	31302.513	31398.842	31655.154	31608.8	31916.296	32520.612	32690.647	32391.134	32388.265	32682.734	33036.668	33242.917	32877.858	33096.581	33336.004	33254.708	33378.391	33156.483	33166.478	33322.186	33458.247	33786.832	34413.51	34167.324	34375.989	34622.81	34904.934	34946.976	34666.645	34935.042	35144.683	35221.911	34788.227	34530.652	34914.355	34651.044	34389.142	34503.96	34519.194	34130.614	34244.022	34354.508	34289.228	34256.147
23.0	Asian_Elephant_LadyWithBasket	30050.367	30113.535	30402.218	30602.517	30762.908	30957.15	31295.075	31287.43	31613.131	32236.82	32366.549	32514.159	32756.583	32595.909	32691.235	32831.877	32956.127	33415.279	33196.392	33390.635	33544.428	33373.504	33440.711	33229.869	33436.508	34001.849	33955.955	34297.761	34464.569	34561.196	34680.686	34756.761	34847.402	34876.722	35139.657	35045.522	34996.309	35110.593	34920.557	34687.668	34545.047	34497.582	34446.038	34338.926	34329.173	34246.025	34029.878	34310.682
14.0	Mammoth_Q16453	28969.832	29028.95	29138.17	29385.975	29417.865	29711.104	29897.077	29826.176	30149.603	30117.254	30045.823	29795.289	30041.68	30088.893	30366.164	30489.099	30482.922	30753.755	30715.716	30757.305	30960.021	31227.629	31524.298	31617.491	31581.014	31782.753	32023.62	32167.957	32234.863	32222.288	32486.23	32598.299	32358.543	32603.818	32630.303	32317.518	32791.762	32353.211	32217.044	32242.096	32201.247	32195.989	32267.033	32179.84	32131.061	31999.4	32218.702	32261.464
37.0	Elephant_Unknown_Sheffield_Unpolished1	23905.732	24238.201	24691.122	24885.44	24818.589	25137.303	25549.83	25984.572	26179.769	26454.821	26560.673	26757.065	27061.074	27321.921	27455.091	27784.284	27856.898	28293.483	28615.408	28524.083	28710.893	28765.21	29164.838	29326.802	29297.245	29569.249	29856.121	30001.043	30197.778	30421.115	30503.831	30389.189	30556.666	30871.482	30900.154	30861.288	30632.319	30681.48	30531.011	30483.666	30073.163	29964.922	29816.628	29667.862	29446.385	29845.233	29467.755	29138.767
12.0	Mammoth_Q9755	87416.625	86599.717	87340.329	87238.987	87413.682	87761.842	87838.587	87882.409	87810.208	87110.788	87046.018	86805.506	86328.302	86375.913	86960.12	86307.423	86411.129	86779.935	86814.68	87258.381	87343.899	88405.541	88878.721	89049.822	89081.273	88826.237	89391.858	89453.503	89971.292	90691.308	91007.007	90763.801	90503.81	90449.565	90089.002	90243.02	90270.39	89967.416	90713.294	90480.781	90687.624	90132.249	90224.783	90519.378	90520.438	90742.359	91148.664	90913.207
2.0	Mammoth 2	11433.021	11648.842	11694.249	11855.169	12062.609	12193.775	12572.073	12645.034	12749.727	12833.175	13049.94	13267.838	13554.123	13783.402	13882.665	14075.96	14144.044	14329.641	14567.317	14618.949	14730.739	14936.983	15112.843	15113.085	15351.896	15439.124	15224.73	15682.254	15997.145	16310.1	16102.4	16176.564	16274.467	16350.185	16477.015	16247.767	16050.471	15977.941	15902.44	15687.798	15587.821	15467.324	15463.546	15358.238	15335.281	15389.655	15069.581	15050.345
4.0	Mammoth 4	70828.977	70788.92	71112.114	71015.808	71127.703	71662.647	72054.494	72252.421	72227.08	71605.656	71636.574	71714.68	71697.459	71772.588	72144.302	72156.46	71697.362	72225.386	72922.902	72859.358	73485.176	73858.248	73746.945	73712.114	73371.705	73510.592	74519.345	75315.824	75113.736	75066.863	74685.413	74791.205	74566.793	74495.336	75004.945	74101.523	74991.917	75305.72	75063.304	74962.883	75243.816	75409.397	74910.658	75470.646	75268.615	75398.627	75345.891	75969.959
11.0	Mammoth_Q9644	82123.664	81547.677	82227.208	82221.812	82337.449	82328.182	82662.035	82883.241	82335.843	81915.583	82230.111	82176.942	81836.068	81786.095	81865.003	81654.821	81654.183	81557.493	81443.676	82016.812	82124.504	82774.601	83289.751	83911.188	84254.694	84333.375	84323.929	84739.659	84802.908	85043.941	85256.022	85460.157	85545.715	85564.777	84844.122	85275.935	85239.654	85267.437	85266.268	85581.073	85438.34	85353.906	85656.572	85544.639	85799.127	85325.961	85751.842	86200.081
7.0	Mammoth 7	14680.823	14627.844	14957.712	14912.088	14970.069	15005.029	14971.077	15064.403	15324.072	15120.17	15164.79	15061.74	15037.856	15072.153	15112.465	15170.384	15167.043	15273.017	15296.382	15494.297	15460.804	15720.505	15805.982	15909.914	15869.022	15849.935	16047.545	16362.66	16039.492	16058.231	16276.162	16198.403	16194.093	16112.105	16219.249	15903.717	16274.072	16188.309	16222.893	16242.207	16030.232	16091.337	16115.194	16092.007	16025.049	16237.83	15998.919	16132.989
32.0	African_Elephant_SB	23181.67	23438.47	23546.779	24058.399	24481.482	24663.222	25015.659	25103.113	25507.79	25599.652	25802.061	26175.914	26400.871	26585.958	26925.115	27243.124	27398.595	27750.63	27746.926	27935.699	28214.321	28577.338	28856.453	28942.644	29079.459	29375.239	29257.976	29439.366	29719.58	29905.618	29983.488	30212.429	30167.983	30012.694	30244.973	30395.017	30136.166	30296.346	29979.084	29943.661	29725.939	29607.252	29470.195	29074.633	28946.668	29256.319	28615.971	28531.86
38.0	Elephant_Unknown_Sheffield_Unpolished2	7080.4414	7104.3558	7347.1375	7501.1601	7765.7823	7905.8519	8192.6273	8357.2444	8601.0237	8928.3944	9167.2267	9259.4103	9568.8009	9809.9206	9947.914	10143.591	10523.112	10559.428	10758.757	10761.198	11005.989	11246.771	11505.568	11581.097	11616.934	11568.866	11842.584	11963.88	11970.298	11949.214	12219.981	12330.621	12413.696	12506.992	12495.721	12463.349	12454.865	12464.161	12360.161	12128.977	11955.887	11820.434	11678.669	11493.434	11461.458	11213.014	11082.792	11076.868
6.0	Mammoth 6	18102.439	18331.978	18454.329	18500.419	18604.139	18917.165	18909.762	19111.92	19355.376	19222.504	19377.326	19380.471	19643.225	19890.563	19769.732	19890.701	20009.229	20292.146	20429.752	20465.404	20568.475	20725.987	20882.256	21175.007	21281.705	21483.888	21595.518	21554.36	21955.491	21778.227	21911.969	21764.984	21839.375	21562.906	21513.316	21682.06	21803.352	21756.791	21730.922	21481.104	21517.8	21584.3	21352.388	21330.397	21518.704	21549.23	21266.901	21338.724
15.0	Mammoth_R353	30738.398	30839.337	31074.39	30857.496	31031.838	30939.133	31120.147	30845.683	30955.051	30504.298	30833.144	30850.869	30564.665	30613.336	30512.315	30489.988	30531.622	30564.027	30496.33	30457.826	31056.395	31130.109	31336.028	31349.865	31607.362	31425.123	31560.578	31633.932	31991.18	31908.358	31987.893	31996.478	31817.307	31841.147	31902.879	31605.026	31784.113	31928.478	31973.548	31831.729	32056.49	32175.245	32081.997	32091.674	31752.744	32004.14	32061.602	32126.557
31.0	African_Elephant_SA	9217.085	9330.6537	9268.3231	9417.8811	9409.8341	9408.4806	9473.4969	9529.4645	9561.8917	9551.9441	9757.9152	9582.2951	9645.1115	9770.6507	9825.5822	9851.9028	9993.4037	9848.0648	9898.7093	9917.3902	9890.4544	10049.7	10116.359	10211.575	10224.553	10278.461	10075.046	10301.726	10294.166	10307.296	10406.33	10437.588	10389.954	10409.049	10516.131	10354.756	10388.88	10521.205	10527.632	10454.866	10422.761	10362.031	10360.836	10255.821	10482.167	10373.031	10518.23	10406.951
3.0	Mammoth 3	19673.133	20080.143	20143.207	20335.365	20277.18	20400.444	20944.02	21236.735	21421.631	21335.508	21636.111	21737.909	21876.491	22013.867	22391.239	22496.175	22242.353	22280.941	22374.417	22175.345	22500.005	22706.442	22733.255	22914.36	22994.705	23240.013	23236.219	23174.515	23705.263	24060.846	24233.492	24074.159	23983.918	23903.127	23842.659	23871.102	23814.269	23924.44	23822.189	23863.24	23652.843	23618.531	23571.47	23550.136	23287.928	23205.807	23165.535	23260.461
12.0	Mammoth_Q9755	70921.047	70969.675	71641.198	71438.095	71839.375	71559.553	71841.978	71726.235	71393.941	71491.09	71235.929	71285.142	70759.415	70741.325	70871.86	70751.625	70939.901	71172.279	70844.938	71013.222	71272.288	71661.363	72404.585	73154.714	73396.85	72973.217	73214.01	73632.563	74373.115	74288.064	73938.802	73870.536	73739.006	74226.171	74432.702	73856.461	74470.368	74220.663	73924.975	73996.925	74378.429	74281.597	74245.233	74316.302	74289.526	74584.889	74351.406	74430.687
13.0	Mammoth_Q12381	16750.414	16674.709	16902.608	16825.954	16792.408	16852.095	16866.332	16716.496	16975.971	17014.663	16714.584	16673.361	16681.684	16680.221	16681.825	16544.438	16734.899	16877.71	16710.874	16852.756	16860.311	17045.413	17175.39	17276.538	17297.114	17128.188	17333.877	17236.669	17379.932	17319.947	17330.192	17366.686	17500.428	17717.518	17488.918	17395.911	17576.947	17538.654	17425.918	17515.881	17547.072	17516.62	17528.526	17453.689	17627.628	17558.415	17692.631	17514.659
28.0	African_Elephant_B	19395.332	19397.765	19891.706	20063.585	20396.498	20635.383	20844.58	21342.634	21321.206	21890.186	22305.422	22474.031	22747.623	23089.47	23292.502	23359.897	23857.418	23985.351	24271.689	24357.537	24606.476	24700.277	25084.188	25294.192	25399.991	25610.796	25807.68	25850.671	26111.171	26518.139	26510.567	26472.275	26672.224	26823.899	26705.234	26867.296	26969.75	26750.504	26519.411	26306.389	26156.191	25822.723	25685.834	25579.983	25211.333	25339.497	25122.811	25226.853
2.0	Mammoth 2	17284.668	17254.122	17583.301	17806.687	18006.892	18182.048	18301.41	18617.394	18649.934	18809.295	18584.297	18862.817	18916.138	19017.768	19058.772	19311.691	19708.065	19586.317	19871.066	19904.462	20156.262	20465.779	20639.515	20785.071	20653.524	20661.002	21112.834	21184.444	21279.624	21442.011	21432.121	21242.71	21272.989	21393.058	21291.217	21178.981	21333.93	21304.927	21259.533	20881.617	21069.332	20919.067	20754.036	21033.364	20897.572	21063.204	20790.772	20798.798
15.0	Mammoth_R353	64387.031	64676.157	64960.16	65219.239	65315.557	64992.436	65320.151	65606.844	66019.829	65569.84	66078.289	65818.498	65754.854	65701.211	65779.439	65866.698	66522.415	66462.966	66586.65	66023.731	66676.577	67335.966	67127.944	67854.741	68004.178	68137.845	67973.505	68033.777	68227.845	67950.294	68888.346	69455.391	69636.55	69564.586	69332.823	68645.35	68420.975	68910.589	68883.646	68944.4	69090.267	69000.168	68661.788	68875.851	68824.391	68983.778	68604.712	68921.715
31.0	African_Elephant_SA	28487.549	28434.264	29096.932	29295.767	29260.174	29588.342	29994.128	30044.802	30044.564	30277.658	30818.397	31028.862	30947.737	31225.09	31459.063	31540.953	31929.902	31951.499	31782.325	32344.821	32310.098	32507.248	32745.06	32965.461	32929.478	33204.934	33477.262	33363.793	33705.882	33958.704	33940.509	33970.14	34008.261	34244.558	34391.066	34170.853	34073.062	33888.137	34001.079	33932.435	33790.739	33801.46	33307.094	33292.143	33362.333	33142.981	33258.837	32959.813
13.0	Mammoth_Q12381	16375.805	16553.288	16618.269	16577.379	16719.854	16656.624	16639.748	16530.833	16596.809	16545.786	16437.779	16505.486	16358.207	16414.544	16540.851	16327.666	16482.177	16520.233	16390.554	16646.665	16609.467	16736.058	16938.624	16837.068	16899.099	16998.999	16975.975	16926.691	17028.045	17257.732	17252.794	17071.199	17123.381	17139.226	17491.683	17189.606	17301.369	17276.988	17237.669	17304.603	17270.983	17289.07	17334.143	17146.46	17196.845	16909.846	17158.135	17394.906
29.0	African_Elephant_C	18992.549	19061.498	19388.867	19466.909	19715.941	19922.193	20198.146	20653.998	20900.146	20903.774	21046.661	21534.585	21877.778	22004.938	22341.801	22628.04	22835.82	23185.705	23067.327	23525.384	23647.944	23789.294	24074.71	24395.162	24545.733	24547.757	24692.998	24885.289	24978.264	24965.968	25272.163	25532.184	25538.323	25564.742	25660.003	25534.032	25532.171	25451.665	25294.174	25066.586	25017.358	24932.631	24641.387	24552.61	24458.488	24172.401	24079.413	24177.587
23.0	Asian_Elephant_LadyWithBasket	16587.334	16800.606	16997.872	17184.601	17255.477	17640.141	17951.53	18283.594	18204.444	18574.839	18663.17	19001.755	19137.898	19185.922	19421.276	19641.121	19836.022	19986.881	20055.027	19947.348	20029.016	20014.21	20195.213	20305.363	20326.959	20693.116	21018.44	20993.406	21285.411	21206.295	21361.3	21520.736	21553.398	21660.281	21757.063	21857.787	21836.216	21543.67	21389.286	21271.462	21269.451	21128.983	20911.174	20932.205	20973.225	20935.818	20525.695	20821.687
35.0	African_Elephant_Lucy	11826.9	12129.007	12250.144	12270.228	12612.244	12737.203	12788.998	12867.591	13030.224	13390.454	13624.426	13717.183	13933.362	14088.639	14208.853	14416.598	14563.572	14713.706	14576.891	14657.711	14685.962	14832.602	14911.1	15137.042	15007.307	15209.372	15364.207	15469.997	15401.792	15661.136	15929.972	15904.363	16156.064	16200.276	16136.192	16199.48	16099.613	16150.974	16115.621	15900.978	15986.975	15879.855	15679.746	15385.028	15435.424	15223.688	15118.7	15274.3
37.0	Elephant_Unknown_Sheffield_Unpolished1	16453.039	16686.527	16952.525	17075.191	17360.244	17663.326	18056.994	18475.843	18730.649	18912.663	19413.119	19685.022	19961.408	20103.093	20316.454	20535.488	21150.364	21096.649	21349.862	21456.715	21746.99	21952.257	22117.943	22376.001	22478.713	22812.662	22772.255	22951.849	23027.211	23319.854	23524.323	23749.04	23764.896	23892.431	24127.881	23806.964	23776.447	23720.563	23454.971	23256.326	23113.823	23095.656	22981.713	22701.413	22414.495	22625.598	22148.534	22166.566
16.0	Asian_Elephant	75079.0	75340.097	76131.208	76833.436	76978.925	77061.089	77642.82	77974.162	77489.8	78138.324	77706.46	78120.336	78275.583	78521.927	79052.66	79206.527	79515.619	79723.914	80264.837	80051.054	80760.72	81049.478	81551.472	82062.467	82075.466	82037.199	82171.611	82779.042	82321.887	82834.371	83092.064	82716.999	82816.643	82945.676	83470.824	82930.344	82956.558	83642.298	83318.026	83373.951	83165.628	82921.632	82929.232	82986.052	82771.577	82750.048	82309.118	83159.528
2.0	Mammoth 2	26308.189	26548.835	26713.965	26835.978	27401.586	27495.518	27748.297	27959.796	27809.317	27831.481	28128.387	28126.61	28198.625	28275.094	28482.14	28688.543	28870.456	29041.456	29404.18	29837.799	29797.599	29914.874	30171.277	30341.029	30138.916	30252.07	30799.95	30788.619	31358.004	31170.992	31051.106	31129.365	31020.731	30936.172	30934.229	30776.348	31141.533	31117.445	31089.199	31195.575	31187.714	30892.524	30834.329	30822.412	30718.039	30566.628	30551.856	30591.197
30.0	African_Elephant_D	31174.908	31390.278	31876.57	32040.639	32522.991	32872.343	33112.078	33656.636	33674.747	34257.449	34357.13	34873.316	35146.535	35476.694	35775.434	36107.735	36401.935	37125.037	37228.063	37253.532	37711.461	37704.156	37864.074	38161.164	38611.724	38723.415	39125.332	39213.509	39528.178	39855.657	39864.489	40200.44	40290.141	40253.366	40350.406	40446.568	39994.963	40394.714	39829.165	39364.888	39359.764	39303.266	39106.582	38867.915	38862.626	38631.831	38180.132	38404.78
22.0	Asian_Elephant_LadyRose_1	16169.401	16329.257	16339.998	16638.172	16822.717	16959.906	17037.147	17067.104	17082.322	17306.441	17244.537	17265.577	17234.382	17269.152	17313.565	17261.595	17307.825	17499.729	17560.501	17583.065	17478.606	17437.12	17364.102	17291.753	17510.457	17610.512	17470.867	17876.414	17873.915	18199.8	18112.42	18177.525	18075.399	18091.538	17937.908	17962.588	18160.581	18013.309	18099.421	18089.756	17938.728	17773.854	17793.303	17776.141	17837.138	17921.712	17579.538	17870.837
31.0	African_Elephant_SA	6040.1865	5892.2972	5915.9891	5919.6229	5910.257	6005.4333	6086.9209	6062.4916	5857.5369	6048.7126	6018.0638	6253.55	6209.9228	6251.4237	6247.6091	6271.7976	6068.2864	6280.0007	6312.9687	6367.9995	6368.3244	6367.9837	6453.5412	6473.7788	6476.5222	6493.047	6684.7152	6477.0021	6519.9234	6540.6186	6598.5853	6627.6294	6640.4621	6650.7748	6576.9253	6630.1285	6528.6673	6721.1405	6536.7028	6624.6397	6640.9945	6661.8869	6621.1053	6534.2536	6609.0117	6616.8902	6596.3273	6579.6296
8.0	Mammoth 8	98584.422	99200.867	99250.684	99464.24	99809.023	100006.64	100413.8	100397.11	100573.7	99620.489	99952.197	99674.292	99783.13	99526.872	99680.892	99701.984	100032.61	100597.2	100550.57	101041.34	100906.52	102343.27	102685.18	103666.11	103717.34	104266.17	104855.78	105034.59	105644.99	105793.58	105846.35	105693.24	105278.97	105382.09	105798.45	105185.76	105610.24	105382.41	106221.61	106082.99	106074.87	105962.06	105849.88	105860.99	105622.69	106187.1	105924.02	106144.02
35.0	African_Elephant_Lucy	10063.44	10105.355	10144.584	10350.264	10491.008	10695.109	11005.592	11104.988	11308.662	11575.225	11855.743	11761.573	12158.836	12312.415	12540.538	12674.851	12772.379	12853.829	12883.529	12983.047	13065.29	13104.412	13241.884	13431.002	13536.331	13687.406	13819.97	13866.517	13847.689	14196.082	14251.792	14409.911	14640.04	14773.772	14772.402	14640.594	14651.187	14670.71	14410.154	14303.803	14163.677	13996.057	13988.632	13848.856	13664.847	13728.938	13669.159	13427.928
17.0	Asian_Elephant_44_3_213	23417.086	23511.802	23793.596	23977.115	24253.992	24298.291	24549.804	24995.295	25153.444	25487.053	25464.358	25619.923	26008.918	26053.569	26019.784	26259.908	26435.478	26740.03	26648.964	26837.587	26807.627	26641.855	26629.511	26665.566	26868.278	27343.328	27296.724	27666.788	27739.698	28124.891	27973.323	28049.515	28304.294	28501.431	28842.999	28614.656	28608.526	28256.211	28225.784	28049.882	27962.975	27871.115	27677.806	27494.276	27578.982	27660.303	27377.394	27224.939
12.0	Mammoth_Q9755	64779.48	64494.359	64964.273	64738.349	64794.324	64931.963	64989.598	65120.857	65210.265	64763.703	64673.453	64218.113	64190.736	64200.962	64398.014	64136.388	64054.625	64191.957	63933.018	64536.328	64707.518	65302.318	65496.858	66152.148	66019.854	65995.845	66491.979	67140.417	66909.813	67102.701	67206.448	67056.276	67403.344	67395.815	67002.65	66674.01	66799.702	67266.967	67099.16	67121.623	67566.941	67501.08	67187.902	67476.775	67294.063	67025.299	66609.068	67519.69
36.0	Elephant_Unknown_Sheffield_Polished	3434.4094	3499.8182	3581.6749	3728.8406	3878.2106	4101.8655	4247.0633	4314.0519	4431.2616	4633.3853	4853.4311	4984.4531	5175.4415	5407.0907	5529.4679	5629.0923	5698.1688	5947.6848	6045.0278	6190.975	6253.4385	6356.126	6404.4744	6680.6082	6724.0661	6767.298	6803.7831	6889.4938	6955.6041	7139.3344	7269.4641	7314.5477	7305.5446	7446.0039	7465.2118	7361.6746	7476.4629	7333.8531	7214.2055	7057.5002	6987.9801	6961.7196	6836.8454	6604.1028	6527.7786	6521.9368	6373.1182	6396.5944
7.0	Mammoth 7	23321.551	23647.387	23720.532	23475.26	23553.166	23889.121	24036.096	23969.176	23986.353	24180.143	23982.649	23876.809	24001.563	24203.053	24293.69	24324.541	24530.171	24469.357	24467.847	24845.945	25031.678	25066.019	25234.615	25474.179	25335.342	25300.58	25249.578	25738.186	25731.706	26053.278	25991.435	25889.991	25717.948	25909.043	25835.535	25900.725	25764.81	25894.056	25831.913	25788.352	25720.571	25850.62	25874.159	25719.137	25531.037	25633.745	25719.163	25575.629
25.0	Asian_Elephant_ManBoyOrn	17721.357	17975.608	18089.067	18444.896	18476.601	18533.72	18866.978	19043.132	19499.915	19979.711	20175.995	20330.114	20445.054	20388.138	20585.681	20848.871	21263.027	21430.599	21665.602	21697.086	21450.787	21453.446	21474.401	21477.743	21729.311	21787.126	22111.302	22463.607	22753.89	23024.631	23040.438	23179.467	23158.63	23245.843	23203.798	22876.155	23214.312	22753.688	22823.587	22671.408	22649.039	22557.63	22362.671	22203.845	21972.584	22096.624	21932.242	21769.434
21.0	Asian_Elephant_LadyBasketRose	21123.432	21322.165	21482.02	21948.422	22300.588	22392.455	22629.175	22752.214	23143.736	23683.871	23719.687	23970.876	24054.385	24356.633	24654.226	24750.857	25060.092	25255.496	25406.089	25161.334	25490.797	25361.906	25519.178	25497.571	25835.029	26119.212	26065.016	26587.28	26853.85	26877.821	26843.409	27148.698	27023.65	27386.73	27646.112	27252.689	27359.235	27124.101	27074.132	26884.251	26581.024	26476.458	26393.137	26284.241	26328.523	25815.955	25778.636	26151.07
2.0	Mammoth 2	21012.385	21177.791	21262.428	21641.857	21768.039	22001.42	22230.645	22668.639	23086.187	23022.595	23359.442	23400.8	23538.945	23747.488	23888.546	23979.068	24374.191	24527.475	24339.213	24505.836	24846.219	25215.073	25442.197	25551.409	25544.831	25490.556	25900.767	26211.215	26616.423	26763.657	26586.949	26545.879	26467.771	26644.309	26358.009	26235.234	26550.242	26469.988	26300.009	26107.714	25854.749	25792.523	25648.142	25723.503	25496.808	25686.829	25291.551	25450.846
19.0	Asian_Elephant_44_3_219	33766.066	33684.521	33931.924	34354.563	34570.892	34735.743	35020.666	35016.365	35267.09	35848.768	35709.254	36130.68	36256.353	36302.674	36377.459	36913.153	36708.346	36786.591	37302.027	37208.048	36937.794	37114.945	37269.351	37140.737	37370.341	37888.536	38083.551	37934.896	38358.902	38658.217	38660.32	38925.796	38942.583	38851.098	39110.494	39063.553	39280.919	39220.77	38765.095	38638.437	38652.095	38635.487	38358.309	38574.814	38441.364	38506.841	38139.37	38193.179
5.0	Mammoth 5	23566.316	23372.3	23546.222	23677.684	23835.205	23911.132	23855.454	23925.527	23795.623	23803.759	23999.379	24217.244	24316.852	24058.239	23943.18	23984.872	24157.573	24168.191	24009.869	24290.005	24431.094	24823.932	24816.675	24987.102	25109.097	25367.76	25423.84	25430.925	25292.912	25583.512	25280.611	25022.925	25058.033	25429.192	25370.709	25328.379	25353.226	25498.978	25478.473	25437.475	25399.983	25431.01	25178.103	25286.203	25225.075	25389.109	25111.628	25206.935
31.0	African_Elephant_SA	21358.65	21789.388	21919.773	22148.986	22386.329	22564.968	23064.489	23268.744	23520.034	24067.68	24180.274	24593.788	24573.517	24710.651	25165.678	25372.124	25547.188	25834.163	26003.395	26077.577	26261.501	26564.651	26889.863	27171.118	27185.153	27285.423	27451.291	27735.284	27903.623	27988.524	28087.023	28226.311	28380.986	28521.873	28628.296	28551.933	28624.008	28302.351	28383.897	28166.67	27899.897	27649.304	27517.66	27323.039	27096.82	27042.343	26873.567	26861.883
32.0	African_Elephant_SB	18214.896	18394.71	18677.746	19075.221	19216.613	19468.524	19788.954	20110.847	20494.643	20849.38	21163.16	21382.966	21643.328	22031.483	22205.285	22463.222	22659.13	23159.609	23029.644	23431.676	23535.642	23770.002	23801.102	24225.307	24178.968	24415.858	24828.114	24738.436	25000.329	25209.325	25408.115	25516.961	25529.379	25741.225	25766.778	25541.631	25620.547	25424.319	25175.942	24944.06	24855.678	24796.313	24421.032	24368.121	24146.498	23996.775	23751.728	23715.032
31.0	African_Elephant_SA	21358.65	21789.388	21919.773	22148.986	22386.329	22564.968	23064.489	23268.744	23520.034	24067.68	24180.274	24593.788	24573.517	24710.651	25165.678	25372.124	25547.188	25834.163	26003.395	26077.577	26261.501	26564.651	26889.863	27171.118	27185.153	27285.423	27451.291	27735.284	27903.623	27988.524	28087.023	28226.311	28380.986	28521.873	28628.296	28551.933	28624.008	28302.351	28383.897	28166.67	27899.897	27649.304	27517.66	27323.039	27096.82	27042.343	26873.567	26861.883
4.0	Mammoth 4	5971.2554	6055.2195	6116.5685	6207.7554	6355.4511	6529.293	6639.0485	6758.8174	7062.362	7189.2948	7507.468	7536.768	7760.0932	7848.1298	8006.3444	8010.9392	8187.443	8436.5751	8346.8425	8625.5084	8765.3861	8924.8426	8971.4515	9105.4367	9244.6209	9155.4314	9394.6184	9541.2724	9430.1381	9646.6822	9838.3557	9765.5615	9760.8925	9936.1537	9801.8888	9794.9658	9749.9817	9645.3154	9540.5157	9488.2344	9442.934	9332.206	9285.9307	9122.9936	9057.6653	8911.3803	8853.9143	8751.7159
2.0	Mammoth 2	12113.802	12254.346	12643.29	12477.843	12649.688	12852.866	13036.744	13352.379	13594.617	13576.652	13735.681	13921.854	14201.703	14481.279	14617.15	14647.353	14749.844	15177.1	15180.968	15341.845	15512.994	15750.863	16014.046	16013.807	15885.002	16003.311	16354.09	16569.914	16656.429	16931.197	16876.646	16933.819	16852.594	16872.777	16840.052	16864.703	16909.407	17038.452	16860.948	16642.247	16624.699	16494.637	16334.122	16281.589	16206.604	15918.909	15953.191	15815.292
37.0	Elephant_Unknown_Sheffield_Unpolished1	21302.518	21526.251	21900.405	22286.352	22492.413	22789.73	23201.715	23423.87	23882.169	24355.788	24699.265	25093.704	25230.284	25549.572	25909.477	26316.685	26494.473	26884.505	26898.363	27212.939	27438.464	27893.858	28082.623	28365.033	28393.818	28537.524	29128.881	29295.517	29467.167	29591.354	29938.9	29951.121	30081.42	30033.701	30093.176	30260.271	30115.366	30000.339	29700.66	29427.798	29334.404	29290.668	29026.24	28724.829	28417.746	28201.226	28053.251	28012.788
3.0	Mammoth 3	30106.316	30301.705	30590.781	30724.756	30836.323	31382.555	31661.387	31886.958	32013.076	31732.095	32030.215	32496.184	32725.297	32713.743	33171.772	32977.114	32860.354	32689.257	33035.064	32882.758	33317.884	33692.602	33640.378	33560.528	33925.329	33984.144	34211.413	33925.904	34619.869	34849.204	35022.906	35013.865	34952.578	34974.137	35158.864	34797.919	34804.713	34726.771	34657.261	34475.858	34688.169	34549.031	34474.226	34181.711	34262.568	34008.692	33939.042	33849.707
1.0	Mammoth 1	324974.69	326590.08	328039.35	326680.74	325966.3	326231.67	329381.22	330515.82	329016.44	326517.91	328572.03	328004.79	327378.94	326768.65	327092.68	326920.24	325194.18	326040.82	325302.71	326206.02	330010.95	333501.7	334462.93	335082.28	335707.67	337601.92	340321.3	343382.98	342814.35	340588.59	340129.46	337785.19	335990.32	338085.92	338223.14	339848.04	339338.31	340466.62	340869.54	341416.06	342012.93	340244.7	339183.77	339908.94	338506.5	339612.71	339353.89	340303.98
2.0	Mammoth 2	13783.88	14146.246	14169.825	14390.136	14535.957	14822.78	15069.97	15136.698	15323.138	15498.497	15854.562	15821.944	16058.545	16209.211	16495.237	16514.078	16588.075	16830.284	17121.538	17126.571	17457.749	17706.22	17853.651	18025.029	18100.664	17924.407	18246.648	18435.156	18698.694	18716.241	18795.951	18840.144	18981.871	19063.107	18884.768	18834.223	18642.488	18876.514	18772.841	18624.529	18510.494	18427.236	18257.472	17943.373	18003.926	17812.114	17828.976	17766.287
8.0	Mammoth 8	54975.359	55466.328	56138.147	56299.281	56430.346	56592.231	57258.785	57306.844	57541.703	57007.096	57608.601	57581.312	57450.883	57519.482	57646.995	57990.572	58531.718	58521.578	57901.12	58808.564	59066.139	59668.241	60224.953	60590.267	60655.461	61178.345	61647.887	61667.515	61946.902	61819.037	62290.398	61881.111	61548.856	61874.653	61705.012	61737.037	62063.272	62047.773	61967.249	61757.419	61941.709	61847.447	61644.196	61880.644	61512.136	61781.607	61524.772	61750.273
11.0	Mammoth_Q9644	136518.55	137031.69	137662.38	137425.13	137759.71	137927.04	137670.87	137721.46	138049.93	137570.79	137261.37	136963.9	136534.61	136451.96	136368.8	136430.62	136110.42	136522.46	136074.61	137270.18	137291.92	138339.22	139009.5	140312.57	140685.97	140293.0	141160.67	141266.31	141684.94	141997.3	142626.9	142963.04	142539.74	142648.4	142884.47	142035.74	142783.74	142459.98	142217.04	142562.99	142776.54	143121.96	142670.28	142828.88	142666.74	142357.61	142823.06	142910.93
38.0	Elephant_Unknown_Sheffield_Unpolished2	6078.4199	6213.1819	6462.2013	6613.7691	6875.2593	7172.5666	7462.2795	7674.4011	7840.1813	8138.1716	8420.3984	8599.5498	8886.7016	9177.8949	9481.7954	9604.0091	9823.0041	9949.0484	10252.554	10384.074	10503.526	10707.66	10663.064	10921.598	11154.174	11368.875	11498.556	11661.407	11913.827	11879.83	11884.167	12000.044	12078.259	12079.948	12181.843	12091.245	12167.421	12053.3	11744.267	11676.823	11634.793	11487.232	11394.565	11134.88	10933.607	10784.164	10681.92	10607.271
36.0	Elephant_Unknown_Sheffield_Polished	3880.6021	4119.6169	4134.669	4351.3455	4459.1324	4664.8983	4786.5168	5026.6905	5172.9603	5339.8026	5483.6158	5646.1275	5839.6724	6066.9724	6262.798	6482.5192	6542.4403	6655.458	6763.0275	6772.0942	6945.5191	7117.1985	7148.1406	7158.4388	7288.9289	7409.8701	7581.1472	7632.3743	7755.5312	7770.5391	8018.2648	8102.5278	8235.1641	8262.4161	8251.4577	8205.9017	8232.5152	8036.4198	7966.7221	7884.7504	7710.3124	7593.8862	7477.3778	7414.21	7321.385	7234.9894	7171.5401	7119.7075
3.0	Mammoth 3	22268.68	22425.682	22886.568	22913.857	22994.011	23113.495	23671.123	23747.478	24274.636	24086.347	24430.205	24452.457	24575.404	24844.019	25032.608	25000.408	25076.55	24961.855	24835.284	24947.386	24942.248	25168.607	25245.647	25353.717	25337.809	25148.899	25688.067	26029.679	26378.863	26568.022	26633.89	26581.342	26388.264	26769.006	26549.053	26457.479	26359.934	26446.646	26370.47	26266.216	26212.233	26260.625	26062.792	25888.041	25721.01	25899.122	26007.246	25910.776
2.0	Mammoth 2	13337.676	13644.502	13982.643	14048.828	14099.016	14386.365	14816.829	14979.782	15203.63	15189.492	15306.059	15605.243	15697.027	15885.072	16035.125	16231.141	16286.221	16594.737	16805.084	16923.082	17066.804	17439.762	17570.48	17679.348	17635.71	17606.061	17868.079	18226.437	18450.81	18483.386	18398.753	18402.067	18626.46	18712.698	18661.452	18636.706	18649.318	18578.317	18515.03	18432.748	18261.184	18041.085	17954.62	17933.512	17802.806	17431.596	17522.297	17483.901
4.0	Mammoth 4	30060.248	29956.687	30609.121	30457.981	30299.129	30379.18	30530.014	30693.216	30807.619	30681.55	31257.765	31385.507	31827.665	31884.642	31770.326	32021.692	32292.462	32408.953	32295.179	32535.491	32936.237	33037.089	33398.87	33417.554	33570.423	33817.058	33706.11	33703.852	33863.888	34029.305	34175.836	33966.392	34237.036	34103.178	34224.416	33993.202	34228.884	34013.369	34028.911	34129.248	33901.615	33776.296	33737.348	33723.712	33890.502	33507.25	33742.822	33640.446
4.0	Mammoth 4	14517.646	14488.67	14676.305	14762.231	14884.216	15013.507	15202.415	15452.403	15792.458	15675.73	15898.798	15913.378	16241.813	16433.617	16600.636	16688.818	16718.299	16764.59	16886.976	17045.438	17241.252	17461.559	17741.454	17895.812	17925.217	17848.601	18253.596	18059.073	18192.942	18707.158	18636.209	18610.378	18630.465	18705.356	18749.65	18423.121	18577.23	18525.756	18539.395	18318.89	18277.026	18273.666	18074.901	18022.179	17899.384	17954.359	17703.842	17782.821
1.0	Mammoth 1	40722.867	40457.822	40698.965	40887.116	40758.396	40878.911	41494.917	41278.771	41773.975	41923.572	41563.582	41526.592	41353.568	41381.893	41790.569	41782.086	41790.789	41972.772	42060.946	42253.539	42554.833	42765.958	43222.039	43734.064	43654.801	43631.07	44125.923	44432.516	44367.652	44932.426	44922.259	44870.439	44591.873	44251.461	44470.511	44479.361	44512.409	44738.785	44699.5	44512.25	44388.235	44508.558	44448.386	44530.349	44204.05	44058.885	44202.671	44253.926
14.0	Mammoth_Q16453	29293.475	29453.52	29776.893	29743.332	29659.982	29835.369	30073.959	30172.044	30187.162	30464.583	30400.661	30377.822	30569.265	30511.065	30526.613	30620.681	30568.506	30661.039	30851.533	30974.825	31106.417	31486.931	31840.217	31956.186	31889.707	32195.719	32476.392	32286.67	32473.876	32473.901	32779.716	32878.825	32721.454	32755.937	32619.341	32563.404	32379.044	32508.549	32745.131	32695.439	32564.787	32184.931	32455.483	32611.026	32165.129	32223.877	32453.187	32439.568
6.0	Mammoth 6	16598.152	16740.146	16907.359	17073.492	16871.966	16770.377	16895.546	17083.209	17504.182	17182.527	17201.82	17206.062	17264.674	17274.141	17380.182	17351.832	17682.512	17663.086	17550.775	17789.423	17897.979	18184.68	18147.511	18279.841	18211.448	17995.84	18244.488	18407.926	18540.944	18387.013	18480.38	18488.697	18438.087	18394.771	18451.857	18782.462	18401.011	18451.748	18460.982	18405.989	18380.054	18315.104	18326.856	18324.263	18420.579	18434.65	18620.499	18511.751
34.0	African_Elephant_SD	16072.877	16305.513	16566.098	16674.031	16914.047	17299.552	17555.652	17675.889	18064.523	18523.138	18618.085	18869.437	19167.741	19484.842	19784.83	19624.468	20114.894	20311.544	20456.782	20658.165	20778.821	20983.712	21182.464	21434.161	21637.348	21800.982	21952.789	22136.735	22096.37	22417.944	22520.923	22708.519	22857.32	22853.622	23136.831	22598.806	22872.473	22527.455	22367.365	22330.552	22224.786	22081.636	21748.651	21717.775	21598.679	21563.445	21178.463	20997.677
34.0	African_Elephant_SD	17250.807	17333.422	17625.227	17859.549	18103.892	18354.621	18608.617	18994.782	19066.772	19337.548	19414.497	19847.748	20027.537	20051.99	20304.104	20591.721	20760.678	21231.25	21420.417	21494.392	21800.208	21998.897	21997.761	22047.519	22281.819	22394.547	22409.654	22681.128	23018.266	22981.334	23176.331	23244.318	23188.782	23432.268	23648.03	23425.386	23169.691	23092.364	23158.582	22995.371	22840.285	22859.817	22600.874	22308.822	22186.638	22467.888	22152.316	21990.801
32.0	African_Elephant_SB	18492.813	18747.748	18992.239	19191.382	19477.644	19995.993	20187.138	20343.971	20703.384	20830.005	21390.467	21521.314	21777.955	22095.384	22152.013	22622.455	22627.021	22996.336	23131.528	23281.558	23413.635	23626.115	23669.324	24040.633	24157.413	24478.283	24566.466	24755.84	25148.254	25138.651	25273.424	25472.639	25561.709	25370.455	25578.867	25513.044	25470.961	25222.237	25023.581	24944.875	24912.979	24722.626	24527.971	24346.626	24131.977	24036.99	24025.227	24010.573
3.0	Mammoth 3	54616.145	55230.741	55318.08	55689.692	56105.795	55832.05	56286.618	56705.285	57303.666	57261.183	57588.644	57371.248	57929.483	58347.302	58240.898	58153.857	58016.666	58245.111	58343.365	58093.332	58226.575	58307.639	58748.246	58778.942	59123.669	59555.094	59200.464	59560.788	59399.814	59653.631	59980.401	60495.527	60278.796	60485.293	60310.501	60004.744	60390.394	59923.952	59770.847	60071.573	60069.135	59837.572	60005.826	59574.747	59237.0	59659.299	59629.98	59685.203
14.0	Mammoth_Q16453	29543.215	29456.2	29813.462	29925.191	29976.068	30140.14	30298.364	30452.226	30309.07	30655.18	30607.702	30638.738	30536.941	30521.033	30567.849	30690.257	30827.526	31255.202	31084.277	30890.106	31419.839	31902.703	31896.153	32069.481	32374.593	32570.057	32561.388	32377.773	32750.573	32801.82	32926.524	33176.258	32912.113	32985.693	33098.331	32926.305	32989.525	32758.041	32983.097	32857.228	32667.504	32783.597	32772.868	32638.318	32630.79	32880.068	32078.752	32272.042
9.0	Mammoth_Q1767	132617.0	132867.33	133127.64	132615.69	133154.15	133177.94	133381.86	133384.87	133447.85	132341.05	133368.67	132332.03	131658.61	131540.71	131926.72	131997.18	132153.88	131885.5	131873.99	131977.75	132739.33	133939.43	134553.72	135603.61	135832.81	135413.63	135871.65	136982.62	136898.72	137367.5	138126.87	138190.32	138077.3	137177.83	137141.38	137454.46	137486.28	137783.8	137861.6	137551.21	137625.81	138245.49	137999.39	137888.31	137943.5	137788.71	137762.96	138281.48
3.0	Mammoth 3	17187.219	17230.002	17623.561	17707.436	17841.627	18157.61	18479.692	18656.004	18709.6	18798.427	19130.771	19070.714	19329.191	19511.887	19614.607	19540.091	19570.621	19766.166	19967.618	19702.12	19887.806	20121.961	20059.331	20318.661	20407.413	20601.644	20329.403	20706.314	20609.815	20920.578	21090.039	21206.201	21072.533	21289.026	21108.995	21215.686	21041.775	20993.585	20871.567	21096.492	20989.839	20718.773	20923.476	20807.296	20655.039	20716.201	20231.791	20454.892
28.0	African_Elephant_A	16491.258	16667.993	17000.86	16934.57	17180.208	17482.688	17840.214	18176.671	18256.622	18473.724	18567.14	18973.922	19307.338	19483.93	19541.921	19932.793	20113.264	20432.807	20199.969	20584.278	20912.259	21120.507	21357.326	21579.439	21564.508	21911.062	22018.025	22054.676	22086.902	22251.71	22455.523	22434.259	22593.369	22714.701	22854.887	22702.201	22655.256	22699.87	22299.49	22280.024	22227.349	22130.343	21887.706	21601.867	21545.068	21436.008	21552.595	21335.902
1.0	Mammoth 1	28846.639	28597.968	28856.139	28785.4	28750.699	28727.573	29067.341	29196.656	29426.239	29623.967	29489.988	29377.174	29221.642	29360.953	29776.404	29604.824	29567.794	29844.784	29460.538	29878.796	30004.155	30109.891	30227.891	30252.898	30159.312	30317.111	30188.07	30959.475	31307.161	31382.521	31372.633	31230.068	31026.28	30915.613	30817.92	30967.114	30895.736	30912.597	31250.0	31277.403	31225.927	31124.511	30806.104	30802.421	30550.61	30955.455	30634.255	30748.462
34.0	African_Elephant_SD	17776.031	17938.996	18293.904	18510.776	18679.387	18916.101	19337.311	19702.693	20057.595	20142.035	20748.587	20994.759	21304.842	21600.446	21849.17	22147.598	22754.228	22953.029	22955.486	23347.453	23396.421	23673.9	23960.327	24248.059	24350.98	24441.639	24659.805	24504.212	24966.105	25054.304	25310.04	25480.514	25768.732	25848.221	25937.57	25845.743	25786.402	25641.483	25271.976	25180.8	24917.564	24773.044	24446.966	24480.917	24295.425	24299.604	23880.831	23727.413
31.0	African_Elephant_SA	20846.164	21056.902	21323.58	21532.344	21804.4	22001.28	22351.905	22923.144	22961.638	23305.513	23536.968	23896.481	24098.058	24271.922	24620.624	24964.508	25220.116	25482.133	25582.883	25403.573	25899.442	26223.405	26444.348	26851.828	26816.037	27331.418	27444.918	27212.264	27458.176	27801.426	27941.931	28073.851	28193.229	28335.247	28291.36	28287.432	28150.946	28196.367	27840.312	27509.907	27444.689	27427.534	27055.258	27153.921	26900.879	26615.073	26209.917	26437.22
8.0	Mammoth 8	102034.09	102635.34	103276.99	102809.34	102936.77	102922.89	103606.87	103551.14	103967.8	103582.05	103518.0	103226.23	102857.06	102909.78	103332.51	103039.75	102892.34	103502.74	103457.0	103877.03	104895.36	105559.18	106171.0	107061.6	106751.45	106968.58	107667.88	107638.18	108314.26	108686.53	108794.89	108773.55	108256.06	107962.07	108626.25	107996.25	107923.51	108661.97	108406.32	108126.63	108878.8	108282.71	108291.17	108394.85	108102.51	108449.31	107641.82	108433.09
32.0	African_Elephant_SB	13571.935	13690.665	13911.852	14115.606	14466.204	14694.933	14964.571	15128.235	15237.825	15450.302	15835.949	15937.599	16271.894	16466.967	16574.495	16782.581	17122.835	17321.221	17293.97	17703.628	17837.787	17979.233	18080.797	18332.928	18315.381	18586.456	18904.445	18979.978	19010.146	19092.293	19252.661	19343.514	19341.945	19471.223	19264.274	19455.319	19338.216	19272.437	19124.191	19113.699	18848.327	18691.895	18774.119	18377.482	18237.703	18087.167	18101.169	17896.901
2.0	Mammoth 2	18268.867	18879.598	18928.635	19171.128	19325.507	19446.64	19799.998	20158.203	20352.213	20251.355	20551.687	20961.648	21048.928	21193.249	21368.309	21445.985	21654.47	21783.3	21816.955	22129.814	22541.706	22713.93	22933.131	23005.921	23020.921	23265.524	23572.749	23472.095	23581.07	23911.773	24025.786	23911.465	24059.388	23886.01	23838.284	23767.539	24183.793	23791.413	23834.571	23666.288	23691.457	23498.252	23253.47	23303.76	22784.833	22731.349	22868.783	22926.708
25.0	Asian_Elephant_ManBoyOrn	25990.816	26153.939	26321.319	26331.817	26763.32	27010.055	27188.504	27536.234	28096.417	28447.083	28321.589	28726.857	28959.104	28850.107	29093.645	29178.472	29375.778	29660.614	29514.056	29515.105	29554.704	29533.601	29489.757	29545.065	29749.982	30092.367	30122.047	30468.548	30671.863	30834.5	31069.903	31086.092	31078.962	31215.698	31355.272	31192.031	31357.684	31075.25	31074.528	30851.258	30677.266	30463.336	30516.854	30361.602	30207.914	30373.432	30077.358	30250.635
24.0	Asian_Elephant_LM89	34171.262	34521.957	34755.325	34833.843	35086.761	35429.213	35762.009	35994.803	36219.816	36692.167	36679.328	36913.86	37133.424	37116.384	37280.5	37674.484	37520.432	37497.957	37649.49	37876.511	37766.685	37487.048	37830.015	37711.606	38097.09	38555.169	38797.005	38899.321	38967.351	39154.926	39373.728	39522.458	39787.239	39816.397	40118.369	40327.374	39965.194	39772.597	39841.679	39615.692	39498.385	39548.042	39287.254	39111.407	39203.541	39551.613	39244.586	39575.252
31.0	African_Elephant_SA	29374.836	29671.263	29710.216	29954.67	30289.182	30534.033	30741.58	31138.749	31662.34	31632.93	32019.196	32212.961	32304.82	32557.659	32858.464	33041.956	33434.308	33564.422	33606.489	33764.019	34045.904	34342.741	34588.922	34847.116	35184.243	35392.706	35191.15	35228.074	35603.911	35685.919	36036.374	36241.996	36268.76	36507.414	36305.026	36244.193	36063.171	36269.306	35997.334	35927.374	35594.489	35558.751	35276.597	35335.559	34804.944	35254.21	34815.052	35010.859
4.0	Mammoth 4	32790.91	32774.537	33524.541	33382.884	32940.047	32915.124	32837.731	32456.037	32863.714	32343.714	32697.108	32922.685	32901.036	32872.586	32735.016	32901.405	33045.349	33751.143	33365.54	33793.282	34089.917	34651.051	34608.995	34934.717	35309.69	35473.574	35475.29	35063.568	35420.426	35636.797	35528.285	35436.969	35432.115	35286.702	35646.331	35388.832	35463.332	35521.644	35786.619	35353.537	35417.162	35361.37	35209.187	35294.214	35746.24	35166.524	35649.363	35406.995
30.0	African_Elephant_D	24318.826	24390.723	24522.743	24527.502	24823.579	25172.421	25031.812	25288.383	25576.202	25649.605	26052.42	26373.433	26586.14	26709.349	26897.707	27095.823	27207.018	27489.72	27703.304	27593.936	27910.653	28169.159	28231.339	28298.903	28343.991	28419.198	28455.768	28741.608	29135.728	29000.033	29240.423	29233.341	29115.843	29303.352	29389.703	29308.047	29634.534	29405.477	29343.051	29228.962	29049.234	28597.805	28356.383	28543.12	28339.555	28290.236	28427.562	28498.733
8.0	Mammoth 8	46760.418	46683.11	47077.103	47083.993	47192.991	47585.068	47859.966	47829.261	47824.535	47613.219	47921.621	48020.426	48006.214	47891.219	48213.29	48167.006	48009.715	48327.778	48650.575	48607.113	48987.903	49383.627	49590.813	49807.503	50110.082	50124.372	50598.702	50659.651	50870.456	51167.567	51163.263	51052.822	50834.355	50863.009	50856.619	50775.695	51281.921	50928.788	51259.731	50889.297	50986.674	50792.952	50817.403	50998.773	50724.124	50798.862	50878.489	50795.133
7.0	Mammoth 7	16613.449	16503.7	16693.586	16680.613	16781.62	16868.429	16895.104	16904.916	16981.073	17001.931	17062.014	17020.412	17000.574	16893.848	16987.329	17085.274	17094.898	17234.654	17141.339	17265.737	17525.57	17808.225	17901.524	17912.736	17829.26	17875.574	17842.934	17958.32	18014.085	18282.926	18235.275	18195.472	18054.643	18138.964	18189.492	18201.976	18234.679	18243.973	18059.276	18205.019	18076.165	18065.351	18062.434	18041.378	18087.672	17748.193	17957.42	17880.074
27.0	African_Elephant_A	26049.967	26275.445	26473.437	26839.572	26947.124	27284.995	27788.324	27922.289	28177.41	28158.373	28393.103	28777.407	28931.815	29295.16	29530.356	29639.362	29633.81	30380.082	30289.496	30573.368	30718.147	30954.226	31322.342	31584.8	31568.121	31828.119	31933.18	32071.243	32462.372	32303.686	32357.4	32573.366	32733.017	32889.749	32862.373	32905.18	32576.135	32842.46	32634.605	32410.441	32260.075	32142.852	32066.625	31863.067	31889.664	31733.066	31564.722	31399.332
38.0	Elephant_Unknown_Sheffield_Unpolished2	6695.4409	6838.7858	7204.8766	7322.0064	7477.2798	7663.7832	7929.7019	8265.9246	8472.3802	8806.5536	9078.2734	9296.7026	9559.7732	9785.7518	9988.1929	10132.426	10255.986	10619.499	10645.753	10858.543	11263.339	11286.141	11404.582	11593.346	11769.301	11931.671	11869.508	12278.882	12421.307	12427.063	12463.248	12555.827	12641.637	12653.047	12716.285	12696.435	12751.56	12495.78	12554.626	12487.004	12235.117	12050.047	11761.246	11586.846	11590.138	11357.89	11113.391	11231.419
3.0	Mammoth 3	24081.484	24164.806	24831.848	24829.249	24724.813	25063.118	25282.819	25480.281	26070.024	26069.762	26224.941	26629.401	26636.616	26719.365	26811.062	26865.192	26960.597	26800.656	26718.467	26465.386	27017.164	27135.56	27168.34	27420.35	27524.083	27564.72	27666.457	28375.516	28097.983	28164.806	28777.737	28739.188	28369.806	28623.843	28280.185	28410.178	28479.136	28654.14	28371.468	28404.152	28330.698	28246.586	28081.562	27846.04	27918.761	27758.728	27611.4	27920.102
12.0	Mammoth_Q9755	66532.758	66583.52	66845.572	67084.358	67177.225	67065.884	67187.045	67069.061	66937.006	67131.779	66996.17	66588.153	66403.259	66159.373	66030.314	65987.565	66503.831	66441.961	66938.214	66543.417	66823.44	67169.207	67604.574	68173.083	68185.407	68238.117	68511.447	68861.21	69169.1	69281.416	69498.24	69350.486	69293.302	69423.936	69240.171	69046.402	69112.599	69607.654	69446.833	69582.66	69560.469	69495.232	69424.919	70025.784	69736.118	69657.883	69220.867	69802.356
23.0	Asian_Elephant_LadyWithBasket	28057.543	27967.42	28210.934	28671.912	28895.716	29031.081	29598.684	29784.023	29763.996	30116.1	29969.91	30164.342	30448.605	30761.244	30966.315	31053.083	31227.536	31691.612	31505.862	31231.572	31629.495	31634.894	31591.891	31704.376	31742.371	32066.385	32258.267	32436.08	32802.311	32699.309	32920.066	32946.131	32886.176	33007.521	33245.018	33180.908	33130.585	32928.181	32801.077	32977.467	32760.083	32625.52	32552.046	32464.66	32334.834	32627.321	32096.333	32210.863
15.0	Mammoth_R353	29367.377	29571.775	29560.796	29626.724	29654.97	29710.13	29690.699	29710.539	29708.761	29807.189	29598.082	29485.505	29375.961	29402.625	29267.673	29326.3	29204.104	29478.666	29519.254	29371.468	29494.282	29840.62	30003.346	29960.785	30192.002	30387.623	30422.184	30439.917	30582.74	30330.847	30552.559	30713.248	30604.492	30652.359	30708.944	30373.003	30731.497	30648.136	30645.937	30745.48	30784.618	30845.335	30886.536	30851.909	30496.596	30875.729	30754.302	30822.21
24.0	Asian_Elephant_LM89	11923.882	12122.643	12369.968	12552.244	12580.039	12618.613	12988.089	12967.865	13382.864	13601.612	13806.3	14014.496	14010.416	14105.245	14208.449	14538.452	14705.207	14841.654	14929.747	15095.889	15041.856	14968.683	15077.941	15130.144	15235.58	15462.186	15463.171	15845.647	15926.247	16124.37	16183.053	16301.895	16280.25	16361.583	16525.719	16441.278	16636.163	16354.486	16236.846	16083.518	16171.902	16012.218	15721.758	15687.558	15716.786	15567.006	15331.938	15398.076
15.0	Mammoth_R353	81532.445	81881.978	82299.399	82556.782	82527.37	82680.632	82704.415	83012.76	83458.327	83136.526	82637.407	82526.634	82046.112	82159.732	82582.717	82404.547	82293.889	82470.766	82371.299	83245.102	83157.552	84034.622	84250.776	84577.571	84634.456	84216.444	84948.741	84808.937	86373.744	86933.487	86773.208	86472.76	85962.945	85813.596	85472.718	85683.704	85908.735	86740.011	86485.946	86115.556	86419.65	86173.423	85941.829	86367.695	86041.066	86269.433	85957.849	86485.692
1.0	Mammoth 1	53761.73	53704.077	53565.902	53870.226	53872.765	54008.953	54762.274	54721.177	54351.954	54203.883	54740.603	54345.622	54501.551	54471.933	54838.382	54884.945	54624.587	54659.175	55331.225	55260.169	55801.235	56307.627	56144.375	56741.045	56980.705	57175.146	57278.045	57759.108	57597.282	58005.437	58394.881	57972.992	57643.541	57665.524	57580.611	57495.784	58119.791	57835.148	57929.147	57832.162	57807.478	57491.909	57610.626	57870.337	57572.648	57800.0	57671.17	57510.082
31.0	African_Elephant_SA	23388.193	23483.969	23744.973	23734.492	23938.732	24284.227	24735.711	24866.157	24796.297	25022.159	25436.753	25661.219	25842.127	26168.791	26285.067	26517.337	26646.307	26785.1	26785.811	27190.036	27432.149	27600.599	27784.722	28020.408	28103.505	28173.791	28205.317	28518.887	28631.132	28754.385	29017.035	29062.443	28959.068	29169.92	29016.944	29009.906	29195.727	29249.657	28964.317	28669.576	28517.822	28426.546	28430.587	28127.915	28222.86	27948.615	28233.105	28190.767
2.0	Mammoth 2	60298.734	60263.155	59815.9	60245.977	60765.164	61008.282	61411.539	61294.308	61404.288	61044.063	60899.672	61376.242	61560.077	61118.373	61139.928	61077.888	61299.794	61484.372	62110.442	62219.074	62588.489	62940.084	63053.853	63341.329	63685.048	64243.23	64756.002	64669.406	64360.822	64231.106	64571.794	64432.971	64438.16	64257.277	64355.357	63922.166	64905.451	64488.771	64706.117	64273.36	64277.044	64375.261	64110.626	64307.534	64508.927	64758.55	64064.937	64333.14
11.0	Mammoth_Q9644	120927.65	121587.34	122361.03	122123.72	121979.76	122187.44	122723.33	122841.67	122308.54	122972.05	122637.63	122031.41	121487.01	121501.08	121737.71	121398.7	121102.09	122133.38	121807.26	121793.26	122630.9	123336.34	124096.37	125142.26	125569.71	125346.93	126544.28	125728.55	126036.54	126229.43	127329.21	127346.36	127062.1	127116.55	127120.04	126109.33	126760.18	126883.87	126741.09	126964.97	127267.35	127119.25	126865.82	127764.68	126893.41	126876.38	127055.64	127479.51
2.0	Mammoth 2	21955.787	22233.951	22249.287	22471.483	22603.795	22573.899	22821.621	23030.238	22945.158	23338.443	23429.774	23437.83	23659.779	23619.246	23863.615	23709.027	23877.66	24103.805	24120.926	24431.439	24578.906	24950.084	25148.255	25406.044	25636.078	25488.004	25559.971	25559.528	25824.676	26287.233	26333.092	26102.339	26216.808	25972.284	26091.338	26124.49	26251.144	26182.36	26265.766	25883.846	25956.889	25918.18	25752.104	25674.67	25484.078	25494.126	25474.251	25595.27
27.0	African_Elephant_A	22832.285	22886.623	23291.398	23405.521	23472.193	23861.325	24223.833	24554.745	24715.211	24819.835	24959.714	25175.471	25565.825	25929.715	26129.921	26355.182	26656.774	27024.683	27205.19	27436.779	27469.655	27768.289	27985.034	28306.229	28540.586	28471.846	28796.531	28816.496	29057.433	29058.781	29186.771	29385.553	29397.356	29394.434	29472.678	29368.247	29649.023	29570.545	29368.148	29249.496	28986.062	28791.533	28640.555	28502.302	28698.284	28151.584	28096.883	28130.365
37.0	Elephant_Unknown_Sheffield_Unpolished1	15785.024	15826.23	16029.717	16353.973	16553.852	16804.901	17139.567	17423.298	17630.423	17872.818	18245.604	18673.469	18947.19	18980.366	19210.658	19421.723	19632.082	20083.923	20390.266	20413.744	20679.884	20950.524	21023.234	21199.225	21300.017	21490.676	21610.039	21778.738	21929.315	21997.064	22045.85	22364.436	22487.637	22641.176	22602.762	22699.296	22347.793	22189.398	22319.068	22093.559	22011.533	21855.391	21495.99	21540.643	21308.425	21108.333	20905.374	21209.103
14.0	Mammoth_Q16453	34996.719	35085.32	35242.238	35499.365	35606.672	35590.991	36050.414	36065.875	36029.296	35985.054	35982.446	35881.244	35989.677	36006.887	36301.127	36095.889	36375.313	35946.454	36345.654	36612.913	36696.708	36942.655	37063.024	37328.818	37357.609	37677.588	37627.135	37813.129	38296.43	38331.726	38445.061	38556.707	38360.81	38249.57	38374.885	37920.049	38211.041	38024.461	37947.536	37838.758	38064.104	38253.636	38105.113	38061.643	38095.359	37883.378	37939.775	38133.922
1.0	Mammoth 1	37403.234	37640.401	37748.186	37608.517	37503.974	37757.385	37966.833	38206.363	38113.276	38186.728	38244.691	38171.98	38292.044	38469.086	38494.963	38364.206	38329.843	38804.247	38190.515	38725.721	38850.43	39377.16	39433.993	39816.594	39861.489	40134.348	40197.947	40419.232	40587.539	40842.225	40946.152	40834.889	40674.731	40488.33	40660.342	40587.181	40357.703	40852.385	40936.364	40697.784	40735.05	40493.823	40348.339	40360.866	40301.424	40440.433	40727.206	40566.619
21.0	Asian_Elephant_LadyBasketRose	25083.596	25299.369	25525.187	25594.914	25791.125	26171.497	26507.235	26741.842	26885.756	27249.772	27471.03	27514.791	27831.07	27883.636	28142.529	28456.283	28831.286	28784.518	28715.52	28721.285	28971.847	28879.219	29099.671	29080.537	29117.269	29796.347	29781.555	30007.997	30227.838	30541.238	30516.059	30677.916	30909.586	30947.295	31028.594	30985.55	31012.209	31038.357	30871.925	30772.7	30438.102	30310.471	30107.872	30124.726	29981.739	29763.237	29524.085	29524.345
11.0	Mammoth_Q9644	78711.406	79143.508	79291.832	79431.718	79019.218	79165.542	79575.514	79443.478	79275.362	79496.282	78777.286	79152.082	78568.131	78265.583	78356.969	78415.616	78601.31	78552.365	78449.929	78873.977	79295.241	80084.84	80318.818	80971.074	80893.977	80918.25	81065.647	81655.594	81808.534	82024.261	82428.29	82431.574	82383.558	82130.984	82070.091	81452.702	81999.721	81858.242	81916.226	82152.728	82337.498	82356.847	82237.916	82360.353	81757.28	82152.317	82268.82	82707.41
11.0	Mammoth_Q9644	144517.88	145081.3	145841.95	145759.51	145886.42	146338.61	146510.58	146109.71	145869.55	145871.4	145839.2	145750.65	145127.56	144448.11	144595.33	144706.14	144449.06	145639.43	144774.15	145150.61	145838.9	146905.45	147956.17	148804.41	149097.53	149238.56	149334.17	149855.85	150498.42	151269.22	150994.64	151076.47	151249.58	151339.83	151167.38	150751.72	151607.83	151708.21	151151.66	151223.26	151673.81	151826.41	151454.84	152113.03	151637.68	151333.63	151591.36	151987.43
2.0	Mammoth 2	20953.74	21105.377	21119.703	21444.545	21687.519	22051.357	22538.207	22711.645	22866.796	23085.228	23310.6	23511.734	23682.355	23892.431	24225.029	24189.233	24567.831	24750.319	24823.336	24914.133	25211.123	25333.356	25568.031	25859.897	26101.833	26197.924	26237.808	26679.84	27043.845	26987.63	27140.142	26937.874	26990.352	26847.452	26922.001	26734.623	26969.437	26747.042	26655.246	26463.631	26350.293	26090.55	25872.871	25762.151	25424.284	25557.437	25316.193	25390.594
20.0	Asian_Elephant_Eagle	29186.471	29418.789	29585.62	30171.897	30223.123	30265.749	30351.18	30771.687	31329.263	31217.126	31519.918	31687.126	31659.152	31935.877	32166.202	32293.152	32435.815	32265.885	32817.535	32592.893	32615.833	32496.729	32606.467	32398.401	32539.694	33084.348	33410.369	33485.985	33673.069	33520.3	33703.607	34042.78	33974.926	33955.96	33848.866	34259.549	34071.55	33799.793	33918.079	33709.322	33483.039	33426.874	33126.384	33008.185	33011.521	33172.808	33269.879	33207.293
23.0	Asian_Elephant_LadyWithBasket	26031.59	26101.003	26447.829	26410.191	26777.267	26966.188	27059.336	27567.726	27689.508	28070.519	28072.725	28401.654	28545.1	28753.382	28974.629	29131.884	29319.09	29438.244	29017.216	29136.41	29281.394	29366.18	29407.775	29611.934	29537.266	29944.269	30215.11	30731.004	30389.863	30599.058	30667.046	30715.195	30763.939	30832.848	31001.422	31254.96	31097.909	30772.233	30759.456	30488.583	30597.857	30610.156	30470.317	30425.054	30292.481	30449.168	30032.25	30330.03
36.0	Elephant_Unknown_Sheffield_Polished	4951.4648	5046.818	5255.0474	5299.525	5511.7708	5748.85	5946.5926	6102.6024	6292.7739	6510.8826	6727.4206	6980.7133	7221.7254	7234.1773	7443.0584	7760.6445	7902.3655	8041.8397	8156.4615	8240.7818	8492.7778	8690.4306	8724.745	8819.7838	8941.0721	9022.5481	9149.8977	9157.5045	9448.9796	9532.4152	9557.4459	9750.3275	9873.9782	9751.0562	9988.7479	9585.6512	9820.8069	9925.1895	9617.8825	9421.7449	9262.4983	9185.7371	8981.0978	8839.7624	8683.8821	8775.5332	8730.0943	8468.9579
16.0	Asian_Elephant	65531.59	65341.655	65742.816	65872.723	66176.82	66512.425	66671.233	66882.544	66823.947	66913.358	67130.757	67109.887	67390.926	67432.908	67568.827	67724.731	67860.32	68169.242	67864.985	68547.081	68517.145	68590.418	69135.782	69475.394	69313.291	69951.368	69249.725	70061.34	70078.559	70145.696	70135.871	70181.198	70242.471	70377.587	70662.78	70002.504	70890.772	71190.015	70648.947	70290.399	70434.746	70770.135	70749.336	70603.897	71172.059	70394.246	70190.607	70575.611
29.0	African_Elephant_C	18372.977	18758.023	18965.129	19413.514	19795.53	19986.117	20231.614	20561.84	20810.456	21270.585	21427.088	21866.433	21975.385	22081.226	22526.173	22856.375	22958.389	23679.206	23245.55	23635.397	23962.467	24065.025	24237.697	24633.327	24891.182	24870.61	25053.348	25309.114	25328.594	25575.032	25774.082	25871.566	25990.787	26067.041	26204.516	26171.81	26526.858	26035.933	25926.858	25536.447	25390.928	25198.826	24951.974	24860.773	24836.942	24519.797	24328.606	24341.857
10.0	Mammoth_Q9171	171614.66	172511.9	173022.61	173007.6	173076.8	172812.7	172939.31	173795.34	173489.27	172886.05	172894.7	172038.95	171641.86	171272.7	171634.9	170829.11	171097.25	171803.64	170313.71	171125.86	172256.78	173505.91	174538.3	175745.61	175681.98	176045.53	176819.66	177076.26	177643.63	177865.27	178098.71	177888.85	177336.99	177835.97	177671.25	177006.82	177379.89	178178.31	178195.78	177840.2	178704.57	178466.7	177852.72	178436.64	178415.96	179343.83	177901.03	178459.47
37.0	Elephant_Unknown_Sheffield_Unpolished1	11968.164	12063.837	12415.336	12471.946	12481.698	12608.718	12891.122	13149.833	13217.204	13458.514	13742.806	13713.474	13789.501	13869.554	13969.699	14289.063	14481.379	14513.036	14713.661	14867.87	14912.049	14921.326	15020.231	15143.179	15370.213	15285.434	15464.014	15702.065	15617.772	15757.536	16059.284	16061.051	15960.185	15923.121	16054.461	15841.74	15784.937	15719.307	15786.048	15936.019	15673.799	15453.603	15345.371	15158.864	15303.37	15143.909	15226.805	15140.855
1.0	Mammoth 1	43621.809	43865.875	43761.689	43735.192	43807.8	43843.832	44305.999	44515.848	44497.145	44393.254	44498.553	44095.084	44228.668	44546.369	44493.977	44450.414	44291.381	44671.058	44417.771	44824.678	45329.053	45503.671	45748.522	46200.743	46469.726	46525.913	46637.583	47159.462	47023.463	47069.405	47074.644	47160.907	47209.549	47337.842	47224.453	47036.953	47117.357	47375.612	47263.643	47031.716	47153.914	47178.88	47206.754	47169.817	47203.868	47215.072	47338.758	46931.82
31.0	African_Elephant_SA	34481.84	34734.075	35028.866	35311.461	35662.58	35893.922	36617.412	36916.84	37148.625	37482.47	37960.228	38288.853	38529.318	39033.764	39473.185	39488.829	40094.859	40493.722	40571.244	40730.786	40970.477	41546.112	41809.292	41984.512	42134.238	42509.973	42629.637	42838.149	43158.669	43520.035	43820.607	43717.164	43915.601	44145.216	44060.773	43910.87	43535.018	43502.745	43536.662	43328.986	42858.405	42791.868	42645.23	42411.003	42519.419	41816.682	41913.644	42063.674
34.0	African_Elephant_SD	20335.861	20538.202	20866.365	21104.093	21389.927	21648.953	21884.468	22256.713	22676.966	22704.421	23303.475	23589.65	23919.567	24197.813	24331.111	24831.144	24982.604	25364.775	25549.839	25724.455	26000.761	26236.612	26559.752	26586.109	26745.327	27186.037	27361.571	27290.779	27495.234	27795.653	27847.474	28007.704	28434.944	28424.551	28449.397	28047.76	28204.288	28008.193	27937.382	27866.129	27667.592	27464.284	27136.415	26903.13	26842.645	26835.456	26534.958	26576.458
2.0	Mammoth 2	13638.544	13925.446	13982.026	14192.557	14243.421	14528.363	14860.872	14899.107	15087.824	15229.642	15490.294	15470.777	15737.48	15944.621	16111.434	16211.32	16477.036	16567.155	16575.319	16866.344	16976.898	17213.392	17412.707	17748.031	17716.492	17717.85	17970.486	18166.088	18314.504	18350.476	18413.951	18375.021	18425.82	18396.191	18463.001	18483.692	18532.902	18395.916	18474.693	18263.668	18038.336	18018.34	17946.744	17709.403	17505.658	17757.587	17433.075	17623.884
2.0	Mammoth 2	14133.193	14218.944	14519.715	14526.257	14677.513	14918.239	15272.396	15591.66	15682.636	15608.634	15840.882	16022.509	16337.149	16467.359	16746.831	16951.924	16863.106	17146.162	17485.582	17481.263	17751.565	18102.216	18256.964	18227.821	18280.114	18444.33	18759.131	19014.737	19062.928	19128.541	19226.02	19088.813	18946.158	19203.259	19220.381	19021.93	19066.615	19127.092	19042.26	19102.279	18930.621	18713.16	18492.03	18490.108	18168.56	18046.967	18054.038	17868.065
24.0	Asian_Elephant_LM89	37448.281	37775.687	37905.682	38037.281	38520.292	38562.831	38904.8	38754.937	39388.909	39446.793	39654.312	39691.096	39737.913	40030.571	40334.809	40262.191	40333.424	40533.67	40358.321	40395.579	40558.362	40471.549	40367.532	40356.005	40450.567	41183.768	41251.71	41359.663	41273.049	41538.72	41875.248	42021.011	42061.494	42228.032	42152.458	42208.279	42293.419	42098.087	42477.088	41716.39	41841.007	41803.427	41575.678	41471.172	41525.822	41777.672	41602.342	41307.735
37.0	Elephant_Unknown_Sheffield_Unpolished1	12212.933	12165.413	12391.639	12729.0	12789.101	12922.891	13310.008	13517.27	13693.452	13870.102	14059.824	14283.031	14447.745	14561.062	14877.292	14829.372	15145.772	15374.682	15522.521	15523.422	15598.003	15854.71	15948.234	16168.505	16278.575	16352.647	16486.887	16731.225	16908.091	16806.605	16771.573	16904.715	16969.445	17024.428	16980.435	16953.585	16915.442	16901.588	16902.612	16803.91	16659.091	16518.817	16384.264	16428.546	16278.018	16090.002	16106.425	15913.656
29.0	African_Elephant_C	26223.436	26297.054	26557.95	26500.806	26777.98	27125.238	27329.653	27494.647	27858.591	28212.627	28111.359	28468.88	28601.078	28842.626	29082.443	29296.566	29399.787	29889.903	29926.433	30132.657	30320.25	30517.388	30525.65	30686.515	31055.854	31050.962	31132.145	31317.173	31435.335	31714.262	31824.494	32110.066	32108.084	32237.659	32478.091	31673.355	32397.752	32286.289	32031.797	31919.636	31720.151	31473.158	31413.425	31223.908	31177.412	31210.612	30832.753	30823.39
24.0	Asian_Elephant_LM89	35593.07	36288.294	36345.469	36451.609	36604.187	36647.523	36860.514	37020.141	37651.109	37687.224	37767.28	37791.28	38039.363	38096.569	38223.419	38261.734	38163.879	38475.239	38315.112	38353.769	38281.971	38300.081	38338.51	38515.032	38636.934	39068.132	39142.125	39184.769	39440.364	39499.258	39730.028	40028.84	40166.58	40379.924	40318.417	40360.66	40722.696	40445.987	39885.224	39940.638	39860.502	39887.69	39760.266	39853.028	39754.35	40179.5	39620.821	39797.784
5.0	Mammoth 5	13770.602	13899.515	14017.316	14170.128	14145.489	14311.896	14413.495	14392.138	14216.754	14156.72	14172.722	14190.648	14289.332	14201.168	14340.937	14453.146	14493.357	14566.013	15024.216	15016.9	15087.863	15009.854	15055.983	15266.647	15306.206	15453.619	15534.33	15443.959	15485.649	15234.481	15337.108	15372.953	15392.143	15494.669	15514.405	15162.94	15335.222	15556.165	15391.573	15293.188	15421.271	15507.785	15419.004	15308.53	15152.704	15299.956	15191.679	15477.046
14.0	Mammoth_Q16453	27106.977	27150.749	27169.848	27357.83	27401.485	27464.501	27628.071	28018.545	27906.078	27730.879	27953.464	27880.341	27919.107	27814.859	27929.885	28021.398	28229.297	28378.807	28460.155	28518.204	28637.2	28818.671	29006.752	29429.081	29667.694	29635.582	30100.226	29551.54	29947.824	30166.96	30146.316	30152.207	30082.907	30089.569	30227.516	30120.414	30183.751	30270.469	29989.177	30187.536	30146.468	29999.971	29820.799	29735.191	29818.616	29997.49	29698.031	29656.089
34.0	African_Elephant_SD	16072.877	16305.513	16566.098	16674.031	16914.047	17299.552	17555.652	17675.889	18064.523	18523.138	18618.085	18869.437	19167.741	19484.842	19784.83	19624.468	20114.894	20311.544	20456.782	20658.165	20778.821	20983.712	21182.464	21434.161	21637.348	21800.982	21952.789	22136.735	22096.37	22417.944	22520.923	22708.519	22857.32	22853.622	23136.831	22598.806	22872.473	22527.455	22367.365	22330.552	22224.786	22081.636	21748.651	21717.775	21598.679	21563.445	21178.463	20997.677
7.0	Mammoth 7	21360.879	21455.671	21430.556	21545.852	21564.21	21839.532	21855.047	21735.408	21829.691	21836.053	21792.404	21910.196	21903.532	21865.053	21864.019	21827.331	21655.697	21609.821	21911.361	22087.456	22239.181	22615.075	22749.943	22847.786	22920.772	23016.11	23067.418	22987.192	23190.141	23203.393	23309.754	23031.247	22993.066	23301.031	23238.482	22951.893	23040.03	23339.37	23159.134	23111.467	23240.789	23102.812	23113.413	23065.592	22792.438	22904.877	23034.626	23134.635
34.0	African_Elephant_SD	10756.896	10890.356	11145.59	11249.029	11473.843	11731.248	11822.86	11983.239	12131.589	12473.833	12824.792	12866.306	12977.723	13167.443	13402.502	13734.187	13924.609	14137.952	14103.807	14307.391	14319.963	14550.446	14764.954	14850.298	14953.036	15073.751	14910.778	15194.311	15503.079	15821.711	15698.21	15861.064	15846.907	15733.205	15922.714	16104.127	15947.945	15736.473	15726.22	15474.276	15458.285	15252.887	15175.108	15066.02	14893.013	14899.559	14809.263	14589.129
27.0	African_Elephant_A	16491.258	16667.993	17000.86	16934.57	17180.208	17482.688	17840.214	18176.671	18256.622	18473.724	18567.14	18973.922	19307.338	19483.93	19541.921	19932.793	20113.264	20432.807	20199.969	20584.278	20912.259	21120.507	21357.326	21579.439	21564.508	21911.062	22018.025	22054.676	22086.902	22251.71	22455.523	22434.259	22593.369	22714.701	22854.887	22702.201	22655.256	22699.87	22299.49	22280.024	22227.349	22130.343	21887.706	21601.867	21545.068	21436.008	21552.595	21335.902
38.0	Elephant_Unknown_Sheffield_Unpolished2	6562.8579	6865.5852	7076.6019	7086.6821	7332.9368	7533.9675	7813.0931	8051.0768	8287.5813	8480.0016	8692.6122	8998.3742	9280.2354	9549.2629	9556.2115	9686.9623	9871.5587	9892.5946	10367.513	10448.336	10543.868	10685.64	10784.092	10852.288	11030.25	11395.574	11527.55	11438.506	11641.226	11718.138	11898.841	11997.573	12070.131	12262.081	12170.565	12049.868	12047.08	12018.223	11785.623	11681.7	11598.619	11422.929	11140.337	11116.363	10932.49	10972.447	10552.897	10569.597
11.0	Mammoth_Q9644	127181.34	126961.3	127633.65	127349.66	127419.26	128054.09	128661.84	128629.31	128153.87	128636.22	127567.21	127115.95	127020.98	126761.84	127026.12	127114.53	127294.69	127425.35	127052.56	126360.04	128030.02	128847.82	129016.31	130349.34	130692.7	130550.88	130981.91	131578.97	131171.14	132194.97	132454.04	132384.54	132428.94	132840.5	132829.44	131757.65	132053.49	132545.81	132444.49	132069.54	132939.98	132965.14	132474.17	132731.34	132447.46	132409.51	132604.62	132704.61
27.0	African_Elephant_A	23217.285	23267.704	23565.875	23827.376	23825.661	24015.08	24329.452	24678.067	24683.412	25287.385	25289.302	25493.081	25881.664	26060.701	26040.481	26300.063	26640.098	27081.828	27005.462	27208.934	27329.905	27490.604	27629.033	28067.62	28196.119	28624.005	28537.963	28448.396	29330.562	29057.301	29079.752	29117.282	29245.908	29539.951	29409.049	29461.786	29206.425	29493.664	29178.393	28986.766	28820.216	28812.467	28758.47	28422.431	28383.176	28393.049	28085.968	28381.879
23.0	Asian_Elephant_LadyWithBasket	33951.922	34385.7	34494.544	34576.61	34678.936	34906.924	35374.312	35471.814	35769.393	35943.985	36208.389	36409.816	36187.13	36207.527	36355.98	36784.067	36980.492	37241.337	37002.256	37266.414	37216.496	36963.282	36800.176	36930.629	37099.592	37449.037	37980.533	38478.628	38435.39	38828.917	38394.409	38597.934	38744.164	38972.194	39106.16	39221.655	39176.123	38916.837	38863.303	38406.198	38304.774	38318.626	38008.487	38059.573	38156.526	38387.694	38078.549	38205.525
5.0	Mammoth 5	42895.133	42446.823	42445.36	42879.033	43167.809	43283.95	43736.259	43510.161	43601.379	43257.627	43590.052	43251.067	43001.275	42959.585	42770.046	43035.14	43100.397	43037.321	43545.651	44276.959	44394.765	44343.838	44478.018	44747.946	44666.93	45133.869	46143.417	45510.777	45729.195	45322.527	44972.119	44929.82	45325.684	45469.952	45676.417	45721.268	45648.455	45387.944	45421.3	45494.746	45345.14	45458.288	45191.507	45248.665	45553.47	45333.208	45285.044	45689.966
24.0	Asian_Elephant_LM89	45101.035	45393.242	45376.071	45662.643	45952.51	45998.857	46343.79	46686.288	46930.357	47704.786	47338.112	47401.618	47509.364	47733.131	48080.215	48007.42	47924.617	47841.83	48176.415	48101.89	47893.585	47845.713	47988.641	48213.174	48346.779	48981.911	49268.174	49270.988	49155.349	49380.238	49559.127	49866.718	49827.113	50280.464	50257.684	50502.986	50614.269	50044.488	50041.608	49910.293	49610.764	49764.218	49564.683	49595.437	49419.887	49721.191	49498.659	49297.286
12.0	Mammoth_Q9755	169338.97	169482.79	170347.31	170471.16	170607.16	170803.0	171344.82	171258.58	171489.7	171179.65	169865.52	170034.9	169655.12	168476.67	168783.6	168710.3	168875.25	169210.99	168501.54	168628.67	170179.39	171400.6	172032.08	173432.79	174000.84	173861.49	174037.75	175143.5	174820.0	175678.46	176392.57	176250.11	175682.96	176060.05	175551.21	174535.5	175664.91	175638.34	176120.87	175769.71	176056.69	176250.7	175825.24	176317.06	176241.85	176224.6	175962.45	176545.75
4.0	Mammoth 4	27255.645	27523.84	27638.979	27786.557	27880.273	28042.7	28276.895	28443.348	28214.04	28301.367	28403.161	28238.408	28113.992	28060.482	28063.017	28358.625	28524.127	28650.648	28882.296	29022.37	29304.1	29410.391	29568.685	29785.611	29575.637	29693.852	29824.333	29729.137	30482.207	30476.912	30325.49	30210.961	30048.724	30313.31	30077.195	30068.195	30331.911	30508.661	30381.682	30322.404	30194.755	30198.442	30157.869	30294.755	30340.876	30400.854	30168.047	30329.158
8.0	Mammoth 8	222647.41	222661.6	223758.21	223463.5	224090.94	224648.21	225509.35	224547.45	223774.48	222963.48	222687.17	221512.28	221008.36	220538.4	220737.11	220444.8	220221.82	221659.23	221783.63	221984.51	224102.21	226345.83	227605.27	229037.6	229485.13	230168.62	231059.04	232350.91	232931.51	233253.89	233114.56	232603.86	232524.67	233064.47	233328.27	232090.75	234144.27	234217.02	234015.4	233820.22	233777.93	233978.32	233380.04	233859.93	233397.19	234207.85	233772.23	234578.81
34.0	African_Elephant_SD	18400.691	18479.639	18835.014	19044.485	19222.681	19632.33	19934.981	20028.532	20456.784	20543.746	20804.566	21056.947	21258.978	21444.013	21863.164	21991.975	22220.917	22431.443	22741.505	23027.864	22818.605	23170.932	23470.03	23543.197	23521.69	23757.993	23622.25	23874.759	24143.899	24470.456	24541.73	24498.164	24312.309	24472.884	24749.368	24705.214	24616.035	24587.754	24458.992	24222.354	24007.142	24011.853	23841.432	23643.921	23768.208	23521.179	23435.546	23176.445
20.0	Asian_Elephant_Eagle	26847.068	27135.522	27315.882	27489.45	27847.35	27896.938	28214.754	28439.744	28634.47	28641.589	28744.916	29119.565	29317.55	29477.498	29542.93	29825.853	29926.688	29772.222	29807.032	30016.637	29937.901	30050.804	30102.297	29968.989	30132.842	30584.9	30490.437	30956.684	30914.153	30900.45	30965.573	31145.614	31431.402	31345.004	31253.364	31503.462	31290.159	31209.764	31194.617	31074.675	31027.981	30994.204	30832.233	30972.781	30903.839	30828.212	30408.948	30515.699
2.0	Mammoth 2	10252.493	10268.224	10608.946	10610.63	10835.666	10932.373	11153.922	11422.325	11439.624	11614.849	11605.804	11806.611	12102.14	12232.124	12381.097	12519.104	12616.261	12776.509	12904.442	12974.617	13114.556	13391.821	13474.966	13570.76	13766.571	13938.597	14008.855	13968.049	14370.397	14239.768	14323.102	14477.173	14441.625	14351.397	14329.279	14424.389	14307.986	14364.72	14452.545	14318.407	14108.003	14013.172	13960.277	13760.466	13666.782	13614.918	13517.979	13378.347
27.0	African_Elephant_A	18388.213	18566.06	18802.239	18978.719	19327.415	19562.081	19932.866	19946.801	20283.434	20495.734	20847.715	21001.353	21304.41	21363.044	21562.029	21950.698	22080.349	22391.77	22449.42	22602.482	22906.648	23388.385	23574.395	23702.45	23519.091	23640.773	23949.566	23965.238	24169.837	24465.628	24644.667	24659.434	24525.244	24636.282	24716.779	24885.303	24517.022	24680.101	24550.487	24239.669	24294.627	24256.024	23903.123	23608.351	23823.61	23414.736	23292.468	23224.507
18.0	Asian_Elephant_44_3_214	25799.824	25850.07	26217.627	26371.729	26354.728	26672.924	27099.985	27132.205	27540.028	28077.626	27775.892	27861.226	28016.337	28101.234	28079.559	28255.76	28484.159	28764.528	28883.583	28796.645	28754.615	28613.719	28700.571	28775.996	28931.543	29239.174	29302.059	29704.894	29662.636	30004.556	29956.025	30179.998	30354.214	30273.952	30593.731	30291.51	30277.275	29988.982	30057.652	29935.495	29923.725	29840.464	29481.848	29548.837	29507.022	29611.474	29500.915	29420.446
2.0	Mammoth 2	16670.182	16700.091	16730.888	17096.727	17419.224	17588.563	18122.524	18164.209	18527.694	18785.565	18976.807	19199.103	19557.682	19836.306	20120.005	20282.616	20355.977	20601.936	20741.109	21072.106	21023.168	21457.807	21881.586	21966.521	21972.211	22454.027	22518.392	22823.133	22820.904	23133.206	23252.205	23304.252	23206.822	23506.849	23326.809	23294.352	23314.895	23502.161	23128.372	22906.888	22710.733	22522.999	22350.805	22240.588	21955.045	21688.096	21734.874	21564.024
2.0	Mammoth 2	14153.592	14359.137	14702.899	14838.981	15111.154	15274.966	15679.487	16117.29	16166.409	16395.964	16762.961	16936.487	17264.525	17456.445	17789.896	17997.955	17999.183	18197.956	18496.199	18563.67	18852.018	19174.825	19323.984	19596.336	19712.591	19887.139	20388.91	20383.14	20677.163	20832.279	20923.859	20913.948	20824.787	20786.799	20952.525	21143.086	20889.387	20742.543	20664.483	20520.907	20425.276	20460.737	20223.912	19923.066	19436.465	19447.826	19422.716	19281.296
38.0	Elephant_Unknown_Sheffield_Unpolished2	6746.4346	6953.5958	6964.9426	7251.2872	7529.9555	7853.1891	8029.1537	8167.404	8399.5888	8883.3019	9109.0572	9334.9012	9448.2339	9583.4777	9956.3063	10280.727	10525.384	10625.799	10759.809	10859.869	10983.993	11117.546	11284.986	11565.745	11625.312	11885.608	11958.349	12179.325	12067.478	12437.64	12522.995	12667.837	12689.634	12627.299	12602.017	12600.581	12577.664	12588.334	12368.769	12205.643	12083.734	11968.651	11899.643	11651.65	11561.004	11399.697	11259.906	11253.82
2.0	Mammoth 2	11532.462	11984.986	12152.978	12322.113	12532.79	12661.902	13039.972	13315.472	13386.981	13800.943	13984.369	14228.969	14402.23	14524.75	14598.259	14905.344	15202.033	15003.619	15425.563	15646.924	15876.391	16134.197	16228.648	16434.976	16642.796	16736.606	16974.818	17266.022	17369.621	17456.108	17667.226	17566.163	17521.453	17556.88	17663.671	17641.085	17541.144	17439.773	17177.956	17104.049	17215.292	17153.545	16987.846	16825.256	16527.988	16350.772	16387.129	16183.462
14.0	Mammoth_Q16453	28485.643	28483.574	28879.226	28825.752	28961.164	29104.278	29427.919	29432.068	29805.982	30068.822	30194.045	29917.483	29884.663	29793.598	30015.665	30231.002	30326.666	30551.514	30178.255	30784.352	30804.851	30914.873	31222.83	31518.063	31623.399	31520.492	31994.671	31974.684	32158.883	32187.801	32357.646	32179.85	32086.924	32312.913	32219.452	32236.32	32149.277	32110.551	32099.363	31986.808	31945.138	32020.961	31790.588	31774.669	31720.405	31918.379	31523.801	31626.355
2.0	Mammoth 2	13947.063	14167.484	14503.606	14589.812	14795.308	15224.305	15651.816	15913.926	16144.47	16309.446	16723.812	16863.468	17284.499	17520.001	17959.202	18131.422	18426.192	18339.867	18714.707	18759.105	19061.183	19297.217	19498.218	19868.887	19859.511	19951.511	20347.884	20562.558	20711.158	21030.915	21191.339	21053.867	20908.821	20934.718	21085.796	20846.328	20901.792	20922.256	20852.24	20517.044	20553.085	20279.823	20099.479	19983.052	19730.529	19368.051	19429.739	19232.499
15.0	Mammoth_R353	32542.643	32970.427	32820.023	32880.969	32952.026	32815.358	33029.238	32973.778	32738.82	32860.973	33141.87	32827.831	32783.725	32690.201	32737.517	32676.156	32760.901	33023.517	32524.226	32729.467	32783.403	32919.612	33225.333	33381.842	33898.582	33691.485	33647.705	33904.604	33770.985	34100.369	34202.294	34263.536	33962.663	34081.094	34089.519	33864.052	33875.235	34190.362	34117.44	33813.128	34015.519	34224.764	34216.486	34212.282	34165.54	34129.752	33769.6	34001.734
23.0	Asian_Elephant_LadyWithBasket	32593.641	33016.499	33367.921	33523.976	33703.691	33794.799	34110.636	34433.653	34530.894	34968.007	34981.045	35169.303	35054.043	35133.085	35433.411	35462.293	35635.441	35733.349	35969.842	35954.91	35708.495	35762.454	35859.645	35852.14	35994.224	36597.105	36855.156	36964.627	36995.628	37213.922	37218.587	37308.016	37405.808	37790.338	37898.085	37862.788	38025.586	37750.656	37386.61	37495.967	37204.331	37118.22	37389.022	37228.183	37181.874	37088.297	37287.317	37048.029
24.0	Asian_Elephant_LM89	12099.72	12528.132	12410.361	12584.608	12826.932	12914.803	13139.532	13487.628	13568.267	13727.848	14116.091	14143.627	14351.802	14532.15	14617.744	14664.139	14781.014	14956.839	15396.347	15027.66	15489.956	15450.52	15497.533	15374.853	15296.673	15586.294	15849.835	16008.895	16196.615	16342.759	16682.047	16679.912	16542.314	16741.468	16912.638	16789.97	16754.213	16707.072	16581.098	16359.696	16298.062	16230.655	16080.911	15879.433	15789.009	15960.441	15700.68	15668.883
16.0	Asian_Elephant	57254.527	57120.018	57363.076	57899.635	58528.632	58742.949	59054.268	59477.447	59880.82	59794.229	60141.105	60508.691	60698.998	60876.557	61433.923	61523.486	61742.166	62342.537	62185.523	62648.454	62840.453	63801.138	63742.685	64136.502	64509.065	64037.355	64812.019	64299.62	64969.739	65155.337	65377.119	65266.072	65442.696	65426.579	65764.745	65245.969	65735.636	65696.688	65404.786	65313.999	65052.294	65052.515	65117.954	64533.599	64680.512	65082.45	64646.739	64248.141
33.0	African_Elephant_SC	22265.932	22493.636	23023.655	23039.568	23426.356	23586.571	23977.467	24338.297	24242.624	24514.281	24931.651	25284.992	25422.97	25844.275	26075.064	26224.39	26554.771	26836.288	26900.67	26999.533	27466.903	27594.921	27714.571	27839.989	27841.327	28089.544	28454.945	28426.724	28684.156	29043.286	29090.212	29063.789	29201.807	29323.141	29368.917	29115.783	29285.978	29146.174	28946.396	28672.148	28483.262	28602.903	28395.403	28185.193	28282.824	27576.046	27771.896	27824.337
29.0	African_Elephant_C	24267.832	24511.578	24689.577	24954.517	25216.754	25703.003	26024.657	26507.238	26690.458	27193.889	27438.669	27417.385	27968.159	28211.996	28812.622	28990.431	28968.442	29223.201	29802.025	29731.174	30015.05	30266.674	30393.419	30745.358	30895.89	31497.814	31387.608	31607.83	31869.981	32063.248	32160.319	32359.381	32558.015	32409.409	32632.389	32136.523	32300.876	32204.803	32005.248	31700.799	31813.678	31681.859	31284.653	31243.335	31062.608	31051.269	30861.036	30779.964
1.0	Mammoth 1	43211.316	43256.681	43845.955	43593.483	43502.608	43692.475	43563.909	43772.332	43904.473	44024.158	43856.891	44185.418	44211.992	44142.153	43746.202	43990.602	44073.024	44296.074	43984.782	44408.968	44978.608	45132.739	44999.158	45515.627	45946.977	46052.873	46212.206	46329.419	46501.803	46432.173	46995.777	46591.617	46580.447	46563.784	46605.676	46295.647	46740.228	46790.33	46681.834	46622.824	46627.977	46702.927	46630.717	46725.718	46421.781	46540.473	46264.666	46320.225
11.0	Mammoth_Q9644	135662.3	135576.34	136044.1	135846.66	136092.73	135793.2	136917.43	136942.62	136948.28	136311.65	135952.09	135450.94	134860.2	134544.41	134951.45	134741.06	134970.38	135423.16	134783.55	135717.47	136478.94	137405.35	137976.75	139303.47	139588.2	139373.27	140301.16	139799.09	139633.78	140313.59	141053.45	141032.38	141026.08	141018.71	141334.84	140840.36	140710.54	140811.84	141193.57	141048.76	141106.8	141207.49	141029.63	141731.79	141110.94	141117.93	141463.92	141669.07
1.0	Mammoth 1	51574.141	51713.02	51512.029	51493.676	51607.969	52068.725	52519.149	52923.202	52631.906	52199.375	52468.535	52901.257	52726.165	52459.413	52475.074	52555.565	52788.867	52574.733	53234.388	53097.353	53642.421	54028.028	54099.946	54382.441	54568.605	54665.298	55443.753	55418.457	56306.051	56501.21	56162.175	55619.98	55641.406	55775.504	55688.397	55453.334	55772.846	55980.618	55576.866	55847.532	55832.734	55738.163	55790.115	55952.236	55453.728	55574.012	55741.89	55688.551
1.0	Mammoth 1	49261.613	49255.48	49814.627	49716.419	49830.673	50263.574	50698.551	50588.431	50704.166	50967.206	50936.713	51059.651	50711.237	50557.107	51257.004	51150.24	50933.133	51295.279	51513.713	51597.752	51908.916	52509.498	52918.61	53047.783	52971.459	53476.328	53751.278	54272.756	54474.46	54613.4	54723.917	54668.811	54112.053	54442.539	54495.528	54120.408	54352.119	54347.462	54442.508	54274.382	54130.378	54234.332	54145.219	53812.573	53669.967	53595.53	53448.252	53797.82
4.0	Mammoth 4	9729.4238	9758.6993	9844.1831	10053.561	10191.662	10225.572	10374.275	10551.344	10480.192	10566.607	10462.239	10621.832	10840.895	10910.897	11004.214	11045.358	11200.824	11475.847	11483.762	11494.522	11746.909	11940.653	11925.622	12001.828	12081.278	11842.291	12323.854	12337.494	12243.495	12425.103	12377.553	12350.707	12434.094	12373.515	12404.019	12315.783	12178.32	12299.298	12405.149	12385.419	12200.139	12045.263	12254.552	12112.467	11920.0	12057.576	11872.4	12031.767
19.0	Asian_Elephant_44_3_219	35656.969	35684.56	35780.654	35982.194	36507.629	36746.213	36929.22	37063.914	37475.487	37783.291	37776.373	38304.221	38054.981	38094.256	38300.87	38431.076	38957.232	38678.628	39004.471	38903.251	38894.694	38557.558	38674.284	38823.267	39057.872	39439.364	39713.35	39899.627	40049.267	40198.637	40311.982	40673.093	40902.639	41110.924	41004.469	40972.409	41332.016	41058.254	40833.486	40565.499	40403.444	40226.993	40094.862	40170.86	39939.241	39983.523	40051.696	40193.317
16.0	Asian_Elephant	77479.336	77143.64	77940.802	78300.713	78721.425	79290.469	79743.868	80387.999	80706.255	80799.536	80885.056	81348.31	81729.292	82108.249	82779.317	82862.451	82759.974	83602.86	83762.948	83741.551	84211.077	84685.512	85460.282	85989.48	85836.968	86044.361	86275.86	86509.921	86890.074	87499.196	87614.799	87561.693	87061.254	87409.134	87458.074	87587.902	87468.921	87649.895	87231.726	87070.643	87226.807	86737.681	86176.901	86362.265	86460.889	86180.105	86270.175	86358.285
31.0	African_Elephant_SA	20190.898	20264.529	20580.688	20805.783	21036.055	21481.941	21825.711	22155.449	22572.944	22884.195	22978.475	23597.085	23678.461	24015.203	24458.777	24699.207	24795.218	25236.087	25309.239	25513.0	25772.553	26024.356	26324.637	26746.678	27000.824	27058.362	26980.183	27366.72	27498.472	27630.856	27776.26	27974.828	28158.37	28065.263	28221.571	28251.267	28093.716	28086.413	27917.296	27679.525	27456.936	27097.365	27085.135	26764.06	26532.999	26364.999	26325.431	26070.317
14.0	Mammoth_Q16453	32083.938	32175.383	32431.241	32652.231	32572.223	32694.283	33107.832	32765.615	33314.161	33439.172	33453.329	33324.587	33272.935	33465.721	33753.947	33888.067	33886.702	33903.819	33768.709	33958.722	34345.956	34616.721	34829.483	34961.614	34963.325	35332.699	35543.248	35323.666	35747.685	35822.212	35922.681	35866.082	35876.664	36092.787	36152.559	35536.475	35870.524	35951.299	35696.276	35558.76	35606.876	35381.872	35355.233	35742.891	35513.277	35122.001	35258.127	35377.806
5.0	Mammoth 5	14104.604	14354.538	14494.832	14249.273	14392.185	14511.8	14829.79	14744.71	14726.411	14731.7	14585.188	14617.94	14708.374	14662.761	14688.808	14802.04	14937.49	14979.951	15281.964	15389.946	15497.385	15630.715	15635.902	15683.134	15483.17	15726.976	15751.049	15950.557	15794.486	15830.618	15906.516	15912.689	15867.705	15929.338	15976.702	15863.95	15882.873	15722.681	15790.984	15862.82	15861.7	15930.349	15851.32	15996.017	15713.296	16096.273	15830.544	15849.099
16.0	Asian_Elephant	64569.418	64422.569	65084.409	65573.424	65890.792	66191.787	66232.533	66279.857	66482.936	67018.52	67341.607	67137.362	67070.396	67828.493	67956.455	68474.238	68286.043	69050.56	69198.681	69572.298	69910.028	70201.159	70212.767	70687.856	70914.343	71027.646	71273.053	71493.634	71621.132	72256.787	72175.956	71977.45	71959.42	72162.429	72437.642	71949.554	72450.369	71983.931	72108.236	71936.525	71877.617	71625.562	71282.755	71466.146	71679.364	71205.604	71536.396	71603.803
35.0	African_Elephant_Lucy	12713.727	12889.661	13223.933	13436.956	13498.889	13646.69	13925.914	14225.526	14554.132	14624.303	14623.081	14821.106	15150.476	15259.302	15250.097	15285.916	15671.345	15752.225	15924.548	15771.216	15878.063	15943.586	16055.65	16299.994	16416.772	16618.01	16690.703	16695.005	16843.96	17159.378	17365.921	17645.454	17562.836	17568.844	17303.188	17477.148	17359.309	17382.08	17236.585	17194.239	17062.784	16943.845	16767.644	16620.774	16627.48	16657.071	16742.236	16415.099
5.0	Mammoth 5	31115.799	31489.538	31732.246	31370.093	31705.655	31862.371	31604.01	31601.374	31573.664	31378.569	31234.179	31564.502	31418.264	31196.932	31314.176	31183.541	31719.807	31916.817	32070.55	32342.44	32551.931	32459.646	32361.201	32662.677	32923.716	32952.997	33031.672	32725.902	33046.695	32783.721	32690.237	32822.269	32781.608	32755.657	33109.593	32502.223	32857.431	33024.89	32793.982	32840.2	32783.427	32937.308	32660.43	32558.333	32720.009	32946.608	32587.872	32892.661
29.0	African_Elephant_C	18788.574	18657.3	19101.172	19351.544	19486.411	19833.302	20097.721	20324.557	20593.302	20618.595	21077.645	21337.515	21585.289	21881.638	22142.35	22368.379	22378.803	22871.798	23025.191	23136.875	23322.225	23601.708	23959.674	24206.84	24308.411	24213.799	24248.546	24343.504	24931.963	24936.245	24958.413	25091.978	25226.122	25289.89	25400.139	25297.82	25222.506	25422.197	25108.966	24917.748	24652.385	24507.363	24285.912	24266.689	24033.712	24119.991	23639.277	23867.3
34.0	African_Elephant_SD	13036.502	13158.239	13549.604	13777.582	14077.794	14339.568	14474.87	14840.225	14966.589	15391.993	15645.411	15894.597	16133.031	16397.01	16698.029	16780.709	17225.825	17516.569	17683.698	17803.314	18023.409	18159.728	18385.382	18649.418	18493.864	18841.992	18965.107	19450.105	19461.185	19585.86	19530.02	19899.949	19785.222	19976.476	19805.486	19741.414	19801.033	19867.916	19591.557	19406.243	19199.054	19023.464	18693.679	18655.828	18475.362	18253.33	18033.855	18031.398
36.0	Elephant_Unknown_Sheffield_Polished	5767.3599	5914.4321	6035.5941	6264.5382	6492.7188	6644.608	6825.5888	7015.0934	7307.9946	7586.4483	7557.2728	7828.4299	8039.7674	8252.4085	8508.7937	8697.0213	8795.0075	9035.0064	8907.1987	9138.9215	9353.4122	9691.4894	9692.3757	9781.3266	9900.7054	10017.223	10107.728	10201.674	10364.341	10576.545	10631.928	10641.564	10831.592	11048.729	11039.654	10879.233	10919.765	10816.582	10591.771	10395.57	10415.755	10306.922	10084.748	10053.593	9741.9701	9671.4629	9800.1279	9453.8968
16.0	Asian_Elephant	70661.523	70160.922	70890.589	71279.698	71638.881	71691.68	72260.964	72358.643	73109.862	72980.611	72353.004	73346.6	73216.487	73728.581	73908.953	74404.93	74462.947	75205.494	75070.221	75579.008	76041.842	76463.588	76750.57	77524.111	77552.59	77243.04	77347.4	77977.96	77649.88	78245.373	78716.778	78373.514	78156.906	78595.95	79053.398	78586.785	78149.374	78667.905	78297.859	78314.458	78306.569	78154.852	77904.264	77689.7	77408.483	77871.062	77522.472	77527.28
27.0	African_Elephant_A	18005.762	17985.114	18357.421	18430.95	18373.812	18798.949	19106.797	19488.972	19636.526	19780.922	20096.813	20291.48	20532.036	20637.044	21064.794	21258.709	21395.725	21508.514	21750.537	22012.969	21987.624	22397.402	22578.873	22648.022	22950.025	22947.162	23150.54	23295.782	23515.254	23637.253	23852.657	23953.703	23999.54	24134.337	24336.283	24270.775	24307.434	23974.679	23817.722	23751.375	23546.131	23412.017	23177.571	22987.03	22920.515	22911.863	22589.559	22760.2
1.0	Mammoth 1	25506.609	25649.118	25670.478	25848.593	25815.174	26067.259	26207.205	26057.341	26172.154	26130.879	26114.131	26176.942	26077.847	26205.457	26064.961	26081.646	26009.519	26198.976	25965.964	26253.105	26444.819	26577.043	26688.058	26804.999	27016.909	27031.814	26956.173	27656.729	27489.63	27614.936	27651.577	27595.856	27483.957	27366.391	27396.246	27345.439	27547.558	27485.686	27577.437	27683.366	27679.975	27589.343	27363.487	27555.284	27425.267	27407.903	27274.736	27554.942
1.0	Mammoth 1	25527.006	25336.908	25335.48	25479.66	25301.968	25462.652	25774.637	26041.566	26204.175	26331.598	26064.968	25892.213	26199.086	26265.297	26304.835	26331.98	26314.087	26398.493	26442.798	26579.65	26829.798	27058.281	27266.63	27358.488	27121.777	27040.022	27400.761	27535.24	27869.74	28444.137	28260.426	28019.916	27948.997	28082.147	27972.842	28220.194	27945.431	28085.363	28060.977	28046.9	28104.991	28008.072	27829.032	27900.835	27839.991	27672.468	27862.571	27685.253
33.0	African_Elephant_SC	27918.971	28226.427	28523.546	28695.609	28976.72	29514.954	29695.37	29851.312	30380.929	30189.869	30766.259	31167.705	31502.375	31653.684	31823.757	32011.944	32325.593	32830.492	32851.964	32993.818	33204.364	33384.993	33589.002	33935.037	34180.867	34458.878	34743.855	34951.791	34690.653	35252.928	35274.311	35260.513	35439.819	35615.838	35670.878	35383.768	35414.774	35305.226	35391.097	35167.346	34868.72	34851.366	34523.441	34187.088	33713.743	34344.973	33865.597	33938.534
36.0	Elephant_Unknown_Sheffield_Polished	3811.761	3909.17	4073.3975	4177.0364	4341.0468	4499.1717	4685.2243	4840.0034	4951.4912	5047.0473	5250.5715	5439.3402	5622.0686	5846.9747	5929.9747	6057.8208	6195.2649	6412.132	6508.6206	6532.4595	6657.8618	6879.0764	6910.2508	7062.514	7093.9389	7127.993	7265.5479	7274.4566	7435.9021	7575.062	7662.1424	7814.9058	7866.908	7859.6531	7931.686	7876.0694	7929.0507	7921.4484	7762.097	7651.48	7536.1844	7432.4999	7387.788	7252.1275	7199.2455	6975.1205	6937.3321	6955.1297
31.0	African_Elephant_SA	18153.705	18221.096	18262.401	18586.772	18773.752	18855.996	19135.798	19106.171	19416.552	19370.001	19886.827	19710.787	19918.541	20114.44	20246.825	20448.213	20490.058	20783.609	20812.351	20744.666	20705.085	21051.022	21293.887	21444.709	21383.308	21410.566	21671.229	21907.878	21864.314	21924.24	22110.29	22258.687	22153.04	22335.978	22196.272	22354.75	22280.133	22383.829	22083.449	21991.489	21899.576	21985.832	21815.335	21837.775	21847.565	21558.816	21624.024	21571.028
29.0	African_Elephant_C	18877.814	19069.835	19542.725	19780.324	19989.885	20254.752	20758.958	20800.186	21224.899	21358.696	21509.209	22018.46	22214.08	22475.415	22861.579	22935.874	23154.263	23535.807	23716.595	23983.307	24029.528	24300.929	24633.703	24989.85	25071.677	25068.216	25241.964	25392.593	25571.785	25856.767	25900.393	25929.309	26220.434	26297.095	26221.911	26078.048	26188.699	26243.47	25657.504	25576.477	25587.63	25347.778	25065.906	24960.83	24658.138	24723.333	24643.249	24430.724
10.0	Mammoth_Q9171	169703.39	170243.99	171589.22	170874.99	171177.42	171016.57	170822.42	171586.05	170311.46	170456.88	170380.0	169916.55	169521.96	169255.37	169774.12	169585.39	169482.0	170591.81	169675.81	170174.38	171457.7	172566.01	173268.51	174742.73	175219.53	175476.88	176333.46	176213.64	176512.16	176875.49	177928.31	177417.05	177529.5	177662.03	178138.32	177430.59	177488.23	177454.03	177590.21	177403.88	177624.2	177340.27	177029.52	177713.98	177438.39	177809.5	177339.14	178035.28
20.0	Asian_Elephant_Eagle	38612.887	38982.79	39000.706	39320.832	39748.19	40043.006	40117.544	40429.0	40596.598	41056.945	41213.462	41447.212	41688.78	41664.868	42008.251	42229.83	42143.795	42819.816	42289.216	42480.973	42708.046	42389.548	42764.307	42609.627	42834.595	43048.883	43418.331	43537.884	43847.69	44135.027	44045.452	44409.427	44758.204	44766.485	44690.259	44375.13	44435.542	44188.951	44126.683	44091.824	44004.869	43935.194	43848.005	43842.123	43654.797	43774.49	43309.522	43562.551
27.0	African_Elephant_A	19734.438	20088.276	20426.745	20700.925	20843.203	21066.196	21599.998	21843.786	22105.204	22226.256	22284.171	22904.552	23027.179	23272.544	23659.859	24036.041	24158.641	24436.123	24404.169	24545.266	24787.138	25190.396	25364.185	25576.254	26017.703	25814.949	26091.918	26022.943	26418.677	26466.917	26522.376	26704.472	26635.135	26779.534	26873.92	27028.9	26984.711	26942.996	26922.441	26549.625	26205.058	26019.011	25993.999	25901.761	25847.39	25372.348	25184.952	25498.305
27.0	African_Elephant_A	19734.438	20088.276	20426.745	20700.925	20843.203	21066.196	21599.998	21843.786	22105.204	22226.256	22284.171	22904.552	23027.179	23272.544	23659.859	24036.041	24158.641	24436.123	24404.169	24545.266	24787.138	25190.396	25364.185	25576.254	26017.703	25814.949	26091.918	26022.943	26418.677	26466.917	26522.376	26704.472	26635.135	26779.534	26873.92	27028.9	26984.711	26942.996	26922.441	26549.625	26205.058	26019.011	25993.999	25901.761	25847.39	25372.348	25184.952	25498.305
11.0	Mammoth_Q9644	149066.7	149857.03	150593.71	150163.58	150229.35	150036.53	150486.34	150976.93	150864.14	150284.6	150101.85	149757.33	149598.84	149274.03	149197.84	148762.16	148950.69	149593.1	149645.73	149566.89	150392.65	151577.64	152284.47	153557.87	153527.03	154222.08	153871.55	154179.3	154994.84	155163.85	155950.59	156094.55	155882.29	155724.95	155601.03	155659.85	155037.26	155647.44	156357.02	155635.39	155995.66	155661.04	155603.28	156435.91	155570.64	155674.92	156233.68	156443.97
38.0	Elephant_Unknown_Sheffield_Unpolished2	4908.1201	4890.7886	5158.4268	5211.6192	5278.1204	5442.227	5701.5614	5875.1974	5934.1775	6175.7286	6293.6605	6476.4303	6682.377	6840.1258	6948.7974	7080.0286	7264.4639	7468.0286	7596.0643	7432.2089	7663.9989	7774.4723	7871.5036	7980.5224	8085.9175	8195.8251	8153.6103	8324.3874	8543.0144	8577.2801	8555.0696	8586.2149	8627.4968	8657.7224	8778.6664	8669.2417	8703.3978	8712.7563	8612.606	8487.9082	8419.1124	8241.8197	8024.4065	8074.2824	7803.6979	7783.3187	7768.08	7731.5524
28.0	African_Elephant_B	30662.318	30697.236	31209.514	31524.939	31833.283	32079.772	32290.21	32415.684	33181.296	33074.575	33460.555	33516.4	33582.246	34095.773	34266.262	34249.194	34335.117	35027.579	35159.943	35245.659	35355.596	35860.432	36199.705	36199.332	36327.16	36520.036	36843.157	37350.015	37302.496	37431.67	37321.507	37315.974	37450.711	37725.37	37776.021	37697.866	37990.636	37397.354	37501.513	37091.013	37042.8	36862.643	37008.41	36908.557	36514.634	36404.457	36303.765	36273.741
1.0	Mammoth 1	27737.545	27889.944	28155.61	28220.237	28324.172	28471.651	28863.528	28936.456	29243.961	28876.946	29135.931	29117.285	28968.837	29163.898	29429.196	29351.254	29448.44	29629.231	29547.349	29760.202	30200.575	30526.826	30658.91	30780.947	30939.815	31231.035	31035.63	31310.352	31468.076	31700.827	31754.461	31751.786	31746.796	31576.553	31471.723	31258.79	31218.53	31218.088	31511.134	31429.445	31404.798	31154.053	31173.621	31396.967	31140.64	30938.449	30887.401	31037.845
36.0	Elephant_Unknown_Sheffield_Polished	4056.5295	4126.1848	4302.11	4397.8053	4510.1585	4827.4428	5023.5805	5152.8682	5415.8964	5674.6091	5678.5933	5899.3331	6160.6098	6323.7494	6561.7948	6636.6723	6684.195	7044.7674	7048.9481	7306.1212	7451.552	7432.8392	7514.3441	7778.912	7841.0815	7958.7991	8068.6096	8242.92	8272.6791	8443.3691	8468.5934	8607.0527	8613.9243	8748.329	8750.9147	8794.1225	8659.5355	8779.2666	8603.4297	8452.3807	8308.4251	8161.4039	7960.681	7874.4192	7844.743	7638.453	7531.0081	7471.8743
1.0	Mammoth 1	93602.422	93788.049	94158.664	93851.681	93950.021	94532.506	95637.923	95509.915	95340.787	94385.675	94516.486	94852.923	94672.953	94714.553	95037.194	94295.236	94172.849	95129.044	94557.563	95332.582	96131.344	96991.945	97084.465	97318.906	97316.955	97530.4	98359.063	99478.539	100136.9	99874.582	99394.768	98935.655	98940.26	98887.835	98695.225	98249.539	99556.291	99221.296	99532.296	99183.685	99185.105	99684.743	99570.138	99535.515	98967.955	99547.448	99358.933	99998.348
7.0	Mammoth 7	12911.373	13037.667	13283.457	13046.932	13149.393	13134.706	13178.679	13250.077	13333.245	13377.3	13286.981	13365.908	13431.987	13458.709	13504.197	13519.023	13429.115	13544.188	13340.453	13642.97	13814.75	13740.06	13680.826	13851.919	14094.309	13969.377	14135.883	14378.658	14153.852	14324.203	14159.912	13995.669	14164.471	14228.274	14135.097	14271.065	14154.037	14177.246	14242.026	14142.286	14156.565	14175.752	14139.284	14076.976	13973.505	14119.071	14232.965	14181.56
23.0	Asian_Elephant_LadyWithBasket	26518.328	26829.203	26656.515	26862.62	27066.363	27155.238	27477.27	27815.475	28275.613	28352.36	28615.823	28656.149	28747.21	28830.487	29063.708	29291.929	29349.212	29467.471	29517.693	29763.52	29636.809	29523.718	29343.031	29524.894	29710.769	29964.37	30278.78	30453.704	30395.052	30338.915	30680.374	30789.074	30989.143	30955.31	30917.466	31406.886	31321.233	31030.433	31114.078	30776.263	30653.006	30463.906	30467.16	30474.393	30465.391	30215.164	30551.573	30309.163
18.0	Asian_Elephant_44_3_214	23743.279	24067.252	23836.483	24133.037	24432.265	24621.228	24840.929	25149.084	25484.499	25797.71	25961.122	26016.68	26281.064	26357.101	26445.972	26690.524	26680.943	27051.889	27273.706	26968.273	26867.867	27195.638	27211.072	27143.481	27235.136	27420.025	27942.149	28120.831	28202.08	28559.065	28518.472	28713.247	28624.06	28689.464	29133.6	28935.575	28822.126	28557.363	28572.472	28492.357	28130.153	27987.064	27859.946	27826.678	27708.087	27796.575	27932.843	27791.546
25.0	Asian_Elephant_ManBoyOrn	28202.801	28728.974	28760.684	28960.106	29076.88	29222.691	29388.678	29756.956	29819.011	30360.264	30507.758	30498.551	30549.544	30817.282	31024.194	30919.496	31200.774	31139.659	31118.818	31344.785	31292.325	31101.021	31308.417	31238.505	31531.344	32077.413	32110.915	32319.584	32439.772	32491.698	32635.301	32879.88	32801.139	32598.776	32952.561	33138.101	32565.263	32709.107	32388.064	32245.774	32444.531	32279.542	31975.343	32159.181	32278.459	32224.097	31945.334	32044.994
35.0	African_Elephant_Lucy	13001.69	13158.854	13348.882	13393.427	13667.587	13871.961	13970.118	14195.591	14302.724	14744.538	14893.98	15099.466	15347.053	15477.051	15693.922	16022.665	15942.084	16119.144	16032.852	16230.151	16290.181	16323.4	16484.596	16804.55	16865.953	17065.621	17161.218	17154.422	17141.405	17529.992	17461.991	17766.438	17846.579	17939.024	18196.582	18196.583	18056.054	17971.767	17785.998	17719.564	17599.096	17498.277	17195.703	17122.942	17213.537	16935.177	16882.501	16819.462
9.0	Mammoth_Q1767	169703.39	170243.99	171589.22	170874.99	171177.42	171016.57	170822.42	171586.05	170311.46	170456.88	170380.0	169916.55	169521.96	169255.37	169774.12	169585.39	169482.0	170591.81	169675.81	170174.38	171457.7	172566.01	173268.51	174742.73	175219.53	175476.88	176333.46	176213.64	176512.16	176875.49	177928.31	177417.05	177529.5	177662.03	178138.32	177430.59	177488.23	177454.03	177590.21	177403.88	177624.2	177340.27	177029.52	177713.98	177438.39	177809.5	177339.14	178035.28
35.0	African_Elephant_Lucy	11730.063	11798.453	11820.278	12206.637	12264.521	12524.431	12776.892	12888.068	13197.354	13447.002	13555.976	13901.116	14001.936	14026.606	14229.409	14629.267	14825.201	14564.653	14883.234	14777.192	14901.823	14969.667	15181.231	15333.064	15257.045	15553.165	15683.011	15721.862	15876.395	16127.203	16391.036	16289.774	16377.586	16496.893	16637.682	16591.995	16546.062	16381.232	16455.81	16302.202	16043.015	15866.434	15808.845	15674.592	15710.945	15506.379	15331.142	15280.116
7.0	Mammoth 7	72631.703	72193.136	72787.229	72716.249	72922.291	73213.861	73394.867	73334.63	73173.116	72786.992	72934.419	73179.273	72658.949	72274.904	72501.653	72499.097	72501.361	72644.97	72715.515	72952.677	73622.233	74269.096	74569.79	74752.175	75215.369	75641.555	75809.108	76090.355	76460.261	76325.102	76437.273	76230.244	76217.193	76161.942	76164.727	75682.23	76265.108	76523.412	76224.492	76300.8	76526.876	76533.845	76300.523	76238.328	76224.85	76049.136	76113.813	76790.552
8.0	Mammoth 8	54725.496	55034.316	55400.923	55439.288	55698.866	56127.58	56797.198	57203.919	57413.637	57191.251	57173.754	57563.441	57618.211	57544.788	57948.754	58093.077	57665.894	58411.764	58288.385	58673.818	59414.622	59987.067	60343.495	60784.843	60991.933	60979.117	61816.245	62499.938	62607.881	63031.872	62613.612	62536.299	62229.379	62420.556	62276.136	62263.9	62564.174	62812.845	61974.014	62093.608	62141.562	62424.739	62495.786	62487.917	62228.902	62109.13	61991.432	62048.793
2.0	Mammoth 2	13842.523	13989.421	14169.104	14181.898	14492.874	14676.055	14982.601	15410.543	15397.519	15590.638	15966.509	16174.912	16218.284	16449.703	16664.242	16928.051	16917.716	17081.558	17436.389	17530.428	17634.722	17878.144	17979.914	18172.632	18199.897	18299.383	18573.156	18658.467	19204.042	19368.871	19299.464	19144.417	19111.665	19202.351	19195.051	19418.268	19077.187	19074.909	19047.218	18879.453	18796.89	18614.372	18548.165	18383.296	18365.017	18072.846	18141.46	18029.32
24.0	Asian_Elephant_LM89	25700.303	25608.729	26013.446	26042.664	26480.203	26707.33	27168.708	27356.787	27720.261	27929.457	28234.181	28362.854	28835.17	29170.77	29562.492	29829.054	29774.34	30067.728	29934.169	29992.138	30150.577	30245.301	30550.645	30577.317	30704.076	31027.965	31062.394	31385.667	31562.565	31503.303	32090.82	32308.527	32434.313	32382.839	32375.651	32672.064	32667.31	32522.594	32239.728	32062.426	31842.226	31487.781	31522.408	31570.02	31104.319	31221.57	30865.669	30690.741
34.0	African_Elephant_SD	20384.305	20667.432	20894.873	21069.661	21080.138	21292.143	21481.187	21432.987	21595.259	21753.193	21921.978	22188.607	22353.726	22509.475	22701.171	22770.153	23079.049	23271.341	23314.828	23498.39	23504.853	23664.241	23914.362	24097.25	24195.567	24111.855	24204.73	24682.191	24641.528	24776.11	24811.499	24750.764	24899.364	24839.378	24991.063	24888.543	25262.107	25301.116	24885.155	24654.415	24727.012	24668.871	24450.588	24348.09	24149.034	24274.176	24255.425	24112.158
33.0	African_Elephant_SC	25506.514	25534.411	26106.35	26354.121	26725.925	27141.82	27550.545	27993.997	27876.49	28263.739	28681.754	28706.588	29010.028	29504.552	29828.686	30183.671	30387.415	30975.709	31227.619	31589.611	31739.416	31936.874	32113.186	32402.253	32615.284	32635.9	33117.309	33158.643	33133.442	33676.544	33842.215	33882.334	34225.413	34287.546	34177.046	33834.508	33570.221	33864.713	33699.89	33397.716	33376.922	33355.105	33244.437	32935.609	32448.454	32399.069	32196.474	31871.175
37.0	Elephant_Unknown_Sheffield_Unpolished1	16914.529	17311.778	17623.678	17886.618	18110.564	18285.504	18655.172	19128.948	19307.696	19673.253	19890.587	20260.301	20656.829	20996.777	21185.367	21350.62	21613.254	22058.748	22417.514	22680.895	22760.804	22957.492	23139.321	23271.694	23593.14	23717.666	23682.237	23910.532	24123.064	24305.582	24676.284	24705.899	24647.618	24876.997	24926.486	24587.039	24709.597	24752.828	24462.759	24083.583	23939.517	23759.727	23617.008	23449.466	23381.042	23128.267	23089.899	22887.162
5.0	Mammoth 5	23681.051	23983.768	24184.513	24308.228	24248.545	24232.756	24258.669	24075.263	24008.537	24027.04	24268.566	24187.963	24308.169	24148.532	24241.327	24378.161	24517.895	24492.498	24728.75	25052.001	24895.002	25007.142	25161.859	25661.075	25805.515	25630.372	25786.613	25721.874	25686.557	25558.417	25437.595	25402.616	25583.38	25451.568	25548.732	25502.63	25636.472	25634.208	25743.235	25459.365	25465.056	25637.991	25543.597	25630.21	25520.224	25303.16	25225.061	25304.25
32.0	African_Elephant_SB	17246.02	17385.041	17787.066	18021.777	18230.458	18616.696	18827.099	18985.1	19509.662	19812.316	20219.255	20391.245	20541.033	20686.799	21050.246	21173.483	21457.452	21904.897	21859.021	22471.763	22421.893	22543.329	22739.832	23050.193	23179.506	23323.849	23610.255	23506.844	23874.865	23993.923	24288.808	24164.538	24288.511	24463.586	24363.885	24253.099	24336.52	24070.38	23975.505	23966.84	23680.251	23512.06	23485.729	23344.427	23014.461	22768.124	22824.502	22642.012
13.0	Mammoth_Q12381	26212.5	26299.972	26515.012	26372.874	26257.763	26187.993	26458.924	26485.283	26377.958	26272.775	26425.452	26455.532	26494.936	26192.336	26244.091	26220.093	26240.933	26352.102	26354.581	26389.934	26463.895	26706.45	26972.42	27110.793	27274.121	27039.209	27185.153	27297.381	27114.371	27384.096	27655.305	27612.574	27711.923	27498.577	27788.125	27699.437	27541.572	27585.626	27553.52	27442.888	27700.842	27768.036	27579.456	27617.973	27652.25	27715.688	27442.558	27823.479
4.0	Mammoth 4	4640.3438	4572.727	4792.7706	4864.7281	4977.0885	5116.3783	5205.8258	5375.168	5543.9234	5624.3643	5745.0973	5859.3014	5993.4263	6061.8539	6135.0104	6260.5995	6327.7825	6510.027	6447.4463	6624.9665	6751.2014	6883.6771	6937.242	7000.3559	7133.686	7113.6431	7220.5278	7375.6953	7565.8132	7569.0825	7619.4276	7565.2403	7616.9276	7605.5257	7648.1683	7539.8261	7644.4152	7436.0497	7390.0117	7344.331	7254.2767	7202.191	7167.6553	7080.1664	6934.5861	6901.3701	6817.7522	6770.458
2.0	Mammoth 2	46463.863	46538.89	47024.966	46955.62	46869.507	47211.871	47697.968	47602.445	47459.197	47479.491	47519.615	47653.927	47390.371	47645.954	48080.125	47855.877	47616.742	48213.899	48134.69	48513.132	48499.933	48998.896	49257.096	49386.146	49482.217	49379.901	49805.953	50689.599	50802.606	50543.623	50753.199	50559.336	50486.331	50351.548	50258.356	50047.433	50790.495	50699.613	50510.728	50455.387	50434.94	50462.12	50306.532	50416.014	49971.245	49947.656	50029.68	49898.007
26.0	Asian_Elephant_Stand	57407.109	57670.209	57917.441	58109.147	58506.904	58982.099	59384.924	59617.953	60263.943	60157.504	60134.913	60341.261	60639.649	61008.016	61137.955	61364.503	61596.647	61641.194	61491.314	61718.817	61478.717	61354.907	61737.233	62106.657	62216.429	62457.25	62661.676	63547.125	63268.805	63839.794	63587.243	64018.021	63857.405	63899.889	64422.942	64391.839	64632.024	64203.848	63814.859	64148.929	63833.35	63658.225	63279.881	63577.929	63259.137	63846.081	63121.754	63845.273
28.0	African_Elephant_B	33234.449	33572.998	33765.86	34258.418	34652.064	34801.694	34678.853	35184.1	35516.825	36127.865	36156.788	35966.588	36385.238	36662.439	36845.643	37043.982	37278.959	37662.864	37833.369	37902.43	38226.128	38511.832	38877.518	38978.105	38941.828	38957.776	39394.599	39988.057	39902.343	40020.079	40159.945	39981.127	40126.939	40513.471	40472.441	40478.76	40330.074	40429.807	40005.457	39842.904	39779.818	39787.777	39796.595	39476.258	39456.482	39136.578	38978.973	39330.365
37.0	Elephant_Unknown_Sheffield_Unpolished1	16911.98	17271.86	17415.088	17667.099	18108.725	18340.844	18530.672	18859.364	19327.536	19332.489	19826.423	20025.023	20157.433	20392.861	20774.97	21060.177	21541.102	21607.463	21776.882	22010.537	22155.042	22272.545	22494.297	22882.403	22936.305	23226.223	23243.614	23549.397	23715.767	24005.143	24192.72	24239.588	24143.955	24330.84	24360.841	24132.183	24202.013	24096.447	24003.553	23709.663	23448.296	23253.991	23321.85	22959.244	22774.963	22731.077	22630.752	22430.488
2.0	Mammoth 2	10838.933	10924.32	11086.023	11213.414	11526.027	11762.901	11866.779	11981.878	12314.136	12521.372	12631.32	12683.59	12814.0	13147.538	13341.894	13328.086	13511.769	13776.281	13872.25	13949.323	14266.25	14501.076	14700.56	14647.412	14939.163	15115.302	14978.47	15249.257	15353.576	15494.027	15698.424	15689.971	15689.456	15669.242	15700.135	15553.398	15535.061	15588.76	15563.052	15299.694	15324.042	15207.245	15166.206	15068.263	14839.435	14710.698	14634.416	14543.076
33.0	African_Elephant_SC	23420.916	23414.919	23873.527	24131.998	24446.466	24696.923	25022.129	25423.155	26043.835	26439.144	26370.065	26806.18	27071.494	27306.38	27714.175	28015.982	28476.761	28971.158	28762.159	29087.559	29580.188	29892.928	29915.866	30313.187	30169.573	30581.705	30774.483	31288.768	30885.426	31409.971	31532.747	31591.204	31689.61	31943.447	31836.425	31949.94	31639.974	31624.434	31566.388	31108.172	31066.741	31141.727	31007.799	30463.949	29909.793	29998.548	30051.649	29797.032
5.0	Mammoth 5	53361.402	53610.084	53765.688	53324.947	53589.898	54363.198	54826.632	55002.148	54771.075	53629.536	53662.162	54199.035	54108.297	53442.124	53695.153	53834.92	53742.862	53427.646	53515.36	54491.527	54677.079	54619.264	54669.486	54604.869	54720.427	55854.827	56549.101	57177.932	56998.478	56875.983	56429.796	55961.285	55693.138	56091.631	56299.138	56274.385	56417.64	56741.193	56997.682	56449.795	56792.315	56867.306	56445.386	56945.346	57061.539	57628.508	57144.641	57323.599
36.0	Elephant_Unknown_Sheffield_Polished	4956.564	5071.571	5163.2685	5335.3587	5591.7117	5749.0865	5872.0308	6007.2741	6230.9029	6412.6666	6605.4866	6887.6551	7088.7434	7218.8502	7406.6254	7444.0471	7726.936	7861.3658	8097.6918	8346.5683	8355.2862	8474.531	8505.269	8753.4316	8826.0803	8755.7098	9033.0372	9140.9254	9165.5908	9291.8947	9420.1331	9522.4928	9548.7193	9577.6956	9708.3267	9452.8874	9664.5193	9522.1803	9233.4437	9281.8197	9104.6896	8942.5534	8909.6326	8759.0548	8625.5904	8559.4403	8395.646	8266.206
33.0	African_Elephant_SC	33828.512	33965.871	34332.078	34480.157	34848.633	35262.939	35382.272	35906.383	36080.635	36389.236	36393.287	36535.453	37083.194	37367.972	37546.539	38100.151	38413.306	38632.954	38758.973	39019.962	39176.708	39833.365	39908.444	40012.166	40187.65	40425.973	40633.51	40682.476	41017.452	41200.512	41176.128	41426.276	41708.253	41482.594	41573.84	41826.319	41503.236	41431.597	41112.039	40831.511	41103.42	40883.247	40422.138	40254.161	40344.7	40403.248	39939.702	40004.473
8.0	Mammoth 8	60857.383	60802.235	61332.731	61253.65	61427.34	61969.763	62557.479	62346.24	62866.738	62232.142	62177.136	62851.895	63035.589	62672.354	62707.021	62573.095	62656.965	63319.392	63270.594	63940.617	64293.805	64793.682	65253.259	65577.64	65962.476	66002.791	66644.731	66824.544	67399.184	67531.338	67079.844	66936.724	66975.37	66728.982	66624.967	66364.106	66659.7	67308.517	67100.549	66845.308	67412.426	67170.211	66830.382	66865.02	66651.504	66590.517	66917.341	67000.117
2.0	Mammoth 2	12044.959	12120.779	12460.478	12425.31	12608.703	12935.949	13269.766	13454.084	13581.287	13584.89	13965.83	14034.857	14309.668	14431.859	14657.998	14985.134	15135.106	15025.879	15508.435	15578.404	15687.157	15801.851	16045.171	16233.883	16388.512	16377.249	16574.657	16698.695	16805.025	17069.976	17092.447	17077.355	17071.908	17221.492	17357.816	17225.669	17072.921	16956.501	16945.397	16854.981	16660.257	16556.824	16485.746	16475.548	16348.968	16076.458	15986.053	15923.232
24.0	Asian_Elephant_LM89	67931.875	67926.275	68531.591	68235.939	68794.49	69205.73	69817.424	70489.68	70344.335	70538.567	71162.524	70699.404	70691.952	70665.211	70921.509	71521.47	71756.671	71587.721	70737.188	70438.415	69989.945	70166.411	70707.511	70888.023	71273.96	71869.362	72125.578	72586.622	72509.648	72967.853	73207.019	73995.288	74168.686	73881.677	74006.613	73532.871	73803.864	73218.314	73612.585	73486.462	72878.772	73154.433	73243.807	72965.722	73024.943	73345.258	73352.462	73223.534
2.0	Mammoth 2	28337.779	28572.231	28932.498	28980.424	29102.621	29415.502	29530.999	29918.466	29715.482	29840.201	30077.238	30010.649	30182.13	30336.064	30589.09	30725.744	30616.633	31191.016	31307.275	31158.998	31666.121	31862.618	32137.144	32476.243	32482.257	32472.044	33099.517	32891.741	33480.262	33276.918	33199.924	33346.829	33235.914	32957.888	33211.999	33126.607	33236.409	33137.138	33153.938	33074.489	32979.017	32785.241	32782.923	32594.214	32386.389	32522.237	32186.579	32237.683
3.0	Mammoth 3	50350.57	50531.481	50776.387	50648.751	50840.018	50900.503	51777.171	52235.28	52034.022	52199.018	51985.317	51829.722	52043.377	52179.83	52333.524	51572.8	50958.937	51462.215	51295.432	51153.326	51937.83	52244.009	52233.426	52648.216	52912.86	52784.825	52787.105	52975.296	53114.786	53788.523	53437.81	53443.93	53517.133	53602.129	53735.301	53972.987	53110.872	53333.277	53829.682	53756.899	53603.625	53423.504	53212.843	53093.965	53227.481	53186.353	53212.095	53437.469
34.0	African_Elephant_SD	22072.561	21847.578	22410.527	22562.33	22894.14	23279.85	23687.495	23875.7	23923.952	24109.771	24602.11	25102.854	25187.282	25288.989	25583.122	25840.962	26167.659	26278.126	26268.479	26312.078	26951.042	26736.646	26978.946	27538.56	27702.145	27721.029	27923.199	28045.715	28405.253	28337.959	28237.188	28495.999	28636.918	28805.752	28823.643	28602.998	28505.356	28776.499	28746.028	28207.999	28214.597	28053.148	27922.016	27571.783	27544.973	27721.291	27337.98	27427.244
37.0	Elephant_Unknown_Sheffield_Unpolished1	17480.557	17534.898	17718.977	17982.562	18254.718	18561.158	18926.176	19180.171	19653.705	19506.488	19981.79	20252.715	20424.073	20707.02	21182.68	21324.785	21383.426	21848.472	22095.708	22128.695	22304.395	22608.361	22881.715	23065.17	23062.094	23560.345	23465.967	23871.661	24010.883	24037.58	24382.923	24581.484	24466.192	24663.194	24510.269	24440.884	24629.253	24506.44	24125.634	23918.959	23648.65	23560.607	23266.373	23394.477	23120.41	22906.023	22664.362	22727.266
8.0	Mammoth 8	36475.164	36275.924	36742.851	36788.67	37017.194	37251.916	37489.532	37532.489	37522.747	37764.238	37636.502	37496.688	37596.063	37646.572	37634.752	37729.62	38054.173	37799.491	38040.745	38418.084	38800.582	39225.06	39377.048	39725.437	39707.87	39816.501	40102.674	40251.962	40723.026	40501.383	40848.581	40759.682	40549.287	40517.379	40660.758	40226.364	40748.251	40814.522	40637.756	40504.194	40626.643	40744.361	40689.968	40675.077	40538.586	40700.256	40185.693	40539.513
1.0	Mammoth 1	16799.584	16695.303	17208.746	17269.914	17233.758	17248.453	17468.559	17823.084	17948.524	18066.285	18075.661	18049.117	18317.204	18362.355	18429.525	18540.485	18743.45	18614.185	18812.764	18811.405	19082.745	19281.762	19403.955	19588.91	19889.025	19816.271	20144.884	20341.342	20254.896	20452.831	20578.131	20433.846	20432.629	20545.717	20424.217	20343.754	20416.3	20520.957	20515.987	20090.846	20079.923	20184.104	19997.179	19939.212	19848.746	19677.249	19899.184	19724.077
26.0	Asian_Elephant_Stand	61125.18	61392.81	61616.005	61567.795	61946.694	62493.759	62790.906	63120.023	63226.012	63799.529	64026.568	64222.797	64134.661	64368.619	64593.814	64987.635	64919.74	64668.534	64814.96	64779.077	64430.332	64120.051	64488.534	65093.198	65374.341	65871.841	65909.782	66443.651	66289.794	66226.173	66405.831	66775.589	66783.076	67253.908	67589.227	67518.422	67293.194	67413.41	67397.813	67198.916	66724.312	66646.988	66443.161	66350.379	66437.665	66777.239	66543.152	66159.211
16.0	Asian_Elephant	91730.641	91769.446	92410.613	92403.123	92651.652	93426.959	93588.995	93314.964	93802.151	94107.038	93814.786	94244.066	94425.788	94631.453	94705.166	95046.239	95570.235	96353.757	95832.404	95626.952	96087.185	97064.437	97758.698	98150.97	98043.885	98469.424	98361.805	98834.639	98369.026	99598.406	99748.31	99184.777	99642.831	99633.992	99589.09	99165.803	99424.405	99421.339	99555.637	99502.898	99257.573	99069.868	98930.55	98784.027	99312.053	99045.419	98836.737	98963.598
19.0	Asian_Elephant_44_3_219	38184.965	38086.041	38351.531	38686.166	38968.966	39210.486	39547.73	39887.474	39886.514	40947.9	40838.16	40721.816	41209.254	41357.295	41431.869	41668.879	41928.571	41785.498	42046.25	42117.578	42245.36	41607.661	41832.99	42347.178	42316.51	42446.449	42819.251	43303.794	43328.325	43678.597	43821.891	44018.266	44140.059	44430.098	44366.066	44296.033	44394.826	44189.946	44273.525	43795.446	43667.601	43614.04	43271.041	43082.336	43789.059	43283.365	43138.964	43081.277
27.0	African_Elephant_A	18388.213	18566.06	18802.239	18978.719	19327.415	19562.081	19932.866	19946.801	20283.434	20495.734	20847.715	21001.353	21304.41	21363.044	21562.029	21950.698	22080.349	22391.77	22449.42	22602.482	22906.648	23388.385	23574.395	23702.45	23519.091	23640.773	23949.566	23965.238	24169.837	24465.628	24644.667	24659.434	24525.244	24636.282	24716.779	24885.303	24517.022	24680.101	24550.487	24239.669	24294.627	24256.024	23903.123	23608.351	23823.61	23414.736	23292.468	23224.507
37.0	Elephant_Unknown_Sheffield_Unpolished1	17146.551	17330.985	17546.047	17728.868	18168.198	18261.248	18785.501	18954.171	19395.675	19467.353	19752.487	20047.82	20148.887	20483.087	20670.845	20954.315	21215.17	21514.296	21713.977	21808.219	22157.999	22320.172	22425.781	22564.571	22618.647	22840.776	23111.972	23209.398	23435.339	23622.968	23786.11	24084.107	24014.43	24178.62	24127.193	23977.092	24108.163	23984.689	23842.223	23595.665	23416.171	23301.656	23123.971	22921.589	22898.753	22641.867	22450.744	22252.866
31.0	African_Elephant_SA	22717.629	22798.979	23140.767	23222.803	23277.63	23449.986	23675.846	23791.668	24155.217	24245.586	24340.675	24977.352	24919.454	25123.821	25360.809	25516.108	25681.097	25847.409	25718.823	25859.252	25869.775	26316.167	26345.49	26581.084	26925.271	27048.409	27127.985	27284.425	27235.688	27533.189	27683.244	27665.346	27806.408	28072.435	28042.952	27683.913	27606.429	28076.45	27711.265	27500.957	27391.512	27232.676	27095.867	27164.131	27052.345	26947.161	26849.934	26868.33
2.0	Mammoth 2	25382.635	25648.889	25954.041	26049.474	25875.679	26135.246	26288.004	26386.999	26541.519	26721.05	26647.419	26934.174	26890.83	26967.729	27218.691	27232.295	27052.219	27430.011	27415.537	27688.018	27846.015	28353.559	28458.079	28377.118	28612.564	28704.683	28956.076	29245.789	29477.695	29484.032	29575.471	29463.459	29380.14	29199.834	29275.509	28979.359	29132.99	28877.183	29162.212	29252.174	29188.927	29058.021	28896.362	28889.003	28542.028	28673.095	28431.111	28454.543
7.0	Mammoth 7	41005.848	41133.997	41372.544	41487.795	41676.79	41836.605	41779.021	41754.601	41390.191	41423.064	41449.616	41577.937	41478.681	41445.397	41597.82	41955.497	41741.344	41821.427	41667.666	41926.225	42133.615	42475.475	42824.005	42833.767	42894.511	43130.173	43421.899	43340.719	43502.587	43374.068	43391.784	43131.52	43292.899	43150.17	43230.367	43135.572	43468.221	43783.41	43564.025	43451.853	43597.153	43567.287	43533.5	43476.11	43326.354	43651.162	43510.175	43679.575
30.0	African_Elephant_D	29540.566	29724.562	29868.742	30215.129	30470.067	30665.526	31107.591	31306.614	32034.061	32145.245	32063.846	32789.794	32799.133	33059.538	33448.795	33571.197	33725.554	34243.478	34241.727	34398.628	34938.696	35444.161	35798.91	36005.93	35922.879	36385.406	36141.72	36554.474	36545.485	36912.478	37099.613	37303.631	37278.818	37185.906	36961.329	37174.128	37132.171	37515.23	36957.513	36901.655	36627.793	36533.065	36235.363	36316.518	35959.879	35801.523	35939.032	35709.261
14.0	Mammoth_Q16453	28299.611	28517.666	28774.081	29033.337	29106.873	29114.896	29136.043	29196.088	29381.559	28929.14	29303.048	29425.85	29554.528	29466.611	29560.381	29615.328	29697.562	29847.41	29880.271	29789.335	30291.683	30391.668	30614.008	30854.96	30856.104	30938.58	31195.611	31146.506	31480.205	31389.074	31604.738	31598.284	31328.638	31618.933	31795.708	31505.84	31325.164	31282.498	31530.755	31492.843	31551.333	31468.682	31491.922	31499.623	31240.078	30987.263	31248.03	31248.973
15.0	Mammoth_R353	35998.227	36131.088	36148.059	36246.309	36356.639	36264.568	36447.793	36781.333	36333.987	36049.911	36267.837	36534.273	36577.309	36594.666	36767.812	36822.589	36500.211	36208.906	36695.227	37012.386	37044.896	37520.686	37658.874	37906.179	38068.731	38078.244	38456.713	38034.796	38691.609	38643.866	38705.312	38678.449	38478.242	38486.383	38339.76	38191.246	38548.979	38575.914	38677.283	38374.803	38478.099	38613.946	38478.532	38266.243	38482.91	38534.444	38274.75	38499.334
36.0	Elephant_Unknown_Sheffield_Polished	5644.9756	5849.9835	6050.0251	6178.0128	6395.7784	6589.1756	6763.1676	7001.4166	7211.3747	7260.1944	7675.5652	7943.4367	8205.8128	8285.5517	8486.9868	8765.7402	8868.1097	9137.4569	9127.3544	9356.5819	9486.4776	9506.7017	9677.6689	9902.5096	10023.344	10210.92	10247.621	10435.894	10597.896	10709.968	10740.896	10814.836	10958.993	10943.23	11010.471	11055.612	10929.224	10904.249	10931.394	10674.984	10451.982	10495.374	10327.261	10178.963	9943.8027	9729.2004	9645.0377	9566.0849
38.0	Elephant_Unknown_Sheffield_Unpolished2	6687.792	6890.5609	7063.8431	7219.3251	7425.486	7684.24	7934.0541	8186.9882	8529.8556	8748.6292	8969.7079	9200.701	9587.5408	9671.4652	9890.6422	10164.243	10393.429	10561.652	10766.197	10923.891	11193.959	11280.068	11431.715	11604.174	11770.339	11975.361	12111.79	12053.963	12279.994	12353.459	12449.184	12486.871	12514.345	12571.015	12688.862	12573.49	12650.584	12419.101	12271.03	12156.317	12049.244	11873.769	11594.698	11483.214	11517.996	11331.014	11319.73	10989.644
32.0	African_Elephant_SB	16929.859	16778.584	17288.706	17544.843	17806.266	18058.633	18270.934	18773.476	18861.477	19086.748	19676.779	19912.38	20044.14	20291.325	20740.591	20919.241	21378.53	21268.99	21659.446	21730.931	21929.043	22264.089	22500.114	22811.776	22875.187	23019.726	23112.135	23169.038	23393.762	23623.625	23754.26	23902.052	24128.796	23988.028	24182.683	24101.882	23914.053	23913.183	23554.059	23303.602	23198.697	23035.886	22861.03	22721.018	22483.359	22303.544	22123.884	22040.83
3.0	Mammoth 3	13887.967	14215.35	14402.692	14554.93	14641.706	14778.875	15219.64	15290.86	15573.497	15873.535	16166.852	16219.219	16327.843	16516.503	16564.443	16616.183	16622.338	16774.791	17013.315	16917.753	16994.729	17200.123	17211.459	17228.58	17356.269	17452.563	17463.555	17585.029	17907.836	18178.754	18432.657	18378.724	18287.63	18273.818	18418.61	18519.277	18346.33	18360.895	18128.495	18147.254	18022.537	17958.679	17895.377	17730.368	17618.566	17569.878	17429.565	17394.487
19.0	Asian_Elephant_44_3_219	31676.395	32097.157	31858.233	32034.927	32338.751	32710.476	33124.663	33190.826	33414.081	33804.281	34128.154	34108.374	34073.085	34282.696	34741.99	35061.798	35054.924	35190.426	35028.881	35339.458	35451.834	34931.836	35220.975	35436.424	35604.833	35805.839	36119.784	36333.9	36468.79	36795.237	36953.012	37044.165	37071.369	37101.193	37323.647	37213.17	37355.008	37136.131	37100.49	36897.1	36646.494	36755.824	36738.157	36449.532	36443.74	36321.101	36009.695	36285.889
33.0	African_Elephant_SC	27309.104	27396.632	28119.02	28130.162	28402.212	28920.549	29239.928	29607.451	29721.438	29857.129	30380.239	30699.856	30952.332	31129.355	31618.229	32048.06	32349.053	32792.606	32511.051	33131.249	33424.817	33742.552	34075.668	34274.648	34363.144	34469.038	34684.37	35111.853	35112.998	35210.923	35394.065	35693.029	35764.421	35810.934	35505.657	36007.561	35669.541	35404.412	35403.445	35127.859	34799.527	34603.861	34458.722	34495.969	34072.696	33817.914	33871.15	33792.678
22.0	Asian_Elephant_LadyRose_1	16329.949	16348.495	16376.281	16555.317	16614.426	16656.536	16969.532	16955.02	16880.847	16840.557	17070.197	17008.527	17132.074	17142.171	17200.696	17213.928	17102.166	17335.58	17125.375	17093.464	17115.42	17161.901	17391.81	17307.329	16991.269	17105.072	17242.847	17231.238	17630.988	17822.574	17888.86	17801.482	17820.147	17820.183	17908.948	17956.523	17989.357	17852.393	17880.702	17821.469	17776.214	17772.98	17631.501	17831.617	17972.936	17758.168	17666.697	17741.677
24.0	Asian_Elephant_LM89	12859.138	12851.83	13042.536	13252.22	13340.096	13457.28	13821.99	13980.803	14158.59	14431.337	14609.692	14670.657	14826.493	14960.478	15140.947	15247.37	15349.993	15559.213	15645.43	15703.459	15789.695	15775.122	15828.843	15840.256	16052.935	16212.48	16238.65	16396.794	16611.002	17011.277	17063.839	16999.217	17154.349	17378.571	17242.398	17364.175	17352.365	17273.852	17149.912	16874.638	16762.429	16773.624	16611.499	16478.147	16455.242	16339.377	15878.447	16280.163
11.0	Mammoth_Q9644	118669.79	119196.9	119829.87	119531.88	119741.1	119295.18	119877.94	120887.84	120925.42	120398.49	120570.81	119641.43	119212.99	118957.03	119167.16	118982.63	119348.67	119429.3	119232.89	119687.8	120579.94	121262.56	121676.99	122673.61	123379.68	123093.49	123336.23	123775.14	124110.75	124478.23	124499.94	124601.3	124714.55	124420.1	124331.48	124214.3	124202.73	124320.72	124153.41	124098.49	124551.83	124612.2	124336.27	124926.98	124512.19	124829.06	124126.53	125721.62
36.0	Elephant_Unknown_Sheffield_Polished	4370.1392	4402.8641	4613.3359	4773.7466	4849.431	4982.1491	5244.1977	5439.9548	5493.7849	5692.7391	5874.2687	6070.9785	6271.8687	6309.8361	6586.4235	6811.1993	6911.3481	7072.809	7074.1918	7241.4097	7360.9692	7530.5016	7644.9366	7812.5244	7863.5446	7974.4054	8115.3466	8106.0561	8325.8744	8315.6356	8566.8617	8542.936	8628.3472	8804.7804	8770.3166	8514.2972	8658.7198	8541.424	8443.6507	8276.1994	8257.5621	8046.3872	7897.1464	7907.1802	7764.9445	7620.5447	7699.6192	7535.7888
30.0	African_Elephant_D	28181.588	28307.738	28454.155	28617.538	28756.833	29243.577	29454.79	29823.958	29772.706	30108.441	30482.674	30604.082	30705.094	30997.664	31306.897	31310.295	31820.349	32061.734	31741.031	31907.941	32368.121	32653.772	32755.087	32992.006	33139.758	33358.857	33631.035	33487.494	33712.939	33953.603	34288.61	34295.196	34395.464	34296.955	34052.092	34316.818	34168.068	34240.562	34298.085	34260.672	33871.517	33539.138	33629.99	33606.645	33732.272	33770.425	33190.303	33443.577
37.0	Elephant_Unknown_Sheffield_Unpolished1	16641.715	16810.527	17066.476	17146.631	17447.387	17935.03	18122.33	18302.697	18691.574	19153.392	19114.717	19416.491	19864.436	20176.915	20313.912	20595.679	21080.669	21309.541	21428.367	21431.944	21831.824	22168.992	22273.001	22446.781	22665.364	22866.536	23018.061	23114.587	23242.803	23582.631	23662.685	23747.085	23787.699	23878.74	23645.558	23570.759	24003.162	23890.635	23652.455	23501.801	23496.634	23104.838	22951.432	22665.123	22592.112	22249.096	22181.54	22146.656
38.0	Elephant_Unknown_Sheffield_Unpolished2	10206.341	10282.049	10421.31	10616.871	10831.327	11101.083	11139.932	11500.881	11795.265	11895.893	12101.121	12356.832	12670.199	12713.866	12916.432	13188.512	13273.918	13491.902	13436.487	13582.105	13775.937	13896.888	14159.116	14246.566	14383.561	14409.924	14573.101	14603.995	14803.357	15044.061	15155.57	15303.496	15346.61	15304.084	15285.988	15266.323	15220.469	15113.18	15150.208	15012.05	14977.417	14897.348	14671.996	14546.03	14373.902	14149.396	14250.279	14136.527
27.0	African_Elephant_A	40042.551	40117.745	40600.037	40889.219	41121.079	41521.007	41685.919	42127.332	42614.14	42543.666	43115.34	43328.991	43274.108	43630.144	43877.929	44151.557	44727.62	44700.84	44758.409	45036.612	45552.01	45624.268	45963.148	46361.132	46353.375	46816.806	46821.845	47126.895	47373.163	47318.654	47560.56	47659.181	47670.231	47689.6	47959.689	47957.473	47819.911	47742.66	47865.365	47754.41	47569.582	47603.105	47172.116	47135.478	46782.914	46290.507	46575.776	46550.481
1.0	Mammoth 1	57889.602	57888.414	58073.055	58155.059	58067.988	58577.627	59010.3	59336.502	59193.014	59237.7	58755.035	58770.212	58780.458	58628.038	58943.63	58921.262	58798.942	59119.941	59283.025	59462.377	59493.954	60423.265	60662.267	60954.633	61121.494	61356.281	61812.482	62228.492	62550.339	62956.194	62983.819	62969.705	62668.147	62391.944	62420.84	62095.807	62299.104	62507.975	62367.369	62307.547	62214.441	62405.707	62283.915	62372.173	62314.221	61978.806	61958.463	62178.104
10.0	Mammoth_Q9171	109383.55	109821.67	110333.81	110214.63	110506.03	110220.2	110526.11	110472.6	110266.54	110295.56	110718.74	109858.32	109420.2	109393.52	109772.12	109527.18	110000.57	109622.14	109591.72	109871.5	110164.07	111005.76	111661.09	112342.04	112571.69	113231.62	112999.32	112882.1	113313.24	113769.55	114383.67	114467.55	114590.29	114439.2	114567.11	113632.9	114627.97	114157.75	114192.87	114310.91	114470.76	114566.71	114513.87	115055.42	114916.09	114974.79	114599.88	114960.56
11.0	Mammoth_Q9644	155909.08	156245.1	156322.93	156299.61	156711.78	157359.53	158369.43	157827.31	158360.89	157256.23	156748.1	156755.48	156438.47	156359.22	156236.49	155774.35	155646.15	155875.73	155605.22	156025.43	157734.39	159034.65	159257.63	160305.75	160111.76	160325.28	160857.28	161909.66	162512.73	162777.66	162784.21	162799.78	162142.22	162464.4	163037.3	162094.87	162291.85	163799.38	162805.29	162447.72	162820.2	163162.99	162786.31	163169.86	162605.84	162997.45	162908.24	163445.43
34.0	African_Elephant_SD	13734.865	13952.95	14122.837	14399.172	14671.064	14805.683	14904.6	15125.995	15495.176	15701.128	16096.008	16312.918	16483.384	16718.496	17001.554	17067.58	17412.012	17606.947	17732.42	17863.023	18083.256	18317.325	18603.208	18780.139	18851.311	18724.192	19091.255	19327.272	19393.522	19492.558	19636.704	19628.866	19763.953	19773.074	19925.617	19932.296	19909.436	19726.372	19715.695	19506.84	19250.49	19101.264	18949.601	18797.545	18587.422	18634.132	18418.225	18379.052
36.0	Elephant_Unknown_Sheffield_Polished	5433.353	5644.5632	5811.7369	6007.8779	6223.2882	6332.1112	6583.089	6834.3179	6974.3387	7262.7478	7515.464	7792.8948	7966.4066	8058.0205	8281.9872	8492.3715	8510.3642	8851.431	9031.1269	8928.9364	9361.4414	9337.1756	9435.5508	9615.4458	9680.064	9887.4782	9972.0316	9945.5027	10277.458	10294.203	10434.038	10449.922	10510.61	10671.143	10471.138	10605.668	10512.156	10497.653	10313.494	10229.359	10002.574	9910.3486	9867.8781	9577.0152	9491.4204	9412.0837	9413.5754	9244.0002
6.0	Mammoth 6	16006.636	16177.652	16392.511	16419.87	16448.538	16474.135	16836.157	16750.113	16814.518	16937.654	16957.684	17002.194	17036.946	17173.67	17375.701	17507.261	17501.752	17733.499	17704.94	17779.95	18010.593	18192.153	18263.636	18202.338	18456.937	18468.947	18522.983	18495.263	18972.739	18853.659	18875.876	18875.489	18924.557	18736.058	18972.38	18508.602	18699.445	18963.45	18637.404	18709.677	18627.621	18593.666	18433.98	18415.69	18675.324	18577.002	18631.635	18527.535
26.0	Asian_Elephant_Stand	40733.129	40969.115	41388.082	41746.734	42077.894	42325.929	42662.27	42628.092	43365.244	43817.202	43628.584	43931.956	44029.284	44297.46	44126.792	44421.715	44675.308	44746.661	44467.127	45031.321	45125.484	45002.617	44930.45	44873.156	44797.981	45192.878	45743.302	46243.27	46362.621	46525.211	46334.839	46884.757	47129.152	47099.874	46798.527	47345.078	46879.364	46832.198	46737.307	46460.466	46205.582	46392.656	45892.96	45911.275	45884.207	46003.389	45911.706	45750.985
35.0	African_Elephant_Lucy	10692.884	10979.022	11099.352	11165.885	11313.69	11457.466	11786.167	12081.413	12232.57	12156.705	12662.878	12862.455	13134.548	13445.07	13444.52	13659.345	13851.923	13942.601	14035.401	14271.366	14342.981	14171.693	14347.327	14439.715	14555.292	14956.291	15121.281	15110.325	15124.777	15273.965	15378.799	15532.994	15763.123	15847.64	15934.337	15831.72	15954.253	15844.393	15558.64	15569.396	15409.299	15333.168	15151.391	14956.598	14818.864	14877.457	14666.562	14386.702
2.0	Mammoth 2	44469.969	43968.31	44595.024	44888.083	45045.503	45304.712	45302.586	45544.373	45256.994	45213.869	45402.625	45247.326	45202.202	45309.152	45453.324	45515.013	45655.13	45603.653	45632.417	45808.39	46363.922	46646.182	46800.697	47218.545	47313.807	47869.103	47883.214	47600.187	48183.444	48230.153	48403.548	47948.549	47930.613	48108.255	47709.372	47912.066	48456.807	48011.653	47979.834	48278.38	48392.587	48228.895	47884.247	47857.971	47712.162	47510.076	47752.708	47935.212
2.0	Mammoth 2	31736.58	32092.247	32207.639	32431.006	32578.611	32804.985	33128.689	33252.987	33439.359	33222.948	33371.444	33449.011	33617.631	33767.416	33729.048	33694.789	34046.227	33920.555	34350.176	33967.244	34597.99	35009.429	35198.587	35354.966	35580.407	35597.788	35473.576	35699.723	36295.665	36276.311	36382.801	36508.507	36067.494	36144.79	36094.685	36002.279	35950.353	36152.132	35946.117	35792.702	35728.241	35916.783	35881.119	35796.657	35729.992	35370.494	35318.298	35458.019
26.0	Asian_Elephant_Stand	62190.398	62483.289	62957.123	63207.483	63383.573	63611.248	63964.785	64291.468	64774.704	65329.17	65347.96	65186.437	65558.0	65657.936	65832.926	66000.559	66089.739	66218.863	66965.806	66284.132	66087.973	66086.289	66369.575	66096.738	66061.971	66680.029	67007.256	67833.337	67798.921	68260.117	68351.802	68476.227	68633.452	68583.069	68575.427	69263.927	68976.24	68778.423	68697.391	68578.393	68038.199	68198.407	67731.241	67781.072	67983.279	68145.677	67653.527	67706.512
34.0	African_Elephant_SD	14339.128	14384.798	14860.069	15106.726	15171.444	15509.828	15772.924	16121.279	16419.137	16482.874	16930.984	16888.619	17268.795	17604.508	17918.335	18245.083	18410.748	18551.642	18928.674	19039.894	19092.68	19395.935	19438.449	19559.662	19723.741	19898.654	20235.659	20466.651	20400.803	20666.999	20870.686	20872.234	20983.064	20974.378	21227.743	20964.597	20890.054	20907.333	20852.236	20357.249	20317.615	20079.92	19946.684	19930.574	19818.35	19819.258	19288.883	19398.682
2.0	Mammoth 2	13511.058	13526.104	13757.356	13861.795	14179.474	14421.909	14622.187	14883.958	14857.092	15204.05	15433.315	15790.1	15870.776	16111.342	16231.313	16194.461	16432.372	16725.032	16541.822	17116.833	17309.016	17464.409	17631.207	17637.35	17872.301	17911.357	18092.177	18167.675	18550.197	18571.565	18688.216	18787.866	18677.68	18754.415	18774.493	18379.087	18463.993	18716.125	18602.663	18582.937	18476.073	18114.723	18091.303	17886.777	17795.493	17675.698	17659.466	17411.309
24.0	Asian_Elephant_LM89	21138.721	21454.151	21688.189	22022.95	22312.501	22376.939	22722.464	23162.168	23551.355	23907.007	24209.291	24311.199	24469.349	24429.301	24712.092	25091.461	25628.13	25607.668	25875.321	25956.5	26133.192	26113.456	25989.504	25814.765	26177.493	26622.066	26840.31	26913.09	27469.559	27664.701	27857.621	28200.064	28162.863	28218.142	28276.727	28234.54	27925.265	28130.726	27696.031	27745.751	27560.244	27292.542	27129.702	26689.538	26998.886	26832.667	26622.837	26670.328
21.0	Asian_Elephant_LadyBasketRose	23771.186	23850.297	24197.307	24478.713	24636.904	24819.295	25332.583	25452.994	25662.393	26071.312	26130.612	26152.734	26597.915	26570.093	26646.423	27126.93	27197.823	27000.41	27295.839	27436.256	27293.215	27559.364	27781.479	27638.781	27692.99	28180.846	28147.931	28654.217	28474.836	28530.552	28724.86	29106.081	29133.005	29292.111	29212.804	29325.562	29306.362	29200.22	29050.703	28684.281	28912.33	28815.523	28378.663	28365.829	28345.75	28137.659	27889.722	28152.325
31.0	African_Elephant_SA	6422.6382	6543.4185	6483.5233	6484.7959	6602.284	6639.3306	6625.3735	6636.0268	6690.7544	6623.2075	6664.8135	6793.5635	6871.798	6939.2357	6822.6187	6917.5567	6935.9601	7048.7545	6986.5556	6982.0938	7042.1598	7115.7792	7139.372	7159.0144	7172.7907	7231.3983	7224.1257	7142.1416	7201.3484	7251.2183	7295.7338	7352.1469	7376.6824	7316.1072	7377.0166	7340.8566	7283.1927	7479.1553	7498.3303	7493.2371	7348.2802	7298.5867	7255.6176	7169.2389	7135.4135	7304.1263	7296.8916	7087.8105
27.0	African_Elephant_A	37146.125	37309.199	37763.331	38177.706	38372.989	38882.812	39420.432	39336.614	39581.229	40137.353	40390.75	40724.923	41041.74	41350.451	41434.473	41876.982	41933.048	42447.689	42826.923	43072.081	43125.642	43489.101	44044.057	44659.055	44559.411	44855.205	45110.95	45227.502	45405.348	45671.493	45913.32	45865.377	45837.189	46055.308	46137.555	45841.014	46204.179	46095.923	45800.119	45409.628	45430.489	45442.979	45182.088	45027.435	44888.236	44425.99	44401.211	44370.673
5.0	Mammoth 5	40541.816	40282.5	40427.419	40555.908	40387.189	40415.329	40690.215	40698.274	40461.774	40382.361	40428.229	40345.038	40251.151	40214.686	40354.669	40342.233	40258.897	40734.854	41006.996	41264.23	41666.691	41715.134	41815.21	42261.82	42313.02	42280.16	42352.296	42608.962	41876.255	41921.73	41880.88	42042.602	42170.233	42052.964	42093.178	42008.277	42467.045	42468.791	42303.175	41920.642	42004.157	42231.984	42203.824	42221.825	42596.365	42076.666	42068.673	42736.594
37.0	Elephant_Unknown_Sheffield_Unpolished1	22970.002	23167.961	23252.505	23472.643	23866.98	24133.942	24417.39	24841.176	24949.794	25364.785	25494.939	25817.242	25949.971	26449.638	26713.838	26790.537	27337.509	27296.795	27344.55	27867.197	28058.306	28402.951	28620.151	28943.539	29202.823	29319.791	29622.751	29272.885	29664.214	29789.251	30004.456	30377.424	30476.334	30519.369	30576.576	30257.583	30184.059	30257.096	30137.962	29900.842	29837.952	29490.323	29437.536	29250.254	28909.552	28876.295	28822.019	28824.248
15.0	Mammoth_R353	81822.961	81690.585	82036.221	81754.388	81749.199	81631.891	82131.507	82614.282	82094.08	81988.79	81907.772	81362.796	81045.297	81161.553	81793.029	82050.701	81952.245	81419.616	81225.585	81772.186	82380.218	83155.039	83288.515	83565.882	83663.142	83662.087	83705.363	83700.291	84203.064	85085.273	85370.681	85063.112	84827.363	84691.097	84668.243	84355.177	84585.898	85413.928	85129.947	84461.232	84811.72	85062.085	84611.432	84984.633	85186.577	84995.067	84617.399	85527.745
28.0	African_Elephant_B	17381.094	17634.953	17815.804	18111.255	18361.857	18521.432	18964.773	19298.249	19288.518	19643.677	19731.431	20068.819	20164.823	20468.041	20700.491	20893.121	21275.147	21207.032	21614.426	21896.186	21933.513	22200.012	22526.848	22633.35	22714.893	22929.155	23181.395	23063.218	23369.979	23377.054	23583.804	23531.816	23660.698	23970.536	24014.909	23792.423	23875.029	23758.83	23646.612	23305.225	22965.215	23086.306	23052.638	22656.104	22797.585	22532.13	22469.998	22251.609
24.0	Asian_Elephant_LM89	21398.654	21847.466	22182.135	21985.976	22033.756	22547.814	22803.966	22965.02	23188.925	23440.076	23616.959	23846.998	23875.505	24132.838	24130.774	24237.394	24617.682	25159.496	24628.477	24892.53	24982.595	24918.715	24937.725	24994.775	25354.736	25633.815	25828.463	26093.93	26247.065	26370.733	26370.003	26494.928	26587.314	26649.756	27116.511	26823.057	26811.679	26899.991	26847.677	26338.929	26399.699	26130.952	26200.849	26119.96	25986.085	26125.25	25642.449	25771.915
4.0	Mammoth 4	6741.2466	6792.9743	6901.3195	7175.9497	7113.5967	7232.4969	7372.9829	7538.598	7688.4006	7750.1168	7870.1177	7887.9919	8044.9555	8148.2259	8146.8534	8367.0744	8442.1406	8575.032	8577.6272	8699.9888	8768.8386	8902.3052	9089.048	9169.5629	9223.7032	9313.516	9456.1798	9465.2443	9583.9113	9667.9254	9813.2592	9706.8343	9636.7749	9801.9447	9717.9549	9650.5505	9813.9234	9472.3929	9557.6185	9444.9601	9320.958	9253.1053	9165.5751	9204.8093	8982.2393	9101.6414	8926.0803	8934.455
3.0	Mammoth 3	30896.709	31356.339	31432.348	31476.536	31635.325	31877.466	32255.027	32372.376	32728.803	32616.323	32878.765	32831.132	32823.324	33188.035	33477.371	33410.215	33267.481	33385.425	32972.602	32974.86	33495.194	33794.909	33831.608	33746.043	33887.885	33688.966	33894.059	34054.659	34062.333	34737.652	35004.336	34983.84	34748.93	34810.05	34958.528	34756.44	34823.856	35092.427	34719.317	34710.42	34878.664	34874.362	34615.224	34801.768	34436.148	34369.804	34541.515	34523.271
32.0	African_Elephant_SB	16323.036	16249.194	16767.674	17049.869	17141.857	17411.026	17670.652	18003.55	18197.983	18420.17	18821.032	19021.816	19259.25	19421.598	19657.389	19967.597	20168.01	20532.56	20676.049	20935.83	21119.869	21199.183	21243.192	21601.474	21886.292	21971.798	22054.319	22299.254	22381.167	22506.079	22801.791	22974.342	23085.803	23152.227	23147.737	22930.211	22870.143	22942.758	22874.476	22630.197	22540.043	22362.233	22104.76	22058.621	21822.82	21645.669	21576.656	21472.514
19.0	Asian_Elephant_44_3_219	39950.992	40344.456	40417.586	40750.146	41126.896	41291.047	41614.965	41793.701	42431.471	42530.035	42794.617	42575.482	42606.826	42730.365	43421.425	43720.861	43778.564	43481.676	43882.881	43467.936	43774.858	43480.007	43621.948	44072.922	44234.483	44403.609	44911.97	45358.464	45381.884	45525.202	45624.115	45526.606	45475.92	45847.752	46101.309	46664.769	45915.801	46226.075	45633.871	45579.198	45623.774	45550.023	45241.102	45001.835	45251.393	45476.103	45254.058	45331.537
5.0	Mammoth 5	22622.949	22484.849	22623.457	22591.952	22906.007	22850.012	22866.044	23025.007	22727.573	22854.713	22813.145	22653.613	22833.037	22827.404	22823.585	22844.362	22946.551	23052.527	23340.594	23349.264	23828.319	23958.975	24116.726	24164.532	24141.87	24357.871	24429.23	24465.549	24024.39	23943.051	24034.836	24289.451	24343.996	24300.774	24237.747	24207.915	24094.649	24444.6	24310.62	24159.751	24151.737	24246.315	24292.65	24205.712	24258.405	24218.539	24406.96	24317.969
32.0	African_Elephant_SB	19196.523	19025.639	19243.58	19807.59	20009.793	20336.389	20657.927	20865.461	21052.331	21329.349	21297.717	21676.085	22080.72	22341.996	22414.514	22691.427	23013.008	23081.338	23219.558	23210.982	23552.917	23996.219	23894.641	24238.701	24544.455	24434.234	24815.761	24965.562	24912.72	25169.344	25278.835	25500.434	25272.844	25563.146	25574.086	25559.767	25333.814	25561.689	25324.896	25105.914	25055.649	25023.395	24876.807	24564.477	24190.605	24207.706	24302.336	24150.969
1.0	Mammoth 1	34244.23	34655.309	34923.715	34980.558	35074.133	35108.083	35409.535	35653.814	35871.005	35791.59	35641.695	35734.883	35808.86	35683.626	35783.006	36059.055	36104.613	36399.674	36328.053	36364.343	36712.439	37032.77	37007.574	37132.044	37303.588	37610.475	37827.323	38328.026	38484.664	38655.149	38571.515	38347.551	38407.601	38287.749	38307.081	38358.693	38441.702	38812.096	38212.555	38386.657	38464.919	38489.117	38096.348	38048.251	38080.901	37957.021	37723.563	38090.851
27.0	African_Elephant_A	22562.02	22973.768	23050.668	23292.383	23509.09	23845.433	24073.813	24427.762	24668.652	25023.83	24981.91	25406.872	25752.312	25904.333	26223.371	26320.02	26590.317	26692.803	27015.028	27066.584	27399.731	27646.436	27843.889	28070.017	28072.966	28454.813	28404.075	28652.778	28630.948	28742.151	29123.929	29258.055	29280.322	29038.047	29036.518	29445.876	29232.752	29572.913	29162.798	29028.584	28853.309	28643.605	28420.038	28440.719	28145.548	27977.841	27771.321	27872.806
25.0	Asian_Elephant_ManBoyOrn	27290.484	27806.363	27991.155	28322.177	28695.589	28797.878	29105.268	29441.636	29996.993	30402.044	30936.242	30901.499	31180.81	31304.811	31601.151	31831.196	31950.267	32478.828	32448.928	32680.348	32610.258	32592.628	32632.009	32667.201	32717.824	33109.817	33266.898	33909.61	34094.019	33988.023	34260.604	34463.309	34309.094	34366.999	34756.585	34874.991	34872.213	34493.449	34426.345	34045.809	33720.496	33443.37	33311.092	33122.923	33172.049	32633.877	32693.919	32968.974
33.0	African_Elephant_SC	15568.332	16071.861	16193.545	16517.539	16650.582	16861.698	17247.772	17411.853	17594.076	18211.413	18490.55	18640.135	18918.812	19205.519	19404.482	19450.545	19882.793	20284.935	20405.293	20445.854	20476.742	20601.62	20970.697	21265.911	21429.823	21600.17	21883.98	22000.655	21778.032	21934.17	22165.942	22297.371	22485.137	22646.527	22760.036	22448.867	22375.352	22282.46	22346.48	22223.96	21993.047	21757.283	21363.296	21372.028	21430.684	20963.707	20844.069	20671.903
38.0	Elephant_Unknown_Sheffield_Unpolished2	6853.5205	6979.7602	7220.3731	7446.6942	7708.3141	8066.4118	8262.5199	8402.4471	8735.1282	8885.5826	9388.8497	9570.874	9774.7897	10098.415	10283.307	10377.082	10710.153	10947.907	11185.621	11242.433	11400.752	11593.319	11831.689	11944.612	11959.058	12186.616	12548.193	12479.302	12677.874	12913.442	12876.847	12947.252	13044.224	13079.361	13286.506	13253.099	13053.259	12759.752	12785.274	12660.088	12438.104	12282.607	12168.993	11901.226	11743.988	11645.972	11622.222	11573.741
10.0	Mammoth_Q9171	102434.15	102564.08	103232.54	103408.29	103453.59	103529.27	103639.04	103488.55	104334.09	103182.72	103345.64	103103.98	102563.75	102135.51	102526.63	102843.77	102345.73	103077.14	102441.84	102698.25	103620.84	104458.45	104458.18	105429.71	105385.35	105368.1	106282.72	106246.99	106252.5	106473.46	107126.89	107177.23	106991.84	107684.13	107415.24	106747.73	107201.46	107406.3	107026.27	107170.01	107736.9	107985.2	107812.12	107976.63	107077.6	107490.21	107446.16	107558.73
23.0	Asian_Elephant_LadyWithBasket	28771.086	29313.531	29420.612	29785.633	29940.519	30270.88	30532.77	30777.166	31542.72	31444.709	32100.124	32026.353	32170.018	32253.305	32668.769	32821.679	32815.207	32938.356	33116.066	33077.695	33190.891	33208.315	33103.509	33618.0	33667.442	33959.633	34077.824	34492.739	34671.108	34760.853	34629.744	34903.678	34962.568	35319.702	35317.098	35208.31	35309.661	34911.071	34897.674	34979.576	34652.256	34395.951	34322.153	33979.804	33829.145	33935.197	34026.308	34276.764
3.0	Mammoth 3	62237.059	63214.932	62754.494	63074.66	63088.127	63452.08	64249.736	65358.917	65389.662	65266.162	65395.787	65680.909	65613.68	65540.892	65659.811	65708.077	65285.634	64891.371	64574.77	64531.099	65371.2	66375.592	66328.225	66258.566	66231.107	66297.141	67107.978	67473.699	68152.934	68623.679	68842.667	68601.198	67950.67	68029.868	68052.738	67992.145	67871.95	68332.77	68395.962	68602.614	68374.471	68385.018	67987.605	68354.818	67971.481	67865.939	67935.867	67721.445
11.0	Mammoth_Q9644	105629.8	105504.63	106259.06	106249.1	106351.66	106139.39	106380.82	106879.78	106538.5	106309.21	106585.85	106174.09	106231.67	105694.1	105809.23	105915.81	106357.72	106828.72	106070.44	106163.46	106529.31	107414.96	108035.26	108789.38	109443.98	109962.48	109421.92	109992.83	110069.8	110486.61	110283.85	110797.99	110717.57	110936.03	110818.45	110113.85	110141.97	110437.19	110876.61	110410.59	110721.74	110518.9	110514.44	110772.61	110814.39	110645.98	110749.58	111295.78
3.0	Mammoth 3	17898.572	18298.874	18501.931	18570.555	18713.44	19046.338	19553.609	19765.019	19842.91	20291.654	20361.199	20469.918	20722.667	21065.419	21325.112	21350.14	21447.927	21476.888	21663.233	21572.945	21721.936	21863.076	22012.228	22276.383	22411.677	22364.656	22468.185	22801.805	23132.756	22889.909	23247.848	23570.104	23569.787	23741.415	23477.023	23278.973	23447.806	23421.579	23443.765	23010.478	22751.786	22751.013	22699.722	22607.557	22520.203	22357.677	22323.254	22349.129
13.0	Mammoth_Q12381	148995.36	149334.37	149650.96	149462.35	149924.7	149551.12	150357.22	150799.89	151108.79	150562.58	150431.84	149994.34	148894.75	147829.76	148713.79	149201.88	148804.95	148839.31	148625.78	148981.36	149577.71	151452.67	152337.86	151873.75	151475.52	151756.68	152369.93	151900.84	152336.49	154481.96	155416.33	154432.55	153858.77	153255.44	152837.16	152235.56	152540.43	153584.11	153383.96	153132.09	153586.68	153746.14	153209.0	154493.87	154330.57	153938.67	153937.46	155009.1
36.0	Elephant_Unknown_Sheffield_Polished	5479.2471	5645.1763	5944.8133	6099.6552	6360.1133	6644.66	6835.0189	6981.1949	7121.0622	7543.4141	7920.8843	8103.7881	8188.1818	8495.2615	8700.7629	8808.2687	8958.5872	9445.0056	9565.6185	9773.6251	9900.1441	9990.0367	10166.592	10295.84	10508.937	10722.017	10941.423	11035.463	11149.377	11158.26	11287.615	11394.088	11519.586	11501.346	11590.878	11568.517	11470.623	11370.402	11215.082	11029.467	10878.714	10740.565	10611.765	10465.887	10295.685	10098.288	9856.4863	9930.6086
38.0	Elephant_Unknown_Sheffield_Unpolished2	7424.6475	7761.2653	7714.8201	7978.8274	8317.7324	8624.9327	8780.4485	9146.126	9246.4014	9687.4394	9759.501	10077.627	10304.476	10490.234	10672.237	11000.293	11215.149	11381.868	11459.615	11458.177	11786.077	12128.812	12171.998	12235.635	12355.546	12748.403	12784.782	12821.511	13074.855	13142.517	13276.644	13373.204	13535.604	13648.635	13686.899	13476.805	13401.306	13309.079	13175.016	13013.437	12811.753	12704.756	12658.121	12354.365	12316.92	12310.643	12096.469	11870.918
1.0	Mammoth 1	65566.57	66565.63	66572.998	66697.121	66848.364	67213.074	67609.502	67826.175	67771.364	67927.308	67511.483	67382.754	67273.456	67546.559	67738.794	68027.543	67802.983	68219.751	67836.216	68625.543	68625.714	69389.485	69700.645	70058.181	70435.046	70865.683	70814.183	71652.075	72024.973	72251.425	72289.655	71792.829	71863.452	71956.454	72069.63	71326.589	71835.303	72537.806	71926.678	71863.894	71972.543	71813.723	71741.937	71631.126	71458.315	71432.551	70998.681	71862.359
5.0	Mammoth 5	15889.353	15782.009	16155.048	16076.462	15992.401	16046.707	16300.219	16282.652	16292.13	16098.992	16268.002	16471.983	16607.626	16515.057	16625.509	16690.465	16775.186	16930.157	16635.961	17000.333	17114.647	17242.903	17320.88	17352.288	17375.567	17411.487	17439.455	17572.117	17527.24	17561.284	17463.695	17476.063	17456.273	17437.127	17671.528	17502.316	17753.442	17637.374	17546.239	17585.74	17563.628	17517.29	17574.38	17574.622	17657.115	17536.435	17372.297	17484.529
33.0	African_Elephant_SC	16363.831	16645.521	16963.954	17039.502	17361.386	17599.311	17826.333	18244.177	18399.164	18868.068	19161.647	19156.576	19672.456	20011.555	20357.918	20576.545	20690.066	21256.375	21244.266	21454.156	21641.585	21771.357	21922.819	22325.23	22260.552	22442.494	22956.751	23112.768	23093.315	23268.059	23412.927	23424.124	23932.873	23968.987	23825.625	23745.697	23373.725	23656.575	23397.14	23182.543	22955.748	22700.989	22652.941	22343.847	22518.546	21918.953	22293.138	21825.448
38.0	Elephant_Unknown_Sheffield_Unpolished2	8222.6953	8367.8858	8563.112	8940.5893	9009.6178	9310.0264	9585.3069	9752.7317	9950.6489	10140.021	10361.693	10614.353	10863.428	11133.47	11315.723	11706.89	11789.888	11838.351	11934.232	12147.986	12383.485	12482.076	12557.006	12768.959	13022.156	13149.724	13287.329	13195.317	13514.965	13625.26	13782.047	13976.883	13912.052	13970.697	13873.842	14062.203	13839.464	13917.348	13803.577	13558.033	13477.373	13260.95	13153.289	12932.186	12855.72	12767.971	12612.416	12571.07
12.0	Mammoth_Q9755	58018.664	58047.936	58441.881	58600.095	58678.389	58832.602	58973.476	58851.77	58398.121	58363.16	58192.55	58228.303	57683.431	57439.533	57634.116	57485.958	57813.829	57792.598	57250.567	58120.183	58231.431	58600.441	58693.19	59303.922	59625.223	59579.466	59407.549	60163.371	59854.638	60614.827	60438.959	60336.6	60314.622	60637.777	60770.483	60636.066	60006.332	60556.118	60495.728	60492.834	60540.539	60364.371	60611.602	60645.614	60270.617	60580.582	60641.937	60848.916
24.0	Asian_Elephant_LM89	11508.495	11683.11	11814.988	12066.331	12221.671	12366.272	12614.3	12781.156	12845.668	13096.258	13284.778	13351.461	13572.405	13799.401	13857.758	13870.977	13892.765	14136.593	14240.694	14213.97	14374.892	14483.044	14479.491	14630.352	14611.01	14967.183	14975.977	15025.924	15287.322	15503.866	15596.437	15649.364	15793.021	15761.191	15811.527	15760.135	15785.848	15706.662	15764.506	15556.108	15240.713	15184.3	15110.018	14988.521	15057.631	15044.36	14749.299	14654.654
1.0	Mammoth 1	51803.605	51848.115	52662.368	52301.919	52676.954	53244.989	53471.844	53563.426	53679.476	53187.273	53771.882	53534.093	53678.726	53436.956	53619.937	53430.25	53682.043	53813.441	54156.002	54234.727	54297.824	54658.889	55070.328	55824.049	55747.947	55936.078	56220.737	56501.539	56733.279	56892.393	57106.393	57079.915	56993.49	56853.554	56855.96	56685.888	56750.787	56688.798	56696.068	56736.176	56872.258	56603.373	56575.459	56784.74	56475.473	56365.751	56245.955	56315.066
13.0	Mammoth_Q12381	13659.245	13686.936	13744.785	13815.214	13823.59	13884.317	14022.759	13934.538	13785.276	13884.7	13857.121	13757.168	13809.497	13716.039	13559.814	13764.542	13808.884	13792.471	13807.941	13626.58	13946.974	14043.743	14032.711	14121.977	14206.691	14094.946	14295.39	14275.929	14314.532	14478.75	14550.208	14462.438	14382.466	14315.161	14436.635	14546.436	14351.037	14527.685	14309.812	14203.535	14395.529	14612.965	14667.653	14441.97	14471.462	14388.018	14546.933	14683.629
13.0	Mammoth_Q12381	18210.629	18321.089	18223.269	18329.49	18451.173	18346.083	18299.448	18524.757	18219.429	18310.819	18372.8	18195.951	18351.727	18120.677	18162.068	18105.555	18296.661	18187.012	18355.378	18236.93	18475.837	18605.555	18585.067	18616.22	18787.268	18897.844	18826.363	18769.289	18825.538	19017.587	19130.493	19197.277	19161.706	19275.033	19207.726	18847.737	18934.42	19031.396	19138.995	19233.4	19061.208	18977.27	19077.819	19235.158	19264.488	19221.827	19111.647	19301.139
37.0	Elephant_Unknown_Sheffield_Unpolished1	18768.143	18963.982	19368.76	19535.886	19678.302	19901.724	20164.495	20625.953	20611.283	20827.138	20911.078	21332.219	21547.289	21668.201	21923.065	22162.871	22534.435	22515.301	22990.721	23212.449	23075.792	23208.541	23654.987	23764.956	23860.471	23955.261	24202.083	24271.645	24246.48	24423.676	24837.487	24974.639	24951.911	24891.273	25010.767	25041.606	25312.835	25028.195	25007.47	24728.929	24488.505	24379.855	24167.139	24151.916	24021.779	23968.843	23708.078	23586.47
10.0	Mammoth_Q9171	247647.73	247682.0	248457.95	247914.53	247985.03	248099.36	249664.27	250201.47	250921.16	248827.81	249019.44	247479.0	245446.59	245749.98	246543.35	246697.56	245898.16	245706.78	245428.69	246501.91	247904.29	249803.63	250790.61	252104.06	252020.03	251324.92	252342.1	252388.11	255562.35	257194.76	257577.12	256384.34	255453.83	255457.54	254923.32	254015.79	254877.6	256643.1	255791.04	255216.93	256037.91	256310.25	256138.4	257101.26	255803.22	255393.84	255547.17	257502.84
1.0	Mammoth 1	48445.73	48365.104	48704.187	48680.798	48696.785	49044.424	49406.527	49926.776	49792.364	49368.865	49445.116	49781.216	49563.1	49639.334	49902.967	49834.513	50086.187	50109.459	50310.177	50811.807	51091.582	51383.75	51585.058	51682.793	51889.407	52295.483	52180.24	52765.792	53131.678	53438.012	53283.679	53058.825	53137.314	53297.445	53230.538	52872.692	52829.308	53106.011	53214.187	52670.345	52787.096	52638.007	52769.18	53138.033	52863.992	52960.332	52664.025	52696.746
31.0	African_Elephant_SA	25427.936	25785.063	26191.507	26240.06	26526.505	26792.166	27118.302	27352.06	27654.649	28013.979	28230.851	28529.052	28795.229	29057.329	29315.237	29673.001	29887.445	30208.645	30184.198	30399.199	30624.494	30806.961	31108.795	31256.086	31367.915	31633.81	31606.622	31873.652	32028.158	32266.424	32377.657	32474.407	32714.418	32889.501	32876.409	32634.962	32603.405	32696.325	32548.406	32093.07	32064.473	31888.998	31792.024	31440.285	31152.558	31238.97	30905.259	30966.622
4.0	Mammoth 4	59398.945	59703.12	60157.306	60314.947	60042.891	60039.31	60649.255	60481.814	61005.374	60596.245	60586.159	60703.576	60667.733	60531.225	60678.802	60904.622	60877.998	60950.997	60469.802	61233.48	61677.679	62548.24	62994.774	63470.276	63381.91	63536.178	63733.772	63828.76	64019.31	64170.94	64839.82	65015.859	64586.353	64387.429	64110.1	64315.119	64022.781	64730.639	64100.4	64409.806	64678.196	64489.914	64246.507	64651.392	64049.546	64348.024	64060.569	64668.667
1.0	Mammoth 1	51900.492	51964.961	52602.998	52397.932	52576.072	52671.965	53125.442	53491.096	53516.325	53286.608	53564.773	53334.99	53224.818	53156.153	53293.09	53636.349	53614.024	53745.797	53863.746	53996.395	54361.116	55005.891	55216.779	55801.63	55766.265	55858.81	56236.42	56550.06	56602.777	57276.192	57261.727	57086.264	57086.058	56951.074	57003.179	56212.096	57123.536	57064.725	56929.151	56685.536	56597.422	56663.671	56510.7	56558.931	56594.33	56394.514	56588.625	56749.568
5.0	Mammoth 5	36123.289	36144.273	36516.503	36902.41	36945.916	37136.098	37153.188	36574.198	36475.738	36775.61	36958.263	37104.877	37032.278	36829.016	36988.016	37028.416	37131.722	37325.789	37714.285	37881.651	37896.874	37914.672	38062.427	38471.771	38679.628	38998.592	38966.948	38768.663	38515.51	38466.822	38669.374	38733.65	38710.948	38924.837	38901.367	38965.359	39179.41	39400.407	39482.982	39018.215	38920.245	39065.891	39179.059	39281.349	39212.898	39132.973	39304.674	39632.498
8.0	Mammoth 8	44190.379	44767.002	44683.791	44946.768	45207.977	45526.919	46183.956	45930.606	45832.075	45859.242	46289.995	46513.866	46453.517	46182.454	46549.964	46471.308	46180.929	46649.941	46694.649	47143.355	47649.779	48024.453	48192.276	48410.243	48568.98	48904.346	49391.742	49879.976	49717.315	49716.685	49814.458	49543.331	49622.583	49401.108	49725.792	49367.475	49505.625	49855.106	49686.229	49530.36	49827.428	49581.786	49549.761	49624.826	49730.447	49526.329	49382.767	49240.861
37.0	Elephant_Unknown_Sheffield_Unpolished1	27388.586	27481.087	27862.199	28161.356	28357.935	28618.577	29099.576	29327.206	29455.802	29549.986	30007.958	30487.905	30659.945	30894.39	31319.781	31503.396	31616.953	32141.71	31906.226	32118.598	32464.392	32949.992	33307.214	33762.387	33884.077	34026.519	33999.307	34218.484	34362.242	34697.593	34665.061	34675.117	34925.079	35079.179	35276.344	35162.196	35102.433	34740.007	34680.721	34578.686	34328.001	34373.83	34007.562	33681.86	33734.836	33590.283	33176.98	33507.359
35.0	African_Elephant_Lucy	11933.931	12335.082	12447.551	12570.302	12754.505	12885.044	13114.949	13263.643	13608.248	13725.656	13977.125	14212.022	14358.383	14589.041	14673.135	14950.699	15093.623	14972.568	15168.119	15328.77	15373.733	15525.216	15627.91	15751.317	15904.651	16109.556	16132.927	16051.953	16317.111	16714.22	16738.623	16822.931	16950.664	17261.686	17002.765	16883.507	16781.33	16777.538	16690.721	16633.586	16507.919	16487.877	16484.506	16072.954	16037.817	16124.395	15856.774	15765.923
14.0	Mammoth_Q16453	30837.785	30555.148	31016.688	31120.304	31294.826	31415.651	31656.3	31502.033	31586.779	31453.811	31492.024	31645.807	31618.507	31715.947	31880.632	31915.667	32126.694	32449.209	32481.872	32407.884	33045.592	33111.927	33392.116	33453.37	33785.918	33812.349	33937.771	34142.334	34021.697	34238.563	34389.566	34571.189	34724.184	34567.118	34299.308	34238.059	34195.648	34283.936	34143.234	33997.431	34086.629	33935.775	33871.202	34196.118	33744.318	33667.809	33844.508	33833.129
24.0	Asian_Elephant_LM89	16299.454	16734.818	16835.891	17069.821	17161.321	17360.038	17563.972	17780.306	17703.693	18107.707	18397.449	18342.388	18515.022	18580.641	18848.969	19064.279	18882.31	19054.977	19375.016	19221.788	19332.314	19385.737	19354.193	19416.587	19514.33	19698.84	19950.619	20196.172	20430.141	20291.604	20445.13	20448.569	20476.035	20645.433	20748.018	20645.296	20756.763	20400.433	20551.609	20430.409	20254.331	20228.194	20107.681	20020.856	19878.403	20039.577	19812.059	19890.586
36.0	Elephant_Unknown_Sheffield_Polished	5328.8164	5376.4813	5628.0979	5780.0579	5888.0358	5997.7301	6210.0292	6459.5508	6644.9927	6761.9426	7065.0871	7207.6974	7372.5388	7545.6661	7715.2284	8097.5921	8051.5677	8218.674	8375.8695	8540.4087	8720.8525	8859.5383	8966.5384	9120.3889	9091.0495	9203.5598	9325.8334	9657.3606	9742.0997	9691.4682	9774.0277	9984.0929	10057.146	10117.794	10116.723	10146.491	10054.472	9966.571	9853.7722	9739.9314	9787.5738	9494.4091	9306.0825	9310.5396	9136.0014	9133.9862	8889.3931	8865.6837
27.0	African_Elephant_A	27233.014	28159.745	28606.833	28545.855	28514.655	28653.848	28865.215	29301.83	29296.442	29743.249	30405.984	30505.879	30744.427	31222.359	31750.377	31885.033	32220.12	32586.909	32569.262	32677.78	33048.821	33621.513	33962.081	34234.74	34212.871	34437.796	34643.943	34976.419	35190.228	35251.056	35570.047	35756.718	35902.316	36021.218	35854.294	35937.726	35950.625	36027.077	35670.413	35404.277	34871.07	34933.526	34753.36	34784.452	34681.347	34433.291	34200.389	34158.065
32.0	African_Elephant_SB	25677.805	25669.736	26165.46	26368.025	26501.097	26682.337	26878.2	27318.821	27504.282	27859.582	27774.038	28403.848	28462.985	28697.731	28943.039	29304.656	29163.126	29534.869	29983.366	29812.201	30224.382	30532.57	30698.411	30859.615	30649.223	31137.315	31495.567	31790.174	31684.029	31646.899	31974.165	31870.866	32031.362	32049.287	32395.709	32130.548	32401.984	31987.431	31931.684	31614.791	31633.395	31349.91	31262.314	30897.779	30974.628	30996.129	30622.987	30589.291
4.0	Mammoth 4	17258.508	17472.876	17813.565	17798.816	17985.747	18260.547	18438.7	18413.146	18788.976	18861.772	19078.678	19258.645	19241.098	19365.488	19525.679	19499.478	19713.564	19887.975	19924.658	20135.203	20398.602	20662.532	20898.243	20995.401	21165.144	21016.908	21482.646	21676.414	21679.144	22193.296	22487.82	22439.85	22275.604	22169.654	21998.38	21886.737	21700.114	21729.378	21585.461	21431.925	21382.365	21459.408	21427.315	21211.199	20984.379	21233.087	20893.932	20808.343
3.0	Mammoth 3	12251.089	12297.854	12438.233	12723.175	12757.332	13044.99	13227.379	13296.935	13773.391	13950.505	14154.18	14240.167	14371.401	14516.568	14510.387	14738.211	14913.186	14675.97	15018.693	14906.372	15137.612	15326.721	15405.738	15462.556	15483.996	15835.857	15886.982	16004.247	16214.328	16191.787	16330.898	16258.101	16447.222	16564.764	16615.824	16423.686	16252.056	16396.764	16257.736	16107.407	16008.152	15899.999	15666.074	15601.098	15614.125	15718.685	15523.6	15456.324
15.0	Mammoth_R353	43278.91	43520.314	44263.262	43959.513	44075.782	44362.186	44431.294	44928.06	44956.38	45050.516	44815.493	44964.576	44825.721	44718.779	45077.663	44899.196	44774.419	45072.098	45086.984	45091.135	45380.968	46070.625	46194.195	46258.395	46565.685	46473.358	46328.901	46966.557	47061.057	47354.507	47329.351	47301.089	47375.575	47435.646	47304.337	46761.429	46717.163	47517.516	47231.94	47132.313	47102.492	47097.356	46938.754	47166.648	46860.655	46813.845	46793.542	46949.619
30.0	African_Elephant_D	20912.457	21014.338	21419.809	21524.105	21760.395	22312.905	22780.665	22863.094	23208.244	23645.521	23739.179	24100.252	24451.453	24750.12	25054.212	25213.355	25409.652	25839.776	25744.951	26000.697	26243.029	26518.328	26882.917	27220.031	27274.582	27362.085	27343.18	27454.421	27906.018	28308.227	28405.205	28376.034	28610.239	28487.425	28675.404	28364.42	28629.481	28620.803	28233.082	28079.118	27929.863	27648.0	27427.794	27352.189	27309.0	27083.687	27017.776	27033.013
9.0	Mammoth_Q1767	233173.0	232930.96	233652.57	233069.91	233237.45	233606.03	234183.47	234907.34	235657.85	234369.12	233351.97	233312.28	232923.61	232387.11	233121.28	232878.02	231872.54	232725.67	233346.77	233073.44	233760.93	236413.83	237406.47	238120.06	238894.54	238650.56	238863.25	239477.48	241903.38	242078.17	242171.38	241460.83	242161.9	242598.11	241831.77	240739.02	241505.78	242231.14	242351.54	241737.13	242103.79	242938.91	242352.22	242873.66	242834.58	241872.21	243206.99	243218.7
14.0	Mammoth_Q16453	32873.93	32858.129	33247.279	33255.386	33410.695	33400.351	33591.185	33599.849	33741.802	34164.852	33965.962	33880.951	33786.237	34177.017	34324.429	34218.883	34096.288	34659.085	34197.507	34249.931	34838.803	35098.853	35174.978	35332.289	35646.354	35650.601	35713.442	35747.422	36047.646	36334.403	36445.914	36277.978	36373.155	36583.39	36344.315	36505.52	36267.51	36554.562	36357.856	35962.363	36173.539	36244.371	36183.553	35918.352	35724.732	35883.925	35563.763	35786.701
37.0	Elephant_Unknown_Sheffield_Unpolished1	20634.502	20852.651	21170.611	21231.342	21645.219	21815.255	22160.979	22524.279	22774.721	23090.912	23087.809	23473.488	23777.751	24147.484	24475.478	24763.739	24830.798	25334.017	25176.133	25471.213	25820.372	26001.998	26310.618	26411.728	26555.666	26755.139	27062.556	27087.506	27221.277	27501.019	27547.542	27675.92	27591.603	28119.909	28266.397	27957.544	28132.717	27954.631	27500.339	27353.363	27350.926	27157.435	27078.856	26911.766	26738.668	26504.36	26721.153	26295.082
2.0	Mammoth 2	130370.62	129938.51	130883.72	130918.81	130644.34	130724.32	131755.32	131854.09	131956.02	130572.39	131558.34	131036.34	130663.28	130523.11	130901.22	130896.91	130909.61	131114.64	131329.3	131562.08	133003.33	133556.8	134342.62	135307.21	135713.43	135034.26	135967.76	136750.09	137270.56	137391.93	137717.89	137318.53	136584.25	136390.0	136227.71	136193.26	135981.14	136628.47	136661.39	136745.8	136485.73	136526.38	136400.93	136260.48	135806.23	136713.68	136260.4	136027.51
28.0	African_Elephant_B	37252.668	37832.479	38267.012	38491.145	38657.384	39067.398	39748.237	39868.858	40327.34	40585.834	40763.573	41148.786	41485.317	41854.64	42237.641	42637.968	42982.739	43233.493	43581.039	43800.328	44348.423	44624.559	44724.582	44890.241	45511.684	45326.635	45709.397	45740.359	45791.495	46379.863	46567.195	46499.149	46696.97	46612.935	47097.009	46736.494	46742.11	46607.357	46620.106	45958.589	45718.539	45705.766	45720.966	45452.637	45076.966	45272.577	44728.82	44665.81
5.0	Mammoth 5	24323.559	24446.476	24848.284	24628.61	24531.461	24651.212	24865.799	24957.001	25030.953	24691.546	24752.003	24853.383	24904.238	24860.404	24981.859	25062.77	25003.828	25448.102	25306.218	25621.539	25731.005	25775.625	25708.286	26001.189	26322.463	26140.049	26526.047	26362.831	26295.677	26188.116	26357.541	26186.04	26189.745	26323.044	26437.89	26396.572	26622.676	26551.9	26354.402	26217.502	26315.731	26230.514	26119.051	26458.64	26268.599	26291.686	26326.731	26409.428
11.0	Mammoth_Q9644	85964.055	86103.227	86705.053	86918.226	86869.785	86542.121	87068.351	87173.447	86939.035	87204.613	86866.563	86348.83	86291.741	86134.318	86431.618	86412.576	86468.882	86599.576	86153.464	86455.366	86523.248	87541.461	88196.909	88708.665	88899.119	88921.691	89034.245	89226.927	89110.517	89721.115	90268.128	89928.632	90201.618	90738.626	89853.954	89433.754	89644.241	89656.581	90250.169	90023.263	90279.651	90054.342	89901.204	90140.859	90039.769	90071.049	90374.567	90676.784
28.0	African_Elephant_B	21654.338	21883.402	22265.815	22397.795	22824.166	23009.117	23343.269	23415.211	23631.122	23896.674	24320.93	24516.627	24974.978	25311.747	25566.203	25546.211	26107.814	26280.526	26524.441	26596.118	26835.827	27157.724	27651.704	27864.537	27779.372	27804.881	28223.373	28534.362	28661.652	28528.673	28684.35	29042.261	29149.977	29088.828	29238.133	29329.291	29001.236	29197.19	28849.212	28563.279	28460.65	28336.993	28025.901	27711.716	27658.832	27358.402	27792.551	27242.612
2.0	Mammoth 2	23064.924	23169.049	23225.662	23449.025	23581.378	23734.732	24219.139	24276.181	24873.397	24412.405	24977.439	24970.697	25023.066	25030.508	25305.567	25357.39	25133.254	25620.764	25451.283	25892.033	25971.289	26241.028	26460.072	26540.991	26634.304	26755.074	26744.889	27197.237	27364.258	27381.189	27653.24	27655.707	27462.739	27277.188	27386.474	27273.583	27373.536	27054.341	27119.953	27095.847	26873.598	26932.402	26783.991	27031.151	26942.248	26938.151	26663.243	26667.51
24.0	Asian_Elephant_LM89	16284.164	16513.578	16596.576	16838.724	16892.708	17154.007	17265.109	17400.129	17858.406	17966.137	18272.442	18183.196	18345.655	18575.038	18703.34	18876.971	18814.603	19109.657	19186.742	19249.159	19228.325	19184.085	19170.373	19392.607	19349.823	19412.48	19586.681	20088.197	20276.565	20367.695	20362.742	20540.065	20625.924	20605.778	20632.25	20538.165	20781.646	20442.894	20068.821	20230.985	20271.331	20057.227	19959.381	19895.364	19960.728	19749.706	19724.894	19667.285
7.0	Mammoth 7	25047.656	25408.051	25506.6	25755.481	25749.686	25895.944	26104.428	25545.784	25602.797	25592.687	25713.148	25613.858	25888.714	25624.601	25623.975	25609.508	25496.693	25771.341	25910.742	26051.934	26173.609	26325.528	26456.287	26487.537	26831.023	26892.709	26802.075	26835.216	26883.52	26996.425	26820.739	26699.168	26718.553	27131.078	27044.846	26971.11	27062.534	27234.364	27128.787	27078.984	27129.733	27054.407	27145.605	27184.061	26960.942	26896.023	27010.156	27089.372
18.0	Asian_Elephant_44_3_214	21495.605	21506.202	21877.972	21980.58	22259.859	22487.456	22639.117	22792.396	22858.075	23217.781	23280.116	23406.976	23426.282	23527.585	23714.202	23804.102	24000.846	24097.13	24129.047	24152.246	24035.554	24101.717	24259.189	24399.341	24232.313	24595.951	24756.529	24802.602	25188.477	25172.494	25290.04	25552.528	25459.885	25419.328	25860.18	25544.667	25222.414	25247.583	25530.639	25309.194	24993.137	24922.846	24938.946	24844.303	24747.415	24906.28	24674.761	24829.617
37.0	Elephant_Unknown_Sheffield_Unpolished1	18153.67	18307.319	18622.659	18898.942	19298.017	19643.087	19890.776	20064.324	20514.31	20790.631	21170.81	21410.942	21728.708	22157.613	22387.855	22460.674	22833.737	23047.611	23242.736	23642.038	23822.338	23949.469	24095.76	24239.506	24615.727	24873.456	24587.172	24947.787	25246.617	25524.168	25678.922	25807.755	25957.289	26226.644	26234.525	26116.533	26085.333	25629.759	25891.75	25462.923	25131.215	25185.147	24949.708	24660.867	24786.497	24599.204	24482.278	24226.961
1.0	Mammoth 1	41758.02	41497.699	41998.183	41838.576	42049.995	42316.755	42680.234	42692.867	42359.674	42490.656	42683.477	42563.171	42412.223	42695.115	42644.314	42248.589	42541.699	42901.466	42260.813	42672.442	43056.807	43812.544	44054.777	44082.091	44365.642	44332.477	44288.253	45028.341	45171.927	45237.631	45324.039	45315.479	45214.558	44861.898	45159.326	44928.569	45076.967	45097.224	45171.868	45046.009	45047.975	45173.065	45250.824	45221.938	44988.934	45080.6	44964.63	45142.223
3.0	Mammoth 3	28535.73	28706.159	29105.369	29183.471	29248.992	29481.28	29906.287	30452.415	30386.501	30482.877	30453.219	30623.876	30903.471	31007.522	31384.648	31314.295	31105.798	31118.771	31371.151	31435.29	31244.84	31711.837	31685.223	32022.954	31862.285	31978.283	32261.924	32167.563	32796.798	32942.726	33266.22	33155.975	33064.053	33194.052	32981.597	32904.629	32822.675	32998.456	32937.446	32815.454	32850.289	32861.087	32727.615	32268.757	32338.749	32390.494	32359.801	32406.173
38.0	Elephant_Unknown_Sheffield_Unpolished2	8260.9404	8443.8331	8672.5991	8872.5158	9063.8442	9242.5987	9621.5093	9888.9505	9750.1093	10238.377	10545.493	10760.44	11080.844	11442.377	11589.771	11883.975	11990.088	12237.725	12370.189	12639.48	12683.46	12792.254	13052.565	13452.051	13408.93	13505.524	13623.547	13806.878	14019.059	14244.561	14306.186	14361.832	14373.206	14277.988	14310.734	14268.94	14270.303	14319.994	14205.878	13843.637	13863.594	13769.473	13628.241	13358.588	13251.567	13079.05	12768.791	12913.669
36.0	Elephant_Unknown_Sheffield_Polished	4336.9937	4404.9308	4506.1684	4690.9376	4848.4343	5095.7119	5396.0677	5641.1082	5683.637	5836.7657	6069.149	6315.177	6516.4113	6757.335	6916.874	7099.9303	7263.603	7510.9488	7555.3068	7715.8575	7909.4094	8055.8409	8180.7083	8228.204	8308.4012	8247.9394	8404.3772	8628.7286	8767.8918	8934.2464	9065.8005	9186.7196	9193.6575	9261.0688	9225.8653	9236.6264	9194.9871	9135.9984	9085.4776	8862.6395	8800.4414	8785.9654	8526.5421	8359.3685	8331.8692	8019.354	8107.3846	8003.8316
16.0	Asian_Elephant	88026.031	88250.209	88917.351	89211.535	89685.3	90277.816	91109.584	90894.797	91008.66	90948.806	91465.194	91844.351	92059.273	92458.999	92898.431	92908.26	93298.791	93411.192	93895.887	94292.344	94765.16	95414.711	95535.662	96139.527	95737.823	95777.141	96516.757	96201.193	97137.634	97518.821	97423.453	97479.996	97365.214	97961.33	97620.824	97233.086	97733.226	97270.241	97565.005	97260.908	96884.457	96812.349	96887.405	96829.104	96464.658	96461.096	95932.038	96318.656
27.0	African_Elephant_A	42174.074	42677.724	43398.106	43508.784	43939.073	44071.882	44589.073	45126.692	45348.347	45793.394	45884.77	46395.996	46571.187	47021.969	47575.547	47719.468	48147.665	48327.836	48265.366	48693.87	49324.949	49473.127	49961.199	50483.625	50314.698	50762.394	51131.263	51294.486	51575.677	51697.497	51841.298	51860.61	52077.846	52468.359	52520.389	52148.219	52026.162	52133.435	51836.533	51918.496	51628.426	51420.302	51285.163	50908.869	51068.31	50919.543	50503.555	50582.165
31.0	African_Elephant_SA	19390.299	19222.884	19880.751	19955.802	20155.144	20449.102	20844.349	21463.855	21722.754	21860.761	21914.83	22454.336	22755.936	23165.749	23634.586	23725.668	24037.143	24176.514	24144.286	24441.323	24670.644	25225.417	25489.04	25611.004	25966.962	25869.6	25920.141	26075.139	26321.028	26900.403	26944.145	26936.841	27150.641	27361.096	27282.398	27111.006	27069.628	27360.414	26915.212	26744.145	26519.789	26153.672	26129.531	25983.399	25524.357	25669.295	25490.18	25115.259
27.0	African_Elephant_A	24453.875	24327.354	24851.84	25105.739	25290.167	25395.149	25857.701	26193.188	26516.21	26480.934	26815.532	27169.152	27397.949	27699.715	27559.672	28092.189	28545.703	28992.282	28848.168	28867.386	29550.786	29527.744	29610.271	30191.494	30282.921	30447.489	30358.968	30872.602	30760.083	31012.396	31099.586	31248.355	31612.384	31474.396	31522.641	31545.596	31721.924	31370.506	31333.141	31067.681	30859.326	30708.964	30580.21	30410.261	30263.103	30089.3	29711.638	29683.504
24.0	Asian_Elephant_LM89	34864.238	35161.242	35249.434	35484.702	35957.179	36293.454	36484.365	36519.765	36982.145	37035.313	37505.925	37598.94	37746.436	37798.61	38061.557	38011.351	38023.639	38354.448	38341.896	38623.221	38416.48	38386.66	38498.309	38296.629	38579.613	39271.299	39533.066	39595.942	39617.055	39894.603	40048.157	40044.995	40011.777	40477.897	40686.869	40744.584	40733.132	40556.659	40185.126	40283.59	40134.095	40041.623	40045.159	39813.178	39647.428	39808.916	39670.031	39787.969
5.0	Mammoth 5	56976.789	56773.241	56647.918	56742.215	56856.885	57175.027	57260.593	56974.653	57613.919	57359.88	57201.785	56972.343	56936.184	56885.013	56827.523	56770.946	56986.311	57962.719	57391.484	57817.232	58583.018	58406.642	58631.175	58929.168	59174.465	58961.767	59566.825	59448.073	59219.327	59063.395	58965.723	58969.226	59323.39	59515.856	59784.103	59458.174	59510.97	59673.547	59532.603	59352.865	59283.27	59178.325	59235.528	59423.636	59466.042	59430.482	59521.25	59640.745
2.0	Mammoth 2	33467.852	33921.518	34059.457	34153.281	34105.036	34101.659	34397.523	34372.246	34525.812	34975.418	34933.977	35026.309	34857.076	34618.042	35038.117	35033.745	35259.899	35115.347	35227.72	35470.994	35840.294	35966.936	36030.643	36584.68	36940.539	36785.8	36920.819	37118.143	37355.201	37464.315	37701.724	37665.314	37438.155	37376.133	37326.226	37016.825	36970.486	37323.602	37241.373	37294.159	37223.051	37114.655	36926.786	37071.123	36910.712	36575.114	36569.399	36812.888
34.0	African_Elephant_SD	16264.1	16389.218	16592.703	16706.154	16935.834	17045.699	17490.624	17719.026	17801.184	18120.13	18337.395	18691.332	18890.716	19234.416	19359.718	19404.6	19938.671	20026.69	20400.787	20392.507	20520.511	20567.605	20803.238	21083.488	21193.888	21446.2	21365.699	21617.159	21900.271	21956.662	22146.995	22333.567	22484.943	22351.538	22671.18	22398.785	22250.251	22379.969	22045.819	21757.028	21769.867	21559.619	21462.121	21354.09	21141.555	20968.759	21099.184	20953.901
20.0	Asian_Elephant_Eagle	32726.154	33270.042	33560.209	33654.938	33890.463	34013.548	34385.987	34550.867	35056.583	35027.582	35025.209	35052.396	35016.839	34973.202	35104.62	35235.46	35525.785	35422.604	35214.278	35567.586	35661.938	35507.276	35460.303	35747.573	35598.899	35883.3	36119.054	36265.29	36296.11	36709.315	36745.483	36877.863	36903.797	37048.488	36891.838	36966.292	36920.383	36977.489	36936.803	36701.007	36477.977	36438.688	36361.426	36433.632	36295.067	36799.446	36516.246	36499.256
28.0	African_Elephant_B	48080.953	47599.713	48597.584	48889.631	49270.221	49518.484	49933.48	49905.901	50145.664	50579.648	50784.12	51009.993	51227.171	51710.265	52038.542	51997.704	52484.154	53098.118	53044.859	53080.481	53523.755	53625.659	53922.005	54195.22	54225.293	54489.057	54624.873	55151.445	55086.56	55522.171	55582.687	55399.472	55419.1	55664.392	55863.277	55876.221	55491.483	55947.848	55465.694	55264.202	55576.831	55305.201	55001.933	55019.086	54753.25	54260.782	54261.019	54740.238
2.0	Mammoth 2	20053.684	20472.111	20779.091	20820.29	20806.162	20956.163	21316.188	21775.861	22031.579	22007.919	21929.952	22164.492	22250.124	22426.187	22668.526	22750.456	23046.127	23219.567	23042.825	23240.474	23707.94	23815.845	24143.552	24217.37	24062.576	24192.916	24538.659	24826.824	25149.487	25056.505	25223.714	25121.224	24839.182	24798.504	24839.293	24754.977	24891.45	24975.862	24839.309	24850.915	24893.115	24538.775	24351.476	24270.406	24329.25	24342.828	24473.517	24099.401
5.0	Mammoth 5	78941.93	78381.806	78910.222	79214.114	79626.046	80189.661	79753.984	79561.739	79410.184	79629.596	79357.372	79328.491	78918.006	78617.645	79202.23	78907.436	79049.682	80138.784	80532.381	80182.537	80425.824	80270.492	80601.288	81404.417	81836.464	82318.912	82699.556	82316.636	81562.585	81982.649	81381.365	81347.647	81769.283	81998.6	82724.831	81505.035	81978.87	82615.036	82381.133	81860.69	81950.026	81695.846	81771.236	82383.622	82774.117	82801.551	82336.889	82617.029
37.0	Elephant_Unknown_Sheffield_Unpolished1	10356.771	10361.013	10559.593	10728.694	10942.599	11118.817	11293.546	11538.254	11839.757	12058.207	12179.948	12354.585	12668.887	12932.369	13107.048	13122.447	13274.324	13587.318	13715.622	13933.054	13972.615	14143.664	14383.342	14579.976	14633.443	14744.838	14938.088	15022.423	15335.056	15224.126	15280.261	15421.467	15467.69	15528.218	15684.943	15613.121	15456.035	15420.679	15358.822	15297.347	14971.419	14984.199	14732.399	14614.141	14624.591	14374.636	14303.714	14235.2
24.0	Asian_Elephant_LM89	11263.851	11384.492	11503.129	11686.301	11778.405	11948.804	12054.996	12096.893	12400.882	12591.498	12778.128	12640.666	12908.253	13069.768	13150.853	13344.877	13413.533	13683.186	13367.246	13668.575	13706.0	13544.437	13724.953	13699.534	13653.783	14053.984	14044.026	14418.732	14407.756	14553.521	14496.341	14624.972	14790.54	14744.9	14648.335	14730.819	14840.74	14614.808	14462.861	14425.622	14365.163	14231.33	14212.776	14146.983	14236.393	14171.038	14005.768	14078.752
31.0	African_Elephant_SA	28204.535	28468.868	28609.281	29013.801	29279.923	29576.864	29948.86	30170.689	30402.527	30760.342	31087.063	31493.494	31497.056	31792.282	32026.247	32405.629	32438.015	32970.656	32867.018	33146.163	33340.979	33690.502	33982.613	34427.293	34275.23	34672.65	34588.267	34772.146	35189.964	35503.78	35419.815	35408.038	35762.963	36072.741	35846.086	35576.807	35568.92	35590.141	35396.381	35316.794	35129.441	35027.964	34845.943	34370.21	34476.754	34370.67	34332.855	34083.033
31.0	African_Elephant_SA	14418.428	14527.351	14649.43	14891.756	15089.541	15005.051	14959.923	15079.544	15088.673	15262.795	15566.384	15433.686	15543.17	15424.39	15672.767	15712.766	15620.769	15937.517	16229.267	16019.157	16145.653	16161.548	16247.313	16354.69	16292.194	16375.306	16704.263	16689.169	16500.23	16647.895	16728.312	16879.153	16962.838	17000.051	17083.309	16961.369	16872.76	16841.448	16914.207	16707.573	16715.122	16606.067	16673.751	16546.536	16475.101	16701.464	16324.915	16376.375
30.0	African_Elephant_D	43698.926	43784.118	44461.556	44665.316	44989.723	45222.098	45431.547	45619.426	46078.783	46069.485	46693.612	46841.756	46806.114	46860.681	47614.269	47686.379	48324.666	48375.417	48551.339	48150.456	48504.545	49086.214	49489.912	49518.832	49844.246	49909.176	49903.591	50437.745	50820.984	50858.598	50892.408	51024.863	51375.258	51481.518	51463.076	51191.751	51438.001	50994.12	50858.176	50557.641	50440.87	50661.265	50363.228	50412.327	50338.216	49989.577	49864.365	49769.603
32.0	African_Elephant_SB	20583.549	20652.757	21062.132	21296.023	21481.534	21934.226	22128.252	22429.324	22521.866	22797.536	23542.656	23688.855	23881.889	24236.358	24621.539	24906.243	25185.398	25111.039	25532.94	25580.494	25840.666	26206.037	26295.902	26735.944	26739.819	26639.539	27058.705	27298.952	27706.416	27949.534	27784.595	27916.439	28065.082	28089.333	27770.542	27909.21	28018.073	27849.833	27664.685	27679.112	27486.84	27205.913	26881.105	26767.749	26535.243	26484.329	26502.28	26213.571
28.0	African_Elephant_B	38626.918	38785.159	39222.738	39580.698	39825.547	40145.408	40699.063	40954.377	41215.428	41756.617	42187.12	42261.467	42242.662	42749.654	43098.725	43350.817	43298.051	44320.179	44249.553	44524.689	44736.138	45354.406	45574.618	45598.168	45780.949	46095.537	46276.307	46505.073	46609.662	46963.776	47311.455	47336.91	47296.343	47637.415	47833.807	47370.091	47046.002	47352.014	47065.593	46764.06	46506.479	46481.082	46176.417	46054.756	45700.293	45675.671	45484.407	45430.892
25.0	Asian_Elephant_ManBoyOrn	17670.391	17871.282	17869.76	18001.776	17940.018	18341.749	18826.95	18911.892	19072.297	19389.717	19745.884	19642.762	19746.722	20028.964	20292.781	20507.819	20637.905	20649.015	20797.226	20783.75	20908.986	20824.942	20753.749	20676.878	20997.459	21326.376	21484.225	21693.537	21995.637	21889.697	21897.017	22089.978	22175.58	22481.52	22552.279	22275.798	22648.736	22373.786	22169.849	21937.892	21870.849	21708.121	21525.234	21602.459	21173.653	21434.979	21145.36	21496.873
1.0	Mammoth 1	67037.711	67427.865	67687.337	67610.441	68127.652	68364.339	68627.409	68583.177	68772.179	68744.141	68614.029	68461.693	68379.194	68594.322	68344.603	68411.372	68403.683	68681.316	68979.421	69461.925	69536.708	70289.19	70261.9	70851.745	71259.531	71553.934	71977.497	72049.701	73114.173	72897.2	72402.141	72389.325	72692.241	73033.049	72614.143	72234.619	72263.271	72814.121	72881.72	72678.865	72916.398	72425.023	72075.798	72072.113	72465.704	71762.029	72747.038	72422.414
24.0	Asian_Elephant_LM89	62613.426	62560.879	62728.017	63199.315	63308.093	63719.473	64084.23	64520.996	64614.88	64988.292	65205.099	65078.268	65420.008	65496.961	65731.181	65939.6	66268.69	65942.937	65975.359	66238.285	66117.926	65683.885	65746.492	66006.289	66229.956	67013.501	66928.229	66703.436	67810.522	68461.674	68382.448	68309.291	68069.302	68812.334	68975.158	68777.908	69327.215	68747.402	68739.099	68638.884	68308.255	68244.248	67773.697	67829.92	67875.105	68067.342	67568.711	68414.604
4.0	Mammoth 4	7195.082	7364.7565	7762.3797	7670.1391	7907.3266	8098.4594	8099.3443	8247.8915	8378.2565	8726.9543	8854.0244	8715.0266	9041.2712	9123.4194	9209.9014	9278.0361	9492.5061	9597.3331	9746.4821	9891.064	10051.928	10258.809	10397.703	10557.85	10781.549	10799.725	10822.166	10942.219	11081.477	11173.057	11270.894	11292.076	11288.985	11418.235	11437.657	11145.515	11259.8	11298.567	11145.623	10923.121	10898.489	10655.207	10637.233	10671.261	10339.716	10406.696	10405.608	10223.555
31.0	African_Elephant_SA	22717.629	22798.979	23140.767	23222.803	23277.63	23449.986	23675.846	23791.668	24155.217	24245.586	24340.675	24977.352	24919.454	25123.821	25360.809	25516.108	25681.097	25847.409	25718.823	25859.252	25869.775	26316.167	26345.49	26581.084	26925.271	27048.409	27127.985	27284.425	27235.688	27533.189	27683.244	27665.346	27806.408	28072.435	28042.952	27683.913	27606.429	28076.45	27711.265	27500.957	27391.512	27232.676	27095.867	27164.131	27052.345	26947.161	26849.934	26868.33
5.0	Mammoth 5	19285.473	19253.104	19445.905	19669.802	19711.721	19644.764	19755.89	19878.055	19725.772	19653.705	19934.15	20142.614	20087.1	20140.913	20240.399	20312.89	20594.298	20856.448	20586.172	20917.579	20781.662	20904.072	21134.974	21390.764	21531.202	21683.213	21642.082	21798.41	21851.321	21889.679	21646.011	21701.087	21876.513	21731.654	21991.238	21901.581	21598.057	21601.581	21771.847	21846.594	21628.881	21705.53	21671.297	21754.717	21868.873	21842.123	21772.75	21764.554
1.0	Mammoth 1	46130.656	46240.733	46460.063	46889.784	46987.163	47019.786	47616.734	47597.514	47735.268	47570.248	47552.739	47627.623	47606.829	47606.624	47666.891	47599.78	47876.683	47880.384	47706.941	47959.379	48502.154	49017.151	49327.928	49252.812	49229.906	49642.525	49834.125	50719.433	50845.563	51101.804	50985.983	50743.458	50843.721	50768.749	50844.4	50610.826	50887.905	50627.251	51175.664	50898.654	51007.964	50625.963	50752.401	50576.623	50091.995	50539.712	50433.242	50169.082
28.0	African_Elephant_B	42224.449	42360.585	42827.838	43288.038	43325.308	43864.555	43960.271	44325.996	44745.716	44914.252	44990.158	45498.393	45658.343	45892.451	46485.188	46600.955	46948.221	47251.191	47078.537	47584.277	47653.378	48425.27	48570.018	48679.071	49047.501	49507.764	49507.591	49829.138	49802.559	49956.241	50177.898	50211.605	50049.091	50483.187	50455.246	50233.203	50109.113	50110.994	50186.64	49737.048	49749.773	49540.545	49365.733	49106.883	49113.124	48941.315	48863.805	48784.438
1.0	Mammoth 1	66917.883	67443.398	68028.218	67874.169	67873.986	68199.6	68746.0	68584.495	68149.646	68308.096	68304.025	68230.519	68567.092	68244.865	68200.116	68448.165	68008.971	68223.422	68172.855	68779.269	69438.564	70208.945	70002.301	70566.865	70404.383	70528.0	71444.675	71616.222	72271.088	72183.09	72120.94	71901.217	71802.538	71917.605	71948.57	71714.146	72146.096	71886.96	72183.099	72007.136	72064.432	72143.718	71691.421	71676.029	71690.807	71699.754	71471.51	71163.998
24.0	Asian_Elephant_LM89	38890.66	39366.983	39509.141	39771.288	40036.6	40403.208	40773.328	41156.388	41800.121	42081.452	42439.878	42507.686	42828.802	43090.082	43410.984	43475.493	43576.327	43756.783	43640.002	44042.479	44077.346	44110.18	44390.129	44872.265	44812.366	44780.76	44959.571	45095.042	45331.623	45851.868	46164.959	46564.193	46618.321	46632.405	46686.07	47043.722	46984.249	46427.081	46808.839	46281.509	46066.831	46132.128	45881.258	45593.453	45764.127	45915.045	45427.963	45407.399
28.0	African_Elephant_B	39065.453	39500.029	39791.85	40155.266	40510.021	40814.845	41351.108	41665.443	41825.948	42453.151	43038.166	43033.635	43405.574	43743.826	44418.775	44584.539	45036.009	45314.963	45375.012	45888.162	46114.496	46531.444	46814.825	47173.224	47200.503	47637.105	47484.748	47502.515	48043.865	48413.563	48855.446	48836.332	49284.57	49371.836	49444.698	49249.936	49192.352	49052.81	48384.324	48348.797	48109.427	48250.268	47868.63	47684.351	47385.837	47254.791	47139.26	46910.828
30.0	African_Elephant_D	39795.371	40539.597	40592.004	41006.812	40997.429	41355.295	41735.219	42297.639	42105.213	42505.601	42860.963	43180.529	43415.024	44028.029	44239.506	44159.379	44689.67	45093.846	44945.106	45147.059	45678.666	46015.251	45940.582	46134.208	46198.733	46600.085	46741.941	46824.429	46994.282	47170.533	47546.104	47746.539	47732.478	47890.06	48094.814	47966.352	48163.401	47882.251	47894.426	47632.85	47509.93	47106.691	46767.628	46638.544	46673.838	46696.269	46277.719	46388.815
27.0	African_Elephant_A	18005.762	17985.114	18357.421	18430.95	18373.812	18798.949	19106.797	19488.972	19636.526	19780.922	20096.813	20291.48	20532.036	20637.044	21064.794	21258.709	21395.725	21508.514	21750.537	22012.969	21987.624	22397.402	22578.873	22648.022	22950.025	22947.162	23150.54	23295.782	23515.254	23637.253	23852.657	23953.703	23999.54	24134.337	24336.283	24270.775	24307.434	23974.679	23817.722	23751.375	23546.131	23412.017	23177.571	22987.03	22920.515	22911.863	22589.559	22760.2
37.0	Elephant_Unknown_Sheffield_Unpolished1	16817.643	17051.885	17331.589	17566.368	17802.68	18116.076	18485.341	18681.902	18855.976	19220.508	19717.659	19974.852	20264.527	20579.748	20676.735	21043.745	21473.539	21740.669	21748.779	21980.515	22226.925	22547.092	22514.926	22687.725	23125.191	23256.319	23378.309	23468.467	23824.515	23955.744	24132.187	24320.757	24325.409	24517.496	24447.773	24493.574	24434.322	24252.722	24248.75	23836.725	23685.615	23436.628	23203.634	23124.506	22811.75	22685.917	22614.397	22460.47
30.0	African_Elephant_D	39479.211	39624.488	39603.607	40148.904	40548.291	40752.277	40846.974	40925.192	41228.818	41518.971	41536.58	42071.585	42073.099	42351.207	42628.762	43062.949	43372.922	43426.209	43334.457	43463.766	43786.789	44217.587	44296.249	44803.291	45026.62	44834.722	44933.199	45082.488	45552.464	45494.99	45551.587	45616.662	46000.987	46146.013	45975.425	46380.093	46093.163	46201.969	45914.477	45859.603	45445.664	45159.543	45192.465	45347.726	44877.337	44823.134	44661.162	44828.875
7.0	Mammoth 7	13513.088	13438.408	13585.621	13611.882	13624.002	13703.958	13605.458	13689.82	13614.721	13638.511	13797.749	13741.301	13639.118	13688.856	13732.276	13643.171	13658.963	14040.608	13931.314	13964.24	14028.647	14102.37	14124.466	14245.932	14325.603	14274.311	14428.735	14532.329	14719.538	14499.024	14544.967	14421.356	14506.083	14566.783	14514.302	14586.716	14560.185	14517.757	14434.217	14594.658	14605.667	14571.156	14510.81	14418.458	14437.453	14439.569	14350.714	14467.115
1.0	Mammoth 1	167126.42	166712.87	166276.87	166429.37	167420.8	167585.15	168067.54	167847.64	166174.85	165330.65	164499.58	165357.86	166207.1	166018.45	166640.34	165879.15	164030.01	165267.07	166244.65	168796.07	170912.87	172239.37	172093.92	172131.43	171786.11	171242.94	171811.33	171997.77	172531.87	172764.21	173059.43	172689.8	172317.61	173172.15	172702.16	172734.33	173255.22	173336.23	174151.81	173436.01	173454.96	173823.85	173773.3	174053.47	172726.03	174444.13	173765.71	174864.92
19.0	Asian_Elephant_44_3_219	39693.605	39570.942	40154.618	40304.994	40527.914	40871.207	41242.456	41515.043	41894.815	42022.402	42259.902	42129.229	42518.402	42641.572	42820.408	43342.287	43676.613	43480.263	43557.596	43500.682	43366.9	43355.497	43562.928	43680.002	43864.948	44213.005	44670.759	44837.766	45033.825	45160.384	45551.72	45794.286	45792.014	45959.962	45927.583	46014.099	45812.446	45472.497	45679.597	45303.825	45565.434	45341.727	45193.248	45099.775	45186.972	44941.433	44646.381	44855.62
15.0	Mammoth_R353	25058.09	25040.718	24930.013	25063.067	25022.962	25043.593	24932.606	25098.324	25408.349	25145.774	24848.621	24821.667	24917.747	24744.439	24742.218	24530.914	24712.519	24912.082	24799.421	24682.841	25133.176	25400.704	25575.012	25626.687	25542.632	25606.636	25716.218	25782.174	25786.482	25943.946	25863.696	25862.643	25756.28	25734.86	25880.957	26029.114	25759.788	25740.727	25891.954	25801.676	25982.92	25910.008	25679.261	26162.501	25893.208	25968.894	26045.884	26037.126
11.0	Mammoth_Q9644	141041.91	141348.81	142392.66	141917.7	141953.61	141848.61	142304.23	142156.29	142296.56	141654.58	141592.24	141663.1	140554.1	140243.46	140723.59	140859.97	141188.07	141528.25	141279.24	141780.56	142176.16	143212.6	143920.27	144680.31	145304.86	145400.93	145581.91	144839.72	146290.69	146560.65	147076.21	146957.85	147148.0	147871.92	147352.21	146568.92	147013.45	147530.03	147481.26	147005.64	147476.36	147379.79	147617.27	147877.72	146861.76	146779.76	147947.2	147678.16
7.0	Mammoth 7	15532.402	15692.961	15709.58	15768.211	15824.758	16088.489	16135.095	16047.781	16074.845	16014.897	16124.856	16010.214	16176.125	16126.072	16132.23	16246.108	16189.496	16148.171	16360.087	16457.433	16507.962	16513.968	16851.981	17054.42	17122.873	17034.758	17109.395	16917.295	17099.08	17203.585	17176.919	17078.952	17248.708	17293.198	17396.08	17151.032	17134.718	17395.637	17345.52	17159.526	17098.335	17235.769	17170.734	17148.776	17183.985	16993.303	17204.363	17151.029
1.0	Mammoth 1	77284.719	76906.859	77822.782	77899.298	78041.843	78010.655	78894.27	78768.612	78649.125	78595.671	78599.781	78740.959	78692.519	78212.33	78770.995	78838.753	78797.063	79054.19	78832.655	79467.05	79514.078	80437.466	80800.255	81075.294	81260.589	81275.738	81854.898	81597.645	81919.985	83090.225	83301.032	83013.217	82484.458	82654.89	82246.484	81824.451	82811.326	82906.628	82695.765	82556.645	82902.204	82667.701	82482.818	82527.157	82397.306	82299.418	82468.316	82533.9
24.0	Asian_Elephant_LM89	50508.676	50568.521	50647.803	51114.246	51477.739	51420.242	51771.924	52149.488	52674.751	53053.607	53078.786	52893.766	52915.39	53439.543	53760.498	53755.55	53474.471	53448.022	53316.835	53825.555	53953.531	53938.102	53711.247	53991.695	54026.945	54146.824	53992.564	54593.423	54858.038	55209.032	55279.418	55677.632	55880.959	55835.902	55948.975	56061.406	56390.771	55844.747	55637.046	55657.077	55359.206	55213.532	55218.346	55207.086	55171.354	55259.712	55290.568	55368.192
11.0	Mammoth_Q9644	125840.9	125999.06	126885.41	127025.39	126572.49	126795.06	127384.64	127483.31	127238.13	127451.55	126979.79	126713.26	126833.58	125987.91	126550.67	126094.1	126596.6	127428.77	126450.82	126806.66	127696.35	128313.34	129179.9	129940.75	129890.74	130360.84	130586.77	130953.43	131389.95	131417.81	132012.76	132354.24	132412.03	132453.34	132593.83	131979.26	131507.29	131809.52	132506.87	132051.78	132210.62	131844.29	131631.73	132901.96	131853.25	131725.44	131878.9	132272.07
27.0	African_Elephant_A	42174.074	42677.724	43398.106	43508.784	43939.073	44071.882	44589.073	45126.692	45348.347	45793.394	45884.77	46395.996	46571.187	47021.969	47575.547	47719.468	48147.665	48327.836	48265.366	48693.87	49324.949	49473.127	49961.199	50483.625	50314.698	50762.394	51131.263	51294.486	51575.677	51697.497	51841.298	51860.61	52077.846	52468.359	52520.389	52148.219	52026.162	52133.435	51836.533	51918.496	51628.426	51420.302	51285.163	50908.869	51068.31	50919.543	50503.555	50582.165
24.0	Asian_Elephant_LM89	40679.613	41382.642	41704.544	41739.97	42120.169	42312.576	42715.804	42840.037	43346.324	44157.419	44134.412	44452.625	44469.24	44633.451	44794.21	44871.236	45046.588	45948.182	45677.985	45940.219	45478.657	45252.386	45417.259	45320.322	45386.474	46530.873	46982.903	47631.941	47122.843	47569.095	47641.868	47866.914	47816.506	48167.305	48048.054	48082.578	48310.952	48059.067	47807.612	47630.321	47655.952	47374.01	47033.103	46962.933	46771.253	46904.481	46844.419	47000.981
26.0	Asian_Elephant_Stand	40987.969	41079.92	41421.649	41775.586	42087.533	42393.865	42715.301	43006.045	43141.081	43626.945	44039.432	43822.908	44138.274	44580.835	44832.224	45053.823	44845.336	45305.589	45268.472	45386.55	45237.642	45317.718	45266.828	45523.524	45749.745	45897.299	46368.409	46582.545	46877.49	46996.318	47364.148	47263.105	46888.177	47302.896	47754.186	47934.331	47771.892	47399.069	47156.84	46767.657	46779.602	46798.072	46547.452	46294.337	46476.915	46321.982	45999.217	46385.828
31.0	African_Elephant_SA	20190.898	20264.529	20580.688	20805.783	21036.055	21481.941	21825.711	22155.449	22572.944	22884.195	22978.475	23597.085	23678.461	24015.203	24458.777	24699.207	24795.218	25236.087	25309.239	25513.0	25772.553	26024.356	26324.637	26746.678	27000.824	27058.362	26980.183	27366.72	27498.472	27630.856	27776.26	27974.828	28158.37	28065.263	28221.571	28251.267	28093.716	28086.413	27917.296	27679.525	27456.936	27097.365	27085.135	26764.06	26532.999	26364.999	26325.431	26070.317
6.0	Mammoth 6	17240.66	17202.944	17404.683	17689.184	17723.247	17631.254	17828.092	17963.656	18123.313	17962.709	18195.09	18301.672	18476.012	18445.144	18541.843	18482.434	18481.541	18768.103	18769.567	19218.312	19366.656	19464.389	19579.836	19624.863	19664.397	19873.94	20128.404	20020.467	20122.62	20207.843	20371.939	20134.395	20160.116	20030.423	20239.479	19894.658	20271.029	20066.527	20195.774	20106.785	20116.466	20118.684	19968.428	20054.384	19939.106	20000.667	19833.235	19809.303
22.0	Asian_Elephant_LadyRose_1	14515.51	14557.828	14674.179	14552.852	14798.288	14857.998	14976.586	15136.137	15162.392	15117.574	15424.691	15184.285	15315.553	15381.216	15412.12	15478.499	15349.103	15431.329	15483.335	15346.273	15497.464	15576.073	15679.871	15453.578	15190.449	15692.631	15483.244	15868.988	15774.879	16097.695	16209.128	16273.7	16155.223	16005.747	16033.206	16253.294	16045.842	16261.029	16154.348	15960.939	16083.61	16019.244	15926.875	16023.646	15992.302	16031.136	15953.712	16058.983
18.0	Asian_Elephant_44_3_214	21082.768	21582.851	21860.999	21909.745	22112.606	22216.661	22401.236	22631.776	22864.129	23136.838	23139.659	23269.589	23502.533	23614.079	23841.299	24025.022	24110.866	24416.731	24340.175	24539.862	24276.979	24261.555	24276.634	24563.863	24469.264	25006.54	24875.707	25211.213	25254.935	25333.756	25579.752	25875.338	25763.297	25663.479	25884.751	25680.43	25943.342	25780.708	25760.328	25774.399	25465.748	25150.676	25168.286	25224.768	25038.528	25032.648	25030.212	25055.281
16.0	Asian_Elephant	47974.57	47733.83	48692.186	49193.004	49329.795	49265.8	49341.624	50212.878	50267.43	50824.564	51040.781	51273.19	51744.08	51846.815	52171.771	52255.49	52667.287	52924.253	53462.18	53547.525	53682.101	54119.377	54403.989	54608.312	54873.028	55060.415	55748.378	55564.284	56024.107	56443.301	56404.682	56302.058	56305.369	56099.733	56480.224	56296.812	56166.27	56650.58	56556.516	56034.936	55611.399	55815.074	55650.848	55486.641	55419.223	55084.101	54853.641	55343.878
24.0	Asian_Elephant_LM89	24958.727	25187.365	25393.304	25872.042	25920.153	26254.059	26440.697	26971.201	27246.917	27441.71	28138.217	28110.056	28231.948	28364.235	28814.497	29117.458	28974.674	29322.159	29329.954	29554.537	29350.583	29437.746	29534.312	29480.093	29713.3	30350.606	30443.548	30451.608	31013.344	31044.381	31232.539	31585.477	31757.977	31761.107	31712.164	31406.517	31780.686	31651.91	31674.055	31323.487	31184.018	31099.489	30739.805	30658.384	30465.756	30404.101	30117.099	30179.656
24.0	Asian_Elephant_LM89	30973.041	30970.653	31296.705	31652.983	31619.646	31748.674	32089.573	32006.698	32327.927	32803.681	33249.279	33449.872	33444.235	33313.46	33650.384	33793.531	33414.238	33699.584	33754.533	34203.65	34138.532	33897.645	33646.753	33747.068	33885.448	34664.553	34630.092	34717.0	34553.103	34396.123	34793.713	34601.848	34949.997	35761.231	36100.287	35975.258	35925.695	34911.867	35105.245	35016.355	34894.691	34698.047	34617.904	34598.133	34883.629	34453.527	34497.64	34226.251
24.0	Asian_Elephant_LM89	27772.125	27934.499	28327.89	28455.273	28564.823	28703.095	29183.496	29435.108	29436.952	29660.271	30060.469	30133.663	30335.126	30465.891	30754.071	30844.004	31176.2	31157.897	31240.915	31269.859	31472.89	31218.405	31266.896	31218.803	31235.816	32085.202	32461.341	32511.45	32587.434	32365.426	32419.09	32790.509	32899.163	32936.849	33190.432	33419.197	33024.518	32804.712	32826.428	32712.12	32628.464	32362.506	32298.108	32150.92	32362.49	32425.868	32250.751	32422.778
4.0	Mammoth 4	8556.5898	8689.4677	8816.958	8908.0074	9033.5361	9056.4813	9239.9941	9488.1824	9660.3225	9897.9283	9805.1017	9934.5706	10142.159	10339.987	10628.196	10613.354	10584.427	10934.806	10789.893	11062.816	11207.414	11461.849	11555.565	11669.103	11797.048	11715.361	12059.854	12089.307	12351.124	12422.013	12505.301	12455.362	12356.134	12424.65	12344.955	12408.011	12319.605	12414.178	12373.453	12179.392	12020.92	11868.105	11756.977	11804.305	11698.884	11689.102	11487.246	11455.901
30.0	African_Elephant_D	27834.832	28011.403	28235.652	28351.498	28572.185	28945.491	29442.219	29814.24	29907.246	29859.423	30236.057	30637.585	30789.669	31220.065	31540.849	31869.91	32190.735	32078.944	32340.759	32594.036	32646.85	32903.788	33276.358	33613.06	33730.058	33597.263	34109.409	34028.087	34417.915	34401.03	34803.003	34921.404	35150.395	35321.15	35483.101	35138.337	34965.849	34973.13	34888.088	34905.742	34480.834	34327.67	34174.957	33910.842	33587.434	33419.871	33720.106	33576.805
4.0	Mammoth 4	7959.9741	7905.5545	8055.8058	8198.7175	8266.4207	8324.1528	8494.3335	8600.9396	8817.0022	8912.3261	8917.0888	9011.5031	9074.7611	9119.523	9221.9813	9332.5056	9415.839	9466.3005	9581.0163	9716.2604	9660.5406	9750.9944	9965.9945	10078.483	10260.952	10165.297	10386.373	10416.672	10455.151	10654.281	10831.755	10779.856	10716.945	10695.504	10726.077	10675.898	10556.818	10526.777	10549.012	10398.754	10326.017	10261.693	10136.497	10261.574	9961.8899	10240.919	9902.1407	9896.9994
30.0	African_Elephant_D	26697.676	26869.955	27227.902	27368.832	27595.214	27901.93	27997.679	28085.198	28535.242	28587.153	28781.758	28911.249	29201.353	29318.097	29291.834	29329.362	29633.687	29922.328	30046.439	30418.43	30683.009	30957.487	31015.736	31343.16	31598.989	31712.636	31708.03	31905.252	32011.298	31994.428	32216.106	32370.143	32509.705	32615.483	32428.137	32353.93	32752.496	32402.127	32122.448	32113.577	32091.84	31942.008	31975.095	31677.661	31610.551	31659.485	31430.847	31285.639
30.0	African_Elephant_D	29214.207	29233.132	29733.764	29915.788	30171.011	30438.207	30972.76	31301.852	31485.603	32053.213	32095.431	32414.497	33004.969	33443.765	33545.226	33560.244	34124.605	34539.968	34414.721	34804.945	34970.873	35384.505	35782.065	36076.131	36004.324	36410.77	36460.252	36854.096	36779.767	37239.779	37297.409	37496.691	37592.604	37837.718	37698.234	37708.042	37531.997	37304.689	37382.931	37443.045	37236.179	36849.569	36825.903	36497.396	36075.711	36163.795	35580.779	35928.041
31.0	African_Elephant_SA	31057.623	31268.641	31619.425	31766.915	32077.813	32387.378	32728.419	33084.354	33147.87	33642.94	33773.244	34234.822	34305.938	34511.717	34709.819	34821.97	35441.153	35597.562	35970.378	35541.685	36120.343	36559.207	36590.003	36775.082	37123.245	37329.793	37763.713	37570.433	37715.888	37876.865	38287.883	38588.656	38569.757	38619.549	38613.023	38330.973	38419.891	38450.431	38036.042	37771.072	37362.882	37391.549	37265.384	37260.252	37443.385	37178.078	36753.359	36961.751
2.0	Mammoth 2	34041.543	34005.45	34268.48	34491.166	34365.923	34477.852	34893.549	35112.547	35222.543	35006.883	34890.684	35030.408	35098.621	35384.929	35540.563	35288.605	35468.356	35573.011	35604.713	36050.158	36290.286	36457.301	36521.043	36826.039	37156.446	37320.347	37465.164	37353.27	37849.318	38142.636	38039.098	37817.847	37658.812	37619.325	37576.364	37334.007	37375.796	37861.274	37723.135	37322.718	37226.372	37312.208	37351.599	37702.342	37313.968	37449.102	37420.388	37145.132
7.0	Mammoth 7	47188.723	47646.14	48468.274	48287.276	48126.081	48284.753	48264.984	47799.306	47455.053	47524.215	47061.736	47269.948	47439.505	47550.505	47547.716	47628.453	48030.431	47768.909	48146.247	48412.733	48560.575	48948.897	49198.536	49564.561	49837.37	49846.787	50216.594	49859.827	49926.065	50077.75	50252.711	50097.973	50136.823	50303.637	50227.668	50020.839	49801.68	50253.049	50441.193	50411.024	50510.83	50619.745	50460.02	50575.961	50092.645	50571.434	50603.761	50532.86
32.0	African_Elephant_SB	21486.135	21470.087	22029.689	22510.276	22493.702	22821.645	23353.211	23563.946	23751.949	24142.13	24237.801	24575.708	24888.828	25161.987	25624.835	25762.053	25972.405	26290.476	26359.58	26768.797	26746.684	27091.794	27429.745	27593.606	27773.018	27834.956	28187.297	28439.123	28485.513	28462.267	28863.62	28937.427	28902.387	29202.701	29256.013	29168.731	28975.599	28919.857	28678.511	28639.186	28413.728	28326.421	28028.571	28045.132	27579.124	27260.961	27439.775	27318.044
2.0	Mammoth 2	47425.113	47356.91	47912.841	47963.185	47633.882	48038.523	48470.743	48488.847	48233.828	48422.212	48651.554	48636.862	48825.158	48503.622	48447.398	48548.052	48348.31	48690.561	48894.498	48569.215	48979.507	49514.883	49902.484	50224.812	50366.64	50535.002	50940.172	51669.316	51531.177	51848.232	52098.85	51645.618	51574.009	51547.574	51247.808	51403.67	51786.82	51762.824	51660.901	51311.682	51413.415	51643.876	51386.698	51203.416	51188.186	51019.4	51037.891	51186.646
14.0	Mammoth_Q16453	29387.766	29340.14	29545.925	29430.701	29339.885	29641.361	29888.055	30112.037	29860.512	30029.242	30071.081	29946.3	30117.707	30154.412	30312.297	30407.017	30315.763	30210.335	30716.636	30746.988	31082.844	31332.998	31460.475	31624.116	31950.041	31948.401	32062.413	31979.543	32211.082	32105.748	32438.131	32459.379	32519.226	32343.679	32230.18	32343.221	32046.282	32514.456	32368.637	32209.069	32160.778	32196.963	32150.4	32043.528	32126.336	31542.861	32010.399	32151.084
14.0	Mammoth_Q16453	31627.779	31519.208	31774.515	31889.002	31848.967	32044.179	32398.892	32235.606	32404.442	32443.071	32369.774	32319.028	32436.642	32580.077	32709.899	32657.892	32787.986	32842.7	32844.95	32888.959	33417.025	33706.567	33609.176	33848.634	34054.52	34290.699	34204.181	34355.917	34605.41	34675.997	34847.116	34454.542	34678.795	35049.094	35013.9	34783.211	34422.691	34616.66	34777.937	34460.121	34552.246	34444.102	34522.58	34655.501	34404.939	34591.501	34411.455	34614.031
2.0	Mammoth 2	23579.971	23670.637	23979.67	24169.359	24291.417	24503.207	24687.504	24654.933	24854.144	25135.812	25201.542	25231.922	25217.527	25303.67	25556.648	25439.085	25578.068	25880.267	26064.765	26200.956	26569.631	26855.876	26758.287	26974.845	27160.418	27209.988	27321.894	27673.746	27706.411	27876.126	27959.414	27862.212	27659.291	27755.133	27601.318	27653.267	27442.236	27662.96	27441.239	27528.891	27430.678	27650.394	27729.124	27580.756	27226.485	26792.95	27268.553	26944.861
2.0	Mammoth 2	16132.188	16253.845	16569.77	16527.553	16685.674	16993.587	17300.36	17346.375	17593.613	18010.162	17909.132	18219.453	18322.593	18511.765	18772.218	18909.79	19075.285	19109.779	19180.874	19335.774	19656.771	19771.449	20033.804	20284.325	20128.578	20255.063	20599.215	20719.702	20784.304	21014.484	21121.751	21096.549	21026.667	21222.69	20995.768	21069.115	20783.476	20872.429	20876.59	20625.106	20589.24	20386.842	20428.009	20319.542	20376.233	20174.614	19906.477	19931.845
4.0	Mammoth 4	5540.3662	5635.199	5624.0137	5726.753	5812.6689	5856.2385	5840.7098	5860.1557	6186.4963	6025.7979	6229.7509	6245.3642	6338.0272	6381.0108	6462.9078	6548.5409	6682.5716	6747.8803	6705.0929	6797.2533	6933.3116	6985.6162	6987.5285	7058.6888	7238.9775	7161.6027	7195.3164	7375.3859	7387.5515	7482.1065	7390.2565	7349.5646	7457.1043	7556.0569	7544.3998	7523.3584	7346.6087	7382.6742	7295.391	7305.6737	7282.9632	7318.9015	7264.1318	7313.0284	7179.855	6995.6454	6994.7377	7058.5892
13.0	Mammoth_Q12381	16261.128	16473.102	16338.06	16237.711	16414.054	16453.788	16246.749	16533.072	16521.211	16302.695	16448.127	16418.621	16336.415	16233.688	16245.607	16276.552	16323.962	16494.883	16304.154	16476.588	16484.495	16534.286	16609.164	16925.171	16922.079	16793.793	16891.732	17037.865	17150.373	17221.168	17144.621	17048.04	17082.863	17153.245	17006.026	16992.344	17171.018	17083.678	17206.784	17184.239	17210.378	17237.04	17185.805	17189.666	17099.911	17086.321	17220.272	17364.226
24.0	Asian_Elephant_LM89	9054.4033	9143.8162	9345.9107	9392.5791	9507.2658	9711.951	10002.309	9944.7051	10322.181	10537.707	10543.675	10824.395	10836.641	11074.243	11320.471	11420.947	11593.611	11799.06	11854.469	12063.855	11939.064	12006.124	11969.966	12113.287	12330.53	12412.465	12417.208	12700.066	12681.945	13080.95	13134.864	13187.493	13186.939	13341.198	13279.154	13408.245	13300.968	13142.278	13332.483	13176.613	12927.736	12860.064	12740.352	12673.498	12581.906	12515.13	12313.101	12321.888
7.0	Mammoth 7	78396.648	78873.383	79342.237	79033.98	79116.081	79578.22	79833.762	79801.958	80226.188	79236.291	80200.619	79582.427	79339.462	79353.87	79576.935	79320.769	79169.912	79380.727	79179.139	79384.188	80161.409	81107.828	81415.58	82149.703	82247.02	82290.969	82392.467	83062.116	82932.836	83486.728	83906.179	83526.028	83391.719	83114.058	83669.027	83173.576	82764.352	83574.583	83350.196	83202.594	83098.159	83247.973	83090.751	83681.784	82916.327	83399.462	82858.908	83502.68
17.0	Asian_Elephant_44_3_213	27000.113	27188.707	27375.747	27574.186	27620.168	28074.942	28467.369	28536.657	28614.54	28855.041	29193.788	29107.998	29130.358	29400.035	29450.235	29600.893	29877.845	29949.804	30162.688	29774.786	29907.033	29784.584	30098.384	30191.688	30285.851	30636.242	30415.624	30800.798	30743.739	31035.611	31186.83	31115.342	31282.273	31590.827	31573.83	31903.608	31445.324	31278.281	31055.634	31170.644	31251.272	31160.715	30870.593	30993.08	30878.046	30919.074	30599.906	30848.881
31.0	African_Elephant_SA	22493.256	22508.917	22903.934	23220.245	23412.67	23577.595	24083.787	24325.892	24212.872	24408.294	24846.583	24966.862	25181.418	25468.273	25842.444	26131.69	26257.383	26570.884	26476.704	26685.106	26963.119	27374.348	27362.37	27671.713	28020.382	28352.071	28103.067	28337.058	28244.908	28696.485	28722.328	28772.032	28997.63	28998.194	29052.204	28955.743	29170.016	28986.147	28816.49	28596.797	28414.77	28105.181	28016.536	28071.529	27850.402	27749.9	27406.342	27321.414
1.0	Mammoth 1	18446.652	18503.318	18906.347	18844.6	18813.593	18896.02	18906.684	19252.004	19220.05	19369.768	19420.162	19451.438	19389.584	19326.097	19613.6	19658.236	19699.622	19989.691	20018.135	20074.353	20362.089	20481.35	20477.069	20602.54	20759.417	20866.036	20841.991	21011.374	21274.027	21362.906	21378.665	21335.717	21291.988	21124.281	21143.83	21207.818	21123.059	21333.546	21154.353	21096.049	21112.414	20961.791	21026.636	20945.034	20898.863	20989.198	20753.779	20885.496
33.0	African_Elephant_SC	18982.35	18863.967	19435.247	19622.139	19840.809	20128.33	20123.863	20662.765	20749.633	21046.379	21469.497	21503.601	21772.974	22012.729	22183.687	22324.216	22894.187	22827.151	23132.811	23021.751	23333.035	23597.908	23950.812	24015.36	24138.523	24290.447	24323.621	24647.014	24852.699	24888.268	24933.838	25199.835	25326.237	25411.058	25210.088	25402.125	25271.027	25247.355	24972.832	24828.602	24652.525	24418.473	24368.845	24029.635	23837.524	23954.281	24154.51	23729.515
1.0	Mammoth 1	35014.219	34978.575	35317.113	35690.808	35509.425	35716.652	35854.674	36007.418	36161.27	35816.84	35839.87	35935.244	36210.312	36395.673	36196.865	36383.44	36250.143	36741.132	36238.539	36630.248	36842.931	37288.936	37543.569	37923.217	37999.577	38052.429	38492.55	38685.145	38618.971	38944.861	38979.441	38854.297	38700.898	38682.837	38690.075	38506.08	38904.124	38862.711	38685.462	38784.478	38831.87	38534.985	38430.588	38673.105	38515.946	38493.52	38363.635	38546.198
15.0	Mammoth_R353	31028.912	31241.181	31285.762	31271.592	31234.09	31174.829	31541.635	31620.913	31394.755	31250.922	31141.883	31015.521	30855.939	31109.218	31448.665	31009.45	31071.666	31338.361	31016.387	31218.8	31441.102	31454.927	31734.255	31869.936	31934.778	32119.209	32057.374	32242.15	32295.328	32055.049	32542.294	32566.837	32527.908	32526.412	32440.757	32406.211	32525.347	32604.042	32294.168	32293.803	32250.892	32461.692	32632.043	32659.168	32819.496	32446.375	32308.803	32321.045
36.0	Elephant_Unknown_Sheffield_Polished	4115.1719	4184.1176	4460.2585	4565.4171	4735.9716	4935.4462	5117.5653	5245.1645	5339.5333	5603.4801	5831.061	5980.818	6216.0015	6410.1957	6663.6489	6822.759	6923.6447	7104.8586	7295.7592	7299.6952	7416.8413	7504.755	7719.7651	7840.1739	7953.0172	7896.6073	8008.5286	8335.012	8284.4987	8546.6361	8646.3061	8662.2552	8706.3043	8850.0804	8755.1625	8788.9131	8705.2159	8663.1883	8634.0879	8411.1643	8240.8673	8229.7908	7978.3362	7867.8142	7986.7149	7949.8416	7684.7404	7551.5011
37.0	Elephant_Unknown_Sheffield_Unpolished1	16223.568	16372.422	16715.072	16932.567	17038.888	17242.198	17385.283	17582.12	17906.861	17836.543	18230.643	18632.76	18490.461	18783.316	18871.856	19087.226	19496.041	19600.075	19742.558	19973.206	20096.871	20043.08	20072.976	20475.102	20576.164	20827.411	20769.404	20963.867	21008.234	21191.154	21285.825	21451.72	21491.399	21417.751	21777.04	21363.291	21570.756	21397.352	21308.289	21368.197	21388.352	21097.074	20676.298	20783.872	20835.522	20632.389	20466.004	20288.242
31.0	African_Elephant_SA	25471.279	25585.622	25585.924	25835.351	25959.148	26041.452	26334.884	26426.181	26892.903	26908.394	26997.771	27305.239	27501.162	27669.201	27861.937	28196.745	28197.687	28505.528	28733.551	28467.342	28517.729	28944.463	28971.374	29197.334	29543.893	29766.762	29671.9	29817.737	29765.139	29957.481	30273.148	30387.826	30398.986	30675.371	30579.335	30513.953	30495.886	30566.589	30364.673	30140.819	30006.406	29970.054	29889.559	29857.695	29523.122	29222.711	29196.909	29264.964
29.0	African_Elephant_C	22228.09	22451.765	22766.666	22838.889	23180.163	23410.466	23653.385	24241.44	24294.807	24558.421	24914.635	24951.829	25308.627	25514.184	25661.765	26021.678	26130.697	26397.301	26664.319	26532.138	27054.567	27369.137	27701.872	27894.428	28034.994	27979.123	28239.009	28055.178	28386.811	28439.476	28443.857	28775.403	28844.143	28916.267	29193.41	29118.427	28878.515	28803.136	28780.154	28642.302	28331.928	28198.228	27941.9	27882.545	27765.303	27618.12	27702.426	27658.242
31.0	African_Elephant_SA	28798.609	29147.958	29161.458	29309.341	29742.679	30184.057	30715.849	30932.007	31147.697	31381.765	31678.584	32112.689	32645.486	32715.357	32844.5	33303.295	33549.223	33891.404	33765.186	34368.81	34235.181	34641.135	35395.272	35578.974	35543.341	35586.23	35807.294	35906.057	36359.277	36651.319	36597.163	36636.662	36731.134	36967.853	36997.092	36932.737	36776.062	36445.643	36467.397	36479.113	36248.84	35986.859	35808.045	35866.032	35518.943	35325.38	35367.166	35355.273
31.0	African_Elephant_SA	5109.5542	5160.557	5193.9069	5239.6692	5169.7574	5194.6525	5327.82	5314.8642	5361.7521	5385.5578	5378.8496	5361.2146	5471.5388	5397.1481	5448.8069	5455.6709	5489.1721	5565.4915	5548.0201	5683.5156	5567.4677	5540.9676	5570.9573	5588.2956	5677.3875	5736.7424	5885.6309	5867.6316	5724.9241	5732.2009	5677.1394	5684.2012	5724.6595	5826.1151	5769.163	5748.9947	5794.7957	5857.7821	5764.0288	5789.0325	5850.0452	5799.5448	5715.1457	5747.1172	5704.923	5750.795	5717.6495	5723.6372
36.0	Elephant_Unknown_Sheffield_Polished	5520.042	5713.8307	5905.8764	6073.3129	6316.7417	6420.4631	6529.6223	6860.9075	7273.1646	7268.3747	7549.2434	7886.2325	7963.8203	8111.3157	8463.1476	8593.527	8714.6446	8959.2793	9003.4583	9337.5788	9382.8825	9456.151	9626.9164	9843.3482	9904.5076	10244.826	10338.012	10394.652	10445.706	10577.114	10681.412	10919.152	10955.988	11034.605	11001.698	10943.534	10818.591	10919.755	10931.717	10535.553	10350.208	10205.911	10121.089	10061.202	9869.9867	9717.9611	9724.2135	9411.3016
37.0	Elephant_Unknown_Sheffield_Unpolished1	23314.209	23732.302	23716.875	24085.07	24525.873	24583.504	24917.363	25351.042	25651.605	25726.786	25997.203	26480.903	26775.196	26809.749	26940.873	26997.782	27114.13	27650.1	27586.842	27958.423	28046.841	28291.665	28418.114	28681.329	28832.833	29496.618	29305.208	29319.828	29243.214	29614.584	29768.656	30143.5	30097.207	30215.248	30222.76	29965.708	30239.947	30111.071	29811.259	29742.657	29389.321	29375.017	29263.169	29154.591	29126.509	29036.245	28615.339	28691.544
13.0	Mammoth_Q12381	17476.699	17565.037	17420.373	17505.991	17568.111	17466.861	17571.736	17486.555	17531.983	17278.41	17443.864	17267.259	17089.782	17137.323	17265.57	17346.664	17317.603	17631.219	17372.009	17521.202	17379.287	17673.885	17613.125	17635.867	17724.181	17844.284	17822.937	18000.666	18074.504	18041.105	18122.897	17960.833	17972.24	18031.429	18196.062	18028.37	18110.31	18219.401	18340.773	18493.76	18190.215	18160.655	18221.679	18180.709	17990.753	18080.775	18169.504	18110.165
4.0	Mammoth 4	14897.543	15002.759	15222.985	15290.369	15381.549	15477.005	15593.713	15706.643	15796.829	15801.822	15722.415	15884.189	15808.704	16070.026	16256.487	16289.373	16565.82	17045.664	17016.331	17036.249	17273.924	17473.122	17652.341	17772.428	17819.882	17832.641	18209.887	18305.706	18315.743	18542.192	18493.899	18480.278	18575.589	18473.514	18497.413	18254.226	18568.244	18498.079	18337.633	18245.484	18278.712	18238.824	18269.048	18131.307	17897.752	17933.902	17830.469	17689.12
32.0	African_Elephant_SB	20104.209	20309.1	20630.4	20887.866	21229.183	21653.507	21775.236	22068.237	22374.686	22542.754	23179.642	23392.638	23603.349	23728.128	24104.21	24275.307	24614.415	24879.57	24905.5	24969.063	25380.27	25501.427	25691.858	26104.057	26335.037	26467.278	26673.91	26615.393	26926.274	27035.357	27315.544	27250.454	27324.18	27418.919	27432.48	27302.415	27336.703	27294.104	26999.413	26841.791	26845.101	26651.039	26227.264	26363.342	26119.869	26026.316	25758.216	25732.719
20.0	Asian_Elephant_Eagle	46329.348	46666.816	46997.734	47332.978	47541.631	47487.712	48151.687	48072.183	48416.404	48704.705	49017.982	48902.408	49013.893	48997.144	49217.259	49656.566	49786.909	49706.281	49179.651	49421.857	49324.256	49292.215	49470.21	49469.458	49597.34	50376.258	50338.843	50926.756	50931.949	50807.135	50780.895	51052.973	50897.036	50893.456	51437.847	51273.31	51410.601	50911.711	50875.123	50675.54	50841.32	50593.264	50363.94	50475.646	50241.585	50491.154	50215.296	50480.631
16.0	Asian_Elephant	29728.703	29890.298	30208.606	30377.175	31073.269	31551.035	31501.107	31816.262	32123.012	32564.165	32816.34	32939.345	33097.689	33467.328	33818.265	34210.206	34313.963	35013.343	34963.017	35118.117	35412.164	35816.682	36173.015	36570.586	36479.279	36603.562	36686.575	37257.092	37179.767	37237.781	37562.723	37670.394	37520.037	37686.243	37597.417	37365.65	37817.232	37649.089	37439.369	37267.227	37074.165	36966.659	36771.264	36754.991	36475.438	36514.448	36395.801	36395.402
28.0	African_Elephant_B	18862.451	18612.121	19051.29	19255.35	19382.262	19661.155	20035.8	20327.083	20650.924	20647.809	20898.044	21147.207	21437.538	21628.771	21659.244	22050.889	22160.321	22649.197	22448.519	22747.042	22902.015	23379.102	23400.016	23504.699	23732.417	23833.004	24182.661	24136.795	24238.223	24512.044	24503.747	24684.097	24793.077	24796.581	24722.285	24875.035	24520.911	24522.501	24302.203	24307.689	24220.317	24000.084	23772.953	23592.187	23668.854	23551.5	23477.208	23455.365
4.0	Mammoth 4	5502.1216	5674.0067	5733.5954	5889.6818	5834.3085	6017.0791	6137.7236	6272.0564	6217.9667	6526.3112	6553.5633	6644.2271	6752.6701	6684.9129	6638.9368	6895.6969	6992.1193	7039.7962	7254.289	7302.1491	7533.5979	7587.646	7586.6087	7658.7089	7741.7205	7787.4545	7915.0021	7786.4347	8063.0496	8131.8675	8192.2402	8066.4241	8081.7095	8140.7077	8139.5677	8001.5148	8171.4738	7990.9918	8003.1098	7961.1167	7916.3429	7941.1182	7823.4907	7894.4511	7887.6466	7777.6707	7509.0474	7544.0101
4.0	Mammoth 4	12600.317	12857.434	12962.205	12969.806	13034.55	13164.577	13418.459	13530.466	13553.986	13560.929	13811.005	13896.526	14145.426	14202.542	14231.314	14323.547	14617.348	14540.333	14621.346	14820.876	15045.291	15303.182	15390.825	15382.176	15438.927	15541.175	15826.398	15770.464	16000.535	16033.104	16130.856	16116.849	16120.319	16183.906	15958.129	16043.725	16061.555	16061.588	16014.636	15937.103	15877.955	15847.022	15796.382	15642.438	15399.488	15448.141	15445.401	15452.265
31.0	African_Elephant_SA	5372.1709	5341.2819	5351.571	5344.0014	5365.0625	5402.9269	5505.7813	5587.1575	5600.1957	5635.5416	5667.5251	5498.9374	5617.804	5596.6093	5670.7795	5675.2848	5812.0187	5871.9415	5731.6622	5726.452	5762.2212	5761.3805	5782.8916	5750.0401	5917.4132	5887.5451	5874.2981	5906.8358	5838.1268	6020.2568	6089.5278	6039.1082	6021.2869	6054.4724	6034.0346	6036.5549	6040.3466	6070.6978	6046.5644	6027.3211	5976.9046	5934.7616	5970.9759	6092.5937	5924.0765	5931.1063	5992.7753	5976.231
24.0	Asian_Elephant_LM89	14688.877	14899.722	15125.348	15289.605	15471.657	15622.542	15853.547	15806.591	16244.269	16470.695	16595.367	16508.855	16721.605	16828.756	16842.077	17035.932	17144.131	17411.55	17517.534	17561.865	17340.041	17373.909	17515.596	17631.257	17831.413	17999.847	17797.527	18398.288	18526.511	18551.321	18666.845	18687.685	18736.726	18850.426	18823.878	18817.598	18657.171	18803.111	18654.321	18599.589	18420.336	18443.239	18334.756	18287.036	18202.571	18282.813	17853.977	17972.248
31.0	African_Elephant_SA	31990.807	32424.646	32560.211	33021.736	33577.293	33946.421	34054.266	34353.479	34964.089	35007.127	35537.125	35702.893	35869.873	36259.632	36749.756	37050.724	37550.305	37820.67	37918.288	38289.195	38630.566	38793.122	38810.616	39323.556	39701.409	39808.414	39946.622	40333.232	40442.855	40744.864	40877.921	40875.374	40945.366	40992.051	41104.574	40603.506	41200.613	41091.845	40891.484	40576.19	40674.118	40649.947	40179.059	40124.039	39855.262	39746.552	39831.981	39855.626
10.0	Mammoth_Q9171	132617.0	132867.33	133127.64	132615.69	133154.15	133177.94	133381.86	133384.87	133447.85	132341.05	133368.67	132332.03	131658.61	131540.71	131926.72	131997.18	132153.88	131885.5	131873.99	131977.75	132739.33	133939.43	134553.72	135603.61	135832.81	135413.63	135871.65	136982.62	136898.72	137367.5	138126.87	138190.32	138077.3	137177.83	137141.38	137454.46	137486.28	137783.8	137861.6	137551.21	137625.81	138245.49	137999.39	137888.31	137943.5	137788.71	137762.96	138281.48
27.0	African_Elephant_A	29441.027	29403.855	29853.52	30086.245	30280.291	30480.282	31163.949	31245.959	31454.168	31680.093	31765.765	32149.68	32553.723	32919.779	33251.569	33403.947	33683.952	34005.941	33781.804	34112.604	34288.72	34802.954	35173.308	35393.695	35676.787	35757.556	35862.979	36193.142	36263.227	36337.18	36761.444	37097.826	37162.025	36900.535	36789.829	37042.567	36788.245	36980.124	36654.422	36489.246	36347.111	36381.048	36133.438	36048.324	35660.322	35575.91	35451.708	35407.765
38.0	Elephant_Unknown_Sheffield_Unpolished2	5517.4922	5677.1881	5788.8225	6055.6861	6235.5527	6379.4691	6588.2797	6814.5859	6871.5201	7242.5687	7419.3191	7582.8735	7820.1463	8055.4048	8260.8071	8445.6433	8621.9408	8899.2605	9089.8567	9094.3374	9328.2191	9299.0276	9370.2221	9617.6114	9806.7584	9910.3271	9974.3469	10054.478	10120.492	10341.788	10378.266	10471.049	10476.231	10579.913	10739.656	10599.411	10504.925	10361.298	10271.361	10311.082	10096.723	9979.7959	9871.5577	9659.2455	9650.2969	9459.0341	9377.4555	9263.0624
5.0	Mammoth 5	23301.154	23236.581	23563.863	23555.256	23556.798	23809.719	24047.454	23940.365	23976.897	23781.871	23819.394	23925.336	23968.879	23767.136	23636.994	23764.412	23888.963	23765.131	23854.767	24212.551	24594.375	24716.505	24815.136	24843.58	24885.984	24985.157	25178.125	25236.934	25186.156	25358.987	25046.659	24845.887	25045.923	25019.644	25021.467	25086.402	25214.312	25055.031	25405.965	25239.441	25198.076	25409.791	25364.664	25271.571	25103.57	25248.134	25386.73	25244.569
3.0	Mammoth 3	22816.855	22757.345	22701.273	23003.47	23119.074	23432.205	23754.751	23887.75	24261.756	24120.326	24404.373	24435.048	24790.964	24939.306	25019.001	24697.154	24842.496	24889.116	24775.362	25082.217	25448.002	25641.712	25412.971	25568.581	25690.713	26150.138	26478.304	26338.689	26495.757	26664.961	26759.135	26739.331	26884.824	27257.817	26861.642	26986.373	26923.655	26823.461	26785.19	26642.961	26669.568	26549.174	26331.061	26326.45	26383.26	25967.229	25884.687	25991.122
21.0	Asian_Elephant_LadyBasketRose	25211.016	25281.017	25455.767	25559.333	25877.155	26103.425	26126.905	26354.381	26801.354	27030.375	27171.763	27383.007	27228.286	27377.698	27608.412	27820.481	27543.811	27797.501	27873.335	28123.342	28122.341	27871.254	27695.205	27999.424	28294.027	28458.709	28928.033	28844.927	29083.005	29253.278	29156.402	29314.218	29451.119	29501.674	29630.098	29535.031	29530.539	29485.225	29505.106	29251.767	29267.29	29198.806	28933.557	28852.164	28877.689	29080.999	29073.809	28644.297
3.0	Mammoth 3	17526.322	17364.301	17576.896	17456.324	17731.126	17974.81	18400.705	18692.318	18772.502	19064.165	19160.488	19200.984	19422.937	19828.276	19892.014	19994.577	20021.983	19936.336	19928.247	20216.159	20610.551	20727.476	20771.224	20816.418	20836.702	20927.003	21196.903	21220.163	21552.886	21714.053	21957.551	21742.096	21815.984	22001.019	21912.917	21920.108	21760.339	21751.463	21751.531	21747.587	21629.664	21440.089	21295.77	21400.677	20887.305	20709.329	21102.705	20941.908
24.0	Asian_Elephant_LM89	50001.551	50056.125	50175.996	50629.941	51125.991	51382.025	51531.248	51598.095	52165.583	52386.313	52281.842	52654.261	52704.152	52748.131	52634.748	52598.199	52675.442	52802.508	53395.633	53166.027	53110.042	52598.204	52650.556	52548.883	52860.954	53128.448	53770.129	53707.872	54288.838	54591.579	54526.712	54822.785	54688.034	54623.771	54355.456	54950.691	55095.67	55302.145	54918.533	54890.001	54761.498	54870.997	54574.592	54617.535	54749.034	54480.38	54835.951	55170.952
6.0	Mammoth 6	49544.59	49707.96	49706.903	49853.806	49873.643	50011.04	50260.341	50267.856	50430.104	50404.215	50350.79	50320.855	50826.062	50593.033	50728.0	50632.154	50886.962	50796.312	50582.933	50935.647	51327.423	52059.698	52139.366	52307.097	52680.24	52615.163	52165.384	52616.356	52452.913	53002.184	53374.703	53513.153	53288.344	53007.323	53034.794	52653.832	52992.508	52950.03	53110.699	52665.547	52678.485	52823.418	52762.352	52986.018	52885.817	53148.1	52931.699	53117.102
37.0	Elephant_Unknown_Sheffield_Unpolished1	19339.27	19622.47	20013.588	20149.156	20525.963	20818.507	20908.325	21370.416	21954.726	21953.621	22158.07	22464.239	22937.152	23406.035	23604.807	23893.635	24164.627	24492.962	24464.677	24963.372	25147.692	25297.966	25365.761	25615.29	25877.031	26133.042	26281.555	26498.421	26661.359	26584.999	26957.716	27189.604	27380.647	27456.075	27451.415	27458.188	27180.358	27210.98	26786.283	26795.237	26632.86	26305.887	26191.935	26166.048	25874.963	25626.113	25467.335	25420.187
37.0	Elephant_Unknown_Sheffield_Unpolished1	18640.658	18733.162	18894.343	19344.189	19618.509	19949.232	20245.629	20989.94	21249.821	21505.519	21616.997	22024.124	22423.063	22827.682	23055.318	23274.471	23692.618	23855.516	24317.798	24493.722	24403.012	24830.213	25231.785	25483.508	25672.918	25979.119	26100.662	26279.407	26418.252	26621.175	26853.463	26979.273	27118.985	27266.126	27467.794	27129.839	26963.072	26854.674	26698.828	26607.266	26432.235	26068.727	25803.846	25698.855	25472.421	25264.495	25090.879	25201.338
13.0	Mammoth_Q12381	18597.98	18425.963	18592.958	18789.182	18851.382	18743.846	18594.488	18481.286	18625.03	18735.196	18996.601	18543.346	18533.562	18511.847	18748.527	18661.956	18415.02	18587.246	18475.485	18494.606	18780.556	18987.124	18853.288	19027.973	19144.477	19035.71	19322.123	19189.351	19396.197	19363.903	19515.073	19448.204	19530.778	19573.895	19467.774	19450.61	19211.373	19621.114	19724.975	19551.802	19600.009	19318.434	19514.802	19598.583	19394.782	19562.423	19421.949	19598.84
3.0	Mammoth 3	24701.051	25216.888	25492.77	25552.358	25735.362	25816.923	26386.077	26473.314	26448.273	26551.74	26812.196	27078.229	27111.593	27234.222	27244.326	27242.253	27050.716	26838.523	27274.153	27266.221	27487.64	27636.667	27627.245	27798.711	27987.056	28046.742	28157.781	28707.859	28667.657	28698.131	29002.748	28887.603	28750.808	29104.532	28936.888	28784.868	28702.718	28516.794	28568.4	28648.934	28599.329	28656.488	28476.739	28188.544	28117.407	28124.336	28337.067	28297.719
5.0	Mammoth 5	38086.512	38239.473	37742.122	37942.317	38137.713	38174.26	38201.509	37739.269	38127.629	37971.209	38128.324	37911.038	37962.169	37965.601	38281.151	38179.193	38324.837	38438.558	38890.873	39421.777	39464.793	39724.845	39897.71	40234.356	40530.125	40339.884	40024.832	40199.477	39726.011	39720.707	39894.237	40014.527	40066.848	40411.011	40159.594	40057.486	40338.617	40195.072	40605.944	40290.087	40435.25	40393.765	40510.021	40543.724	40494.796	40433.03	40577.233	40958.281
7.0	Mammoth 7	86790.375	86841.474	87374.146	87427.898	87089.93	87511.032	87736.414	87798.446	87474.484	87815.109	87781.657	87746.535	86891.327	86144.837	86211.183	85911.936	85717.418	86285.62	86210.223	86906.146	87294.249	87928.454	88586.642	89245.737	89847.088	89471.723	90106.766	90771.595	91297.478	91598.442	91765.592	91752.842	91304.574	91408.526	90932.541	91156.118	91668.092	91854.067	91654.915	91361.306	91352.473	91135.746	91359.979	92021.676	91392.261	91484.656	91650.776	91842.086
15.0	Mammoth_R353	59583.363	58789.259	59229.02	58912.773	59521.22	59716.226	59958.998	60169.817	60327.903	60076.647	59802.797	59876.65	59978.277	59863.265	59949.251	59749.57	59904.792	59617.848	59509.623	59660.791	60080.443	60677.495	60894.255	61397.136	61430.45	61475.86	61604.796	62171.408	62871.264	63055.926	63174.867	62618.278	62613.685	62287.341	62586.6	62805.045	62657.821	62589.272	62697.098	63099.901	62959.982	62845.485	62316.844	62866.183	62145.172	62211.345	63126.922	62558.17
8.0	Mammoth 8	46502.902	46606.362	47136.755	47311.333	47591.423	48083.176	48507.66	48267.582	48655.763	48387.348	48861.553	48865.936	48917.986	48724.112	48881.166	48834.309	48691.313	49490.239	49214.148	49721.778	50152.723	50532.433	50672.519	51265.021	51519.431	51860.293	52297.579	52427.357	52436.379	52338.9	52242.575	52363.182	52119.633	51941.261	52140.187	52299.61	52306.942	52428.304	52317.949	52305.335	52456.478	52493.604	52170.772	52216.179	51769.934	51914.017	51788.006	52227.395
13.0	Mammoth_Q12381	20440.449	20513.519	20863.46	20704.033	20784.755	20817.433	20774.919	20842.565	20977.637	20662.373	20735.257	20748.247	20663.399	20612.104	20611.722	20468.076	20698.318	20808.066	20464.045	20429.271	20834.563	21127.984	21120.556	21113.652	21312.582	21340.843	21398.408	21465.23	21335.764	21380.338	21376.152	21396.087	21489.196	21580.747	21512.936	21379.455	21649.93	21457.438	21490.405	21668.622	21533.256	21699.035	21678.22	21798.18	21496.297	21322.029	21480.208	21739.667
22.0	Asian_Elephant_LadyRose_1	79827.664	80581.134	80734.435	80915.125	81237.61	81774.519	82453.188	82355.215	83617.934	83969.159	84012.931	83520.248	83748.231	83978.562	84498.196	84513.687	84256.712	84386.497	84810.089	84275.65	84458.683	83947.576	84052.752	84247.578	84612.877	84942.315	84936.571	85765.362	85847.981	86071.692	86492.919	86896.647	87197.062	87369.919	86992.234	87002.666	87177.32	86924.798	86770.502	86003.249	86053.007	86257.244	86331.084	85702.176	85924.378	86483.378	85905.507	86006.566
3.0	Mammoth 3	27018.686	27162.888	27424.651	27584.309	27721.395	28114.422	28460.712	28818.355	28872.978	29184.761	29261.107	29074.103	29405.405	29591.352	29631.943	29533.256	29598.209	29558.731	29595.085	29749.021	29813.958	29738.447	29814.247	29965.426	30012.688	30219.107	30084.358	30612.251	30794.215	31119.234	31449.979	31090.437	30872.664	31260.529	31260.605	31082.647	30904.456	31217.662	31063.819	30788.666	31018.412	30911.548	30689.907	30588.955	30387.524	30535.964	30414.712	30732.316
13.0	Mammoth_Q12381	18738.141	18761.145	19003.372	19008.478	19199.943	18993.344	18894.318	19073.758	18839.201	18994.108	18715.878	18946.282	18553.539	18885.93	18886.422	18780.089	18930.464	19159.478	18827.082	18854.742	19167.242	19202.512	19280.753	19233.309	19330.191	19406.527	19686.427	19674.521	19522.834	19507.405	19809.075	19852.542	19748.22	19698.187	19583.942	19768.673	19681.886	19916.687	19816.696	19889.821	19907.849	19677.659	19703.677	19954.067	19800.899	19779.642	19848.797	19813.352
32.0	African_Elephant_SB	21442.789	21571.513	21976.162	22132.635	22325.135	22821.33	23044.529	23311.893	23838.521	24068.632	24343.471	24639.036	24757.786	24915.29	25286.449	25594.745	25965.23	26128.699	25941.08	26307.947	26423.607	26457.858	26849.985	27035.103	27189.677	27575.868	27686.436	27801.698	27957.27	28325.695	28487.705	28494.067	28509.527	28654.624	28649.89	28525.442	28593.031	28282.797	28496.782	28267.091	27972.134	27882.608	27713.023	27362.534	27431.968	27238.233	26982.958	26995.595
32.0	African_Elephant_SB	18492.813	19025.212	19188.594	19612.313	19771.239	20052.857	20242.673	20625.822	20748.08	21020.342	21201.926	21684.256	22260.089	22315.493	22393.881	22832.74	22929.989	23000.138	23210.091	23423.298	23570.608	23902.748	23967.137	24525.009	24671.639	24925.202	24874.152	25182.202	25337.29	25422.013	25529.666	25472.243	25550.601	25800.811	25739.016	25709.95	25729.241	25737.733	25348.837	25172.248	25038.135	24870.817	24858.475	24679.657	24592.236	24504.676	24297.094	24136.275
22.0	Asian_Elephant_LadyRose_1	15562.89	15698.041	15770.447	15775.182	15884.853	15931.489	16143.271	16178.534	16392.836	16508.708	16460.304	16399.325	16340.003	16434.487	16459.061	16452.386	16595.716	16875.642	16814.071	16642.763	16545.338	16399.453	16411.949	16663.482	16676.626	16812.759	16933.755	17007.949	17055.401	17211.184	17313.371	17315.262	17270.766	17287.334	17222.48	17187.612	17272.412	17345.239	17254.299	17143.437	17144.945	17128.572	17193.824	17257.917	17033.16	17005.564	17138.838	17292.821
7.0	Mammoth 7	25664.67	25123.871	25610.082	25599.426	25647.978	25436.832	25507.648	25895.231	25728.818	25493.514	25805.279	25694.331	25742.561	25637.318	25693.961	25711.407	25676.868	25717.559	25831.49	26329.945	26612.538	26587.436	26460.866	26545.481	26433.984	26779.171	26536.216	26913.174	26874.53	26966.159	27055.506	27104.851	26915.016	27046.651	26985.799	26490.128	26827.525	27008.205	26941.441	26842.902	26843.149	27029.517	26954.234	26647.61	26710.649	26824.894	27113.345	27130.558
22.0	Asian_Elephant_LadyRose_1	9016.1299	9102.1996	9129.7865	9100.9849	9150.4564	9172.3122	9256.3202	9358.6809	9476.9691	9580.2774	9557.0199	9484.7778	9534.833	9491.3452	9524.2603	9654.111	9719.2755	9620.7286	9688.4252	9704.9892	9806.4577	9707.1091	9702.5571	9682.1376	9786.0176	9903.1064	9934.5493	9988.2578	10046.866	10175.59	10075.225	10142.671	10181.793	10304.462	10260.436	10310.798	10211.958	10264.078	10305.54	10288.325	10239.483	10136.411	10098.457	10164.27	10087.344	9983.39	10113.81	10044.791
31.0	African_Elephant_SA	22625.84	22778.134	23337.23	23617.727	23541.894	23638.998	24119.689	24450.35	24950.959	25349.309	25009.129	25398.733	25660.32	25999.619	26491.945	26560.994	27006.923	27033.932	27316.619	27461.749	27557.642	27606.497	28221.777	28396.397	28527.145	28239.567	28837.858	29015.543	29208.439	29345.968	29702.861	29668.166	29689.055	29902.092	29904.777	29392.33	29708.229	29566.248	29618.823	29327.736	29205.541	28866.962	28659.767	28505.573	28174.438	28283.104	28039.851	28298.448
23.0	Asian_Elephant_LadyWithBasket	25922.01	25994.064	26238.802	26609.121	26951.261	27048.465	27286.959	27640.1	27898.958	27953.543	28272.53	28506.0	28531.773	28599.932	28633.572	29036.438	29179.882	29345.203	29334.669	29412.951	29645.11	29440.389	29420.025	29403.799	29563.415	29859.07	29790.237	30313.751	30429.228	30659.754	30616.463	31118.343	31272.376	31425.472	31278.691	31376.791	31024.413	31146.418	31083.922	30650.841	30533.013	30510.972	30640.019	30677.21	30486.051	30537.689	30512.999	30488.476
17.0	Asian_Elephant_44_3_213	23534.313	23725.892	24181.776	24341.468	24511.56	24748.403	24786.857	25157.341	25488.162	25377.463	25561.941	25694.538	25623.826	25625.101	25824.277	26257.128	26315.6	26503.813	26942.871	26577.703	26639.678	26545.796	26725.164	26624.493	26433.533	26884.699	27101.218	27330.158	27561.448	27764.81	27841.466	27714.506	27732.011	28035.312	28030.364	28102.49	28023.722	27647.725	27997.86	27882.405	27422.971	27201.405	27181.743	27406.214	27274.554	27175.804	27047.037	26954.126
31.0	African_Elephant_SA	18821.721	18855.784	18894.189	19049.378	19148.481	19315.487	19508.185	19623.703	19792.244	19788.673	19995.141	20174.903	20409.032	20335.988	20678.847	20794.403	20839.262	20922.736	20934.545	21181.468	21190.077	21320.035	21358.17	21469.86	21432.718	21996.915	21970.022	21999.637	21976.66	21959.09	22183.45	22253.085	22299.715	22411.897	22500.211	22547.664	22570.101	22378.171	22453.406	22461.17	22411.548	22258.291	22234.835	22064.91	21911.503	21881.876	22106.03	21688.643
12.0	Mammoth_Q9755	137448.7	138098.14	138778.52	138983.04	139144.78	139150.25	139474.11	140036.44	139371.34	138828.72	138023.05	138364.72	137331.2	137338.04	137068.52	136474.07	136695.04	136457.26	135529.98	136064.93	136911.48	137658.63	138566.68	139631.56	140657.69	141602.0	141692.08	141999.66	142382.24	143038.77	142684.59	141960.82	141110.7	141291.82	142423.74	142073.03	142571.0	142498.9	142517.71	142570.42	142839.3	142496.96	142166.79	142795.63	142011.7	142674.89	142215.54	142741.68
24.0	Asian_Elephant_LM89	28666.604	29160.139	29379.343	29664.07	30140.984	30440.811	30527.663	30709.061	31191.244	31629.17	31665.534	31781.059	31805.526	32280.843	32617.097	32724.638	32900.2	32822.418	33146.604	33429.674	33749.468	33390.921	33205.502	33282.113	33506.085	33775.033	33984.764	34423.669	34783.785	34927.998	35054.035	35267.405	35464.05	35501.473	35566.006	35367.609	35715.84	35103.628	34731.233	34828.462	34846.935	34896.43	34386.65	34515.771	34307.939	34190.484	33760.32	34001.237
28.0	African_Elephant_B	69278.586	69220.467	70017.033	70455.176	70251.811	70314.595	70861.896	71141.114	71527.373	71184.685	71720.859	72195.95	72064.592	71937.679	72251.007	72703.144	73210.376	73116.751	73797.212	73857.877	73963.053	74213.058	74834.37	74992.756	74840.146	74818.037	74691.774	74725.866	75724.45	76031.202	76172.576	76215.992	76060.116	76593.523	76475.861	76250.348	76755.788	76168.96	76354.008	76116.866	76237.77	76462.543	76057.054	75807.91	75623.68	75931.731	76253.369	76262.247
36.0	Elephant_Unknown_Sheffield_Polished	4829.0806	5076.1123	5143.4292	5335.1783	5491.5707	5709.0362	5792.0278	6062.5178	6207.2213	6264.2194	6665.1068	6873.3608	6970.8346	7150.2059	7351.1946	7458.7329	7732.6541	7861.3658	8051.4202	8147.8433	8284.6148	8379.3417	8576.0638	8717.7181	8657.6686	8830.7637	8939.022	9153.6087	9273.0823	9192.7731	9365.8016	9503.6746	9565.4519	9714.3311	9718.9542	9558.7156	9668.4928	9499.3608	9420.7292	9338.9533	9164.8161	9060.7169	8882.7957	8707.5137	8874.7926	8421.3095	8538.0724	8300.7587
34.0	African_Elephant_SD	27383.539	27140.194	27644.139	27776.948	28091.755	28292.231	28394.579	28811.692	29055.968	29089.779	28891.97	29223.11	29426.295	29436.405	29570.042	29963.897	30023.993	30242.799	30296.219	30324.35	30312.807	30786.516	30985.952	31278.981	31088.17	31359.717	31397.061	31561.364	31533.235	31865.73	32132.96	32015.714	32066.613	32452.004	32300.779	32305.4	32419.898	32027.257	31924.894	32050.95	31992.426	31596.447	31604.898	31779.756	31645.105	31340.112	31252.8	31285.007
15.0	Mammoth_R353	64387.031	64676.157	64960.16	65219.239	65315.557	64992.436	65320.151	65606.844	66019.829	65569.84	66078.289	65818.498	65754.854	65701.211	65779.439	65866.698	66522.415	66462.966	66586.65	66023.731	66676.577	67335.966	67127.944	67854.741	68004.178	68137.845	67973.505	68033.777	68227.845	67950.294	68888.346	69455.391	69636.55	69564.586	69332.823	68645.35	68420.975	68910.589	68883.646	68944.4	69090.267	69000.168	68661.788	68875.851	68824.391	68983.778	68604.712	68921.715
28.0	African_Elephant_B	19793.08	20075.328	20318.795	20679.534	20879.181	21107.872	21503.084	21805.792	22130.292	22414.511	22327.457	22809.169	22982.919	23229.293	23374.567	23502.365	23987.4	24250.01	24142.226	24533.021	24740.16	24941.242	25198.128	25536.366	25411.105	25471.29	26121.972	25881.048	26061.892	26280.095	26455.33	26541.994	26554.363	26738.432	26713.655	26549.021	26839.958	26607.249	26633.555	26273.547	26136.258	26039.481	25682.96	25294.527	25335.728	25254.678	25119.095	25256.445
2.0	Mammoth 2	12307.582	12211.959	12464.255	12571.784	12804.703	13063.917	13329.542	13505.969	13898.386	14034.987	14197.594	14388.256	14683.963	14823.507	15046.463	15285.899	15462.932	15555.041	15567.23	15984.611	16200.889	16474.068	16536.943	16652.156	16654.168	16883.129	17397.18	17398.326	17577.236	18112.103	17838.91	17768.993	17825.195	17880.142	17894.948	17846.64	17855.71	17792.957	17664.328	17517.394	17386.551	17210.738	17136.244	16792.696	16800.204	16608.925	16501.824	16470.0
7.0	Mammoth 7	22666.293	22540.291	23129.758	22987.477	22969.808	22813.264	22920.887	22999.302	23174.305	23265.988	23381.225	23276.644	23390.591	23158.057	23097.281	23102.487	22977.637	22986.793	23418.061	23601.047	23756.274	23806.295	24049.341	24251.655	24356.329	24419.835	24500.933	24290.974	24310.635	24336.704	24616.564	24574.634	24412.396	24546.646	24667.995	24472.749	24766.382	24698.846	24522.665	24489.321	24527.499	24361.23	24389.562	24499.696	24408.966	24502.659	24583.341	24363.397
19.0	Asian_Elephant_44_3_219	31424.104	31834.475	31750.401	31803.403	32267.595	32582.398	32763.351	32926.187	32981.438	33375.216	33505.342	33759.139	33945.24	34246.362	34534.15	34713.134	34597.646	34717.657	34749.484	34980.328	35033.32	34926.567	35058.16	34881.087	35092.332	35424.326	35851.005	35990.509	35903.428	36250.367	36295.185	36409.621	36502.231	36726.429	37081.301	36796.553	37149.827	36582.969	36806.228	36781.585	36615.262	36401.184	36143.916	35797.082	36234.457	36106.602	35974.833	36006.774
31.0	African_Elephant_SA	21503.982	21539.06	21697.128	21960.153	22353.516	22552.716	22760.932	22786.387	23022.899	23438.38	23786.379	23783.128	24064.115	24235.17	24533.79	24649.149	24810.186	25160.168	25413.614	25542.792	25360.608	25730.556	25841.898	25972.601	26301.785	26418.911	26590.796	26742.141	26708.443	26911.802	26970.892	27077.717	27115.187	27350.33	27349.439	27165.485	27236.675	27320.694	27094.187	26895.018	26624.593	26661.58	26497.452	26324.264	26428.13	26259.395	26052.119	25889.65
11.0	Mammoth_Q9644	110474.24	111325.72	112350.24	111871.09	111801.92	111884.18	112403.6	112251.71	112551.75	112279.39	112123.65	111614.29	111285.76	111263.88	111290.5	111364.56	111279.08	111431.59	111550.1	111517.07	112149.16	112959.39	113395.24	114420.41	114836.79	114262.7	114922.94	115866.08	115957.23	115920.29	116502.72	116431.85	116272.14	116381.27	116508.49	115739.1	116135.45	116197.41	115693.48	116187.2	116544.85	116737.17	116807.33	116956.64	116123.64	116012.31	116866.51	116876.8
8.0	Mammoth 8	194315.8	194882.69	195920.71	195195.28	195926.62	196557.72	197478.17	197948.0	197693.58	196830.51	197228.63	196001.62	195612.25	195215.34	194953.3	194794.5	194302.87	195479.25	194675.52	195598.42	197158.46	198407.97	199335.19	201208.59	201348.14	202466.34	203066.1	204328.19	204833.94	205260.24	204814.19	204120.43	203441.32	203537.64	203872.78	203597.34	204116.0	204544.83	203923.4	204667.94	205005.81	205122.25	204184.19	204872.85	203489.62	204127.53	204394.94	205066.62
32.0	African_Elephant_SB	21011.895	21318.451	21627.185	21889.475	22054.152	22166.905	22647.279	22823.156	23123.578	23588.153	23866.105	24144.878	24367.505	24472.937	24665.557	24953.477	25097.018	25731.622	25776.536	25827.198	26209.978	26332.792	26494.796	26867.199	26985.041	27265.311	27253.233	27337.655	27487.378	27844.314	28136.579	28147.488	28147.267	28463.956	28338.263	28305.294	28471.977	27932.104	27777.304	27818.752	27684.72	27705.861	27285.732	27050.177	26787.156	26816.353	26742.996	26523.278
38.0	Elephant_Unknown_Sheffield_Unpolished2	11652.005	11730.378	12005.669	12153.445	12399.295	12578.072	12901.427	13237.679	13344.262	13646.104	13792.956	14072.953	14261.461	14510.225	14849.173	15018.717	14991.637	15382.795	15587.234	15719.108	15779.765	16120.013	16259.782	16384.384	16438.509	16745.087	16947.445	16936.551	17208.996	17226.493	17273.526	17447.1	17518.637	17481.911	17459.154	17682.761	17340.877	17529.31	17270.366	17161.885	17168.155	16932.744	16662.181	16591.369	16390.323	16353.357	16449.642	16323.598
13.0	Mammoth_Q12381	25621.279	25501.66	25566.009	25722.376	25651.923	25591.392	25757.379	25716.929	26051.251	25783.971	25623.048	25613.813	25563.368	25673.168	25691.778	25894.217	25629.85	25757.108	25649.547	25636.368	25828.82	26048.375	26167.833	26471.356	26515.656	26181.022	26383.568	26648.434	26879.211	26622.467	26685.683	26810.946	26827.322	26769.606	26456.814	26530.761	26649.667	26880.536	27053.956	26771.062	26776.711	26976.031	26956.221	26921.901	27092.82	26870.305	26985.795	27025.978
21.0	Asian_Elephant_LadyBasketRose	26740.037	26609.752	26585.573	27117.561	27145.158	27443.115	27715.121	28087.055	27986.987	28545.79	28595.077	28525.758	28686.396	28916.604	29087.892	29414.979	29714.05	29733.989	29594.894	29904.362	29961.565	29867.507	29938.272	29938.351	29951.49	30576.71	30687.005	30791.606	30939.347	31331.163	31420.751	31510.662	31519.335	31578.562	31740.771	31505.942	31612.121	31521.686	31289.556	31118.593	31096.734	30941.191	30853.777	30554.791	30701.275	30386.969	30518.983	30471.066
11.0	Mammoth_Q9644	150937.22	151007.74	151717.98	151398.67	151164.78	151915.92	152467.4	152434.78	152365.31	151378.85	151565.92	151170.6	150200.52	150035.57	150295.61	149886.9	150248.98	150874.09	149541.03	150701.62	151295.29	152729.37	153603.35	154710.33	154575.33	154416.25	155671.81	156020.52	155989.83	156611.24	157371.44	157281.11	157293.61	157039.01	157130.1	155705.59	156016.73	156846.15	156763.74	156877.52	157504.9	156917.57	156666.84	157454.19	156649.37	156462.69	157062.79	157268.96
36.0	Elephant_Unknown_Sheffield_Polished	24214.244	24284.433	24360.246	24659.006	24726.008	24679.897	25194.632	25315.669	25253.722	25463.861	25621.261	25777.823	25772.203	26059.423	26131.649	26062.63	26385.791	26407.693	26414.717	26668.597	26577.864	26326.7	26605.116	26995.97	26919.554	27103.716	27359.862	27368.377	27546.78	27335.654	27586.28	27623.377	27739.436	27949.179	27792.344	27790.104	27528.402	28166.549	27841.954	27568.886	27445.34	27270.44	27332.288	27255.218	27103.867	27134.778	26948.722	27297.252
31.0	African_Elephant_SA	22493.256	22508.917	22903.934	23220.245	23412.67	23577.595	24083.787	24325.892	24212.872	24408.294	24846.583	24966.862	25181.418	25468.273	25842.444	26131.69	26257.383	26570.884	26476.704	26685.106	26963.119	27374.348	27362.37	27671.713	28020.382	28352.071	28103.067	28337.058	28244.908	28696.485	28722.328	28772.032	28997.63	28998.194	29052.204	28955.743	29170.016	28986.147	28816.49	28596.797	28414.77	28105.181	28016.536	28071.529	27850.402	27749.9	27406.342	27321.414
31.0	African_Elephant_SA	18153.705	18221.096	18262.401	18586.772	18773.752	18855.996	19135.798	19106.171	19416.552	19370.001	19886.827	19710.787	19918.541	20114.44	20246.825	20448.213	20490.058	20783.609	20812.351	20744.666	20705.085	21051.022	21293.887	21444.709	21383.308	21410.566	21671.229	21907.878	21864.314	21924.24	22110.29	22258.687	22153.04	22335.978	22196.272	22354.75	22280.133	22383.829	22083.449	21991.489	21899.576	21985.832	21815.335	21837.775	21847.565	21558.816	21624.024	21571.028
37.0	Elephant_Unknown_Sheffield_Unpolished1	17995.592	18245.274	18240.992	18587.848	18884.662	19143.614	19221.32	19624.188	19948.857	20229.257	20459.701	20712.194	21118.371	21593.133	21780.179	21946.135	22553.034	22629.599	22712.086	22826.919	23177.229	23568.596	23707.236	23915.42	24101.287	24370.346	24034.79	24380.657	24606.01	24863.758	25107.965	25178.975	25303.233	25448.356	25425.06	25095.183	25447.125	25197.064	24998.031	24565.969	24444.221	24449.463	24302.198	24068.788	24020.293	23686.986	23534.788	23585.676
12.0	Mammoth_Q9755	70373.148	70164.239	71431.791	71118.33	70992.317	70996.924	71393.165	71176.152	70918.242	70937.898	71020.832	70745.397	70353.616	70264.048	70387.202	70065.79	70660.651	70465.861	70608.293	70689.202	71043.177	71478.214	71902.77	72377.747	72390.477	72951.586	72694.768	73364.27	73412.066	73234.573	73650.381	73745.813	73660.427	73451.856	73445.741	73846.767	73606.973	73832.895	74062.701	73455.86	73839.796	74206.99	73742.841	74202.306	74363.653	73535.643	73779.828	74741.765
12.0	Mammoth_Q9755	72921.516	73450.509	73921.653	73793.327	73867.129	73816.709	74173.545	74096.506	74037.812	74157.758	73886.209	73581.38	73523.982	73339.851	73560.71	73590.027	73255.068	73156.131	73018.365	73152.846	73596.79	74200.522	74382.94	74907.113	75336.574	75301.291	75637.931	75898.655	75661.617	76149.291	76525.467	76367.061	76529.358	76490.561	76400.78	76235.018	75966.552	76029.954	76195.708	76081.729	76377.201	76430.967	76354.187	76424.181	76278.066	76939.686	76390.214	76642.066
7.0	Mammoth 7	32719.521	32274.207	32374.075	32155.555	32325.339	32165.012	32667.341	32714.38	32754.449	32329.533	32092.198	32350.256	32474.541	32586.548	32746.6	32574.305	32631.619	32669.829	32261.939	32825.731	33218.657	33485.455	33817.157	33600.295	33514.675	33535.079	33294.058	33776.032	33666.082	33987.556	33897.251	33854.43	33918.351	33946.806	33655.789	34180.147	33927.93	33911.538	33891.409	33909.441	33974.61	33952.162	34050.207	33931.847	33935.452	34137.849	33964.67	34232.48
24.0	Asian_Elephant_LM89	14138.426	14422.39	14714.1	14818.793	14859.841	15039.286	15403.505	15309.849	15670.716	15945.714	16204.797	16221.367	16270.521	16405.817	16459.675	16565.443	16583.168	16787.411	16705.058	16709.475	17018.385	16940.676	17121.514	17116.163	17232.556	17289.166	17456.786	17863.885	17743.047	18040.494	18088.332	18279.907	18231.318	18307.075	18556.129	18283.46	18314.133	18165.531	17897.51	17769.975	17987.903	17889.467	17758.75	17609.274	17457.535	17656.679	17497.044	17439.655
18.0	Asian_Elephant_44_3_214	29456.754	29467.906	29534.002	29744.214	30043.043	30153.432	30526.755	30875.046	31025.606	31079.647	31268.406	31229.748	31261.778	31525.392	31736.304	32018.899	32096.964	32316.213	31978.297	32245.351	32159.995	32070.316	32051.734	32057.637	32351.047	32751.947	32928.49	32896.129	33231.566	33285.426	33017.587	33488.793	33823.988	33908.328	33526.694	33540.473	33758.501	33745.959	33385.486	33366.453	33444.887	33294.805	33195.533	32890.362	33223.444	32737.128	32954.107	32883.354
27.0	African_Elephant_A	39129.77	39441.556	39269.928	39468.662	39968.796	40195.621	40464.239	41086.592	41391.726	41129.654	41562.396	41955.142	42022.12	42157.677	42622.581	42905.698	43405.224	43524.321	43388.818	44021.328	44308.563	44583.354	44804.198	45175.999	45018.203	44959.226	44964.704	45709.84	46056.521	46182.386	46346.325	46410.772	46495.544	46567.246	46714.131	46488.811	46538.752	46496.443	46176.796	45688.7	46032.714	46051.657	45758.325	45516.389	45427.216	45334.032	45443.199	45392.422
10.0	Mammoth_Q9171	69042.898	69351.31	69420.818	69056.258	68987.54	69061.249	69498.265	70155.608	69558.417	69831.445	69149.751	69128.475	69067.826	69300.984	68958.893	68621.226	68477.021	68950.352	68745.32	69332.242	69352.681	69925.564	70368.802	70692.782	70410.415	70569.797	70798.847	71132.467	71028.645	71739.351	71659.242	71530.378	71511.807	71007.753	71352.129	70874.664	71185.116	71112.353	70900.146	71268.12	71366.392	71195.158	70747.276	71470.366	71062.806	71227.745	71476.69	71530.64
16.0	Asian_Elephant	81416.031	81250.491	81999.202	82439.01	82735.875	82762.933	83355.808	83655.06	83907.905	84144.372	83870.835	84154.683	84610.707	85148.073	85344.664	85303.168	85872.16	86417.615	86249.966	86246.492	87198.428	87624.819	87667.055	88062.801	88412.089	88412.399	88320.783	89214.507	89126.2	89174.574	89424.768	89634.641	89771.828	89911.598	89595.84	89466.918	89941.29	89542.114	89728.507	89372.728	89391.52	89555.861	89101.378	89110.306	88965.49	88773.159	88742.18	89163.644
31.0	African_Elephant_SA	20053.215	20098.487	20268.449	20475.862	20673.24	20868.589	21041.472	20865.591	20969.616	21207.652	21586.194	21585.655	21933.099	22085.401	21956.34	22144.676	22320.619	22473.859	22682.562	22673.936	22889.971	23068.565	22969.588	23141.092	23234.954	23403.829	23463.457	23677.702	23440.39	23818.8	23768.544	23827.722	23981.356	24049.411	23968.2	24216.005	24293.847	24082.628	23914.771	23834.07	23895.416	23878.895	23663.738	23524.685	23600.475	23324.105	23431.76	23347.347
25.0	Asian_Elephant_ManBoyOrn	17176.008	17378.656	17628.91	17709.313	17973.988	18195.295	18517.578	18522.873	18959.519	19248.342	19423.071	19637.437	19851.62	19915.665	19918.843	20047.642	20448.502	20564.98	20541.402	20937.237	20839.129	20893.027	20906.349	20798.245	20936.603	21376.139	21603.768	21693.173	21665.642	21854.968	21951.177	22160.738	22283.065	22299.867	22281.925	22252.761	22281.32	22436.781	21919.473	21976.178	21884.334	21574.664	21573.226	21495.191	21250.674	21291.543	20979.953	21279.554
24.0	Asian_Elephant_LM89	12469.235	12707.664	12996.656	13164.934	13270.944	13349.72	13495.752	13717.225	13850.012	14124.442	14393.103	14435.777	14503.492	14771.5	15074.362	15175.584	15192.046	15275.97	15433.809	15492.231	15684.464	15710.398	15624.003	15612.627	15762.298	15875.24	16098.363	16294.257	16600.392	16669.831	16678.603	16730.26	16780.044	16881.17	17050.313	16796.047	16876.719	17107.539	16705.255	16732.544	16534.643	16243.673	16140.661	16273.956	16464.655	16137.681	15984.309	15867.9
22.0	Asian_Elephant_LadyRose_1	11612.918	11619.669	11736.128	11854.468	11906.251	11930.905	12035.375	12050.001	12261.75	12166.085	12380.45	12354.518	12331.507	12390.897	12455.624	12396.527	12423.201	12577.741	12443.913	12552.285	12613.157	12398.141	12413.638	12485.101	12441.445	12504.669	12508.785	12712.538	12854.009	13007.341	12967.046	12898.03	12910.436	12968.119	12925.89	12937.614	12951.398	12844.454	13039.608	13007.995	12848.693	12898.119	12901.697	12866.836	12977.455	12888.764	12781.056	12795.434
31.0	African_Elephant_SA	20053.215	20098.487	20268.449	20475.862	20673.24	20868.589	21041.472	20865.591	20969.616	21207.652	21586.194	21585.655	21933.099	22085.401	21956.34	22144.676	22320.619	22473.859	22682.562	22673.936	22889.971	23068.565	22969.588	23141.092	23234.954	23403.829	23463.457	23677.702	23440.39	23818.8	23768.544	23827.722	23981.356	24049.411	23968.2	24216.005	24293.847	24082.628	23914.771	23834.07	23895.416	23878.895	23663.738	23524.685	23600.475	23324.105	23431.76	23347.347
18.0	Asian_Elephant_44_3_214	27785.014	27874.901	28109.376	28211.556	28283.992	28682.259	29052.241	29028.1	29093.716	29599.195	30032.331	29939.336	29882.413	30169.975	30473.253	30509.81	30546.236	30846.655	30839.836	30925.361	31036.799	30925.734	31130.64	30992.324	31070.252	31522.145	31927.765	31704.441	31793.456	32123.049	32365.432	32449.258	32551.711	32812.384	32755.042	32415.336	32593.811	32157.052	32180.654	32222.802	32165.704	31955.494	31854.871	31838.724	31688.993	31870.562	31672.972	31812.91
31.0	African_Elephant_SA	22625.84	22778.134	23337.23	23617.727	23541.894	23638.998	24119.689	24450.35	24950.959	25349.309	25009.129	25398.733	25660.32	25999.619	26491.945	26560.994	27006.923	27033.932	27316.619	27461.749	27557.642	27606.497	28221.777	28396.397	28527.145	28239.567	28837.858	29015.543	29208.439	29345.968	29702.861	29668.166	29689.055	29902.092	29904.777	29392.33	29708.229	29566.248	29618.823	29327.736	29205.541	28866.962	28659.767	28505.573	28174.438	28283.104	28039.851	28298.448
17.0	Asian_Elephant_44_3_213	23903.828	24073.561	24292.98	24416.575	24658.837	24729.436	24995.321	25141.143	25580.997	25815.686	25756.431	25895.877	26010.735	25985.607	26112.529	26192.151	26635.495	26752.483	26796.855	26969.053	26931.93	26753.583	26799.893	26683.212	26872.692	27410.483	27769.47	27807.56	28058.961	27943.285	27818.504	28192.165	28469.101	28332.102	28401.381	28426.305	28015.139	28196.962	27874.659	28041.048	28040.011	27720.383	27733.311	27702.722	27640.646	27733.474	27439.458	27691.894
29.0	African_Elephant_C	27582.414	27710.579	28461.278	28581.302	28863.514	29016.04	29581.748	29822.341	30250.294	30325.813	30641.131	30784.79	31186.187	31427.239	31731.009	32090.427	32004.726	32329.576	32602.397	32711.45	32836.891	33148.682	33508.963	33923.269	34019.222	34193.188	34496.706	34352.383	34419.192	35296.499	35414.023	35302.112	35464.562	35571.797	35305.335	35413.791	35441.312	35545.896	35083.567	34898.255	34574.447	34384.879	34366.23	34258.257	34115.028	33960.506	33864.283	33911.059
30.0	African_Elephant_D	32921.438	32948.135	33181.128	33610.2	33733.639	34021.415	34363.183	34780.136	34819.499	35171.604	35486.235	35591.621	35889.239	35980.265	36231.892	36605.405	36777.115	36926.684	37182.572	36877.626	37660.119	37978.06	38050.883	38259.295	38539.696	38485.242	38830.237	39121.076	39288.942	39744.117	39737.569	39551.914	39579.44	39869.121	39626.418	39722.595	39544.049	39563.315	39483.862	39296.69	39362.425	39313.836	38918.519	38726.872	38406.136	38471.077	37871.276	38361.446
2.0	Mammoth 2	12195.394	12294.791	12652.296	12748.926	12876.356	13073.297	13420.969	13535.738	13844.835	13956.532	14218.894	14497.02	14610.233	14861.557	15102.735	15022.459	15393.839	15503.746	15673.455	15942.515	15984.815	16284.387	16456.417	16700.003	16698.611	16876.104	17173.583	17143.499	17339.918	17753.589	17629.187	17621.936	17789.192	17815.08	17500.133	17627.074	17324.044	17470.836	17441.461	17254.704	17187.382	17199.345	16919.297	16930.049	16575.82	16619.819	16384.296	16544.008
8.0	Mammoth 8	120620.97	121407.7	121811.87	121535.29	121771.04	122785.46	123301.86	123186.46	122828.31	122573.86	122605.37	122697.49	122312.23	122258.99	122439.6	122047.57	121697.82	122576.65	122213.31	123061.91	123907.49	124281.78	124954.65	126588.71	127251.34	127135.42	128135.1	129155.17	129194.13	128603.17	128058.07	127631.91	127585.69	128076.71	128325.36	128023.68	128729.33	128709.57	128867.26	128648.86	128793.2	128546.86	128562.27	128261.47	127651.83	128578.35	128144.87	128367.14
4.0	Mammoth 4	12982.764	12979.788	13312.218	13402.821	13551.061	13651.459	13829.599	14215.361	14290.753	14505.379	14595.766	14662.375	14768.976	15051.612	15268.873	15354.252	15588.262	15807.903	15853.992	16097.988	16236.801	16455.615	16752.297	16917.283	16926.302	17364.664	17319.65	17376.351	17393.826	17531.19	17694.114	17699.799	17715.177	17776.176	17656.742	17490.003	17311.454	17426.918	17467.181	17463.39	17410.339	17081.437	16920.476	16763.87	16744.366	16547.89	16457.244	16413.659
33.0	African_Elephant_SC	21552.035	21690.501	21910.532	22494.319	22615.498	22925.748	23497.805	23785.895	24040.607	24504.466	24628.327	24864.119	25020.872	25689.052	26138.719	26229.972	26640.721	27105.229	27149.222	27077.771	27547.689	28001.919	28125.053	28121.611	28384.101	28466.676	28871.881	29173.859	29747.726	29771.586	29692.603	29868.136	30097.801	30150.904	30270.328	30067.481	29895.358	29997.288	29810.611	29615.244	29366.135	29156.618	29019.114	28775.719	28638.685	28082.328	28327.269	27998.695
1.0	Mammoth 1	51693.973	51683.334	51944.182	51676.296	51563.45	51785.676	52233.037	52918.234	52907.512	52332.468	52448.055	52292.061	52759.539	52247.004	52277.95	52406.93	52509.73	52620.259	52542.92	52979.399	53190.069	53966.656	54209.153	54373.129	54214.53	54654.346	54932.209	55296.127	55869.177	56042.174	55725.875	55430.299	55265.793	55291.468	55438.703	55465.499	55554.148	55817.916	55525.579	55580.422	55726.179	55664.632	55709.487	55707.825	55454.466	55064.309	55251.485	55266.454
34.0	African_Elephant_SD	14487.007	14464.526	14781.797	14941.031	15228.257	15522.686	15869.878	16093.005	16253.037	16433.967	16908.086	17054.024	17367.886	17538.473	17800.952	18194.241	18297.138	18555.38	18704.197	18870.077	19285.062	19288.288	19477.996	19672.925	19969.582	19993.348	20233.21	20279.861	20422.393	20666.243	20688.422	20741.263	20998.374	21176.374	21255.963	21216.755	21061.951	20988.411	20816.092	20564.076	20383.459	20126.104	19990.722	19889.664	19755.932	19710.703	19562.633	19350.564
5.0	Mammoth 5	25307.721	25192.401	25330.883	25400.098	25544.239	25446.017	25681.194	26016.298	25882.824	25485.169	25457.478	25677.133	25595.357	25438.996	25377.525	25420.689	25735.993	25669.888	26004.499	26021.054	26074.126	26096.111	26055.141	26411.803	26645.445	26849.309	27098.429	26883.808	27058.558	26972.128	27038.819	26938.748	26907.389	27025.039	26685.461	27206.152	26753.111	27104.447	27051.756	27100.934	26990.801	26696.563	26775.308	26863.795	26817.095	26767.655	26955.835	27306.18
32.0	African_Elephant_SB	18316.885	18642.002	18955.327	19000.84	19480.539	19817.072	20004.609	20410.197	20702.617	21104.544	21294.574	21723.04	22032.837	22062.389	22428.69	22786.925	22888.644	23095.646	23327.079	23681.4	24000.948	24167.766	24195.173	24314.999	24667.337	24984.899	25126.117	25354.909	25462.112	25647.575	25798.133	25836.757	26149.331	26176.702	26087.374	26405.454	25984.58	25836.303	25835.216	25586.463	25411.578	25183.081	25064.486	24755.402	24558.998	24617.471	23907.805	23968.134
18.0	Asian_Elephant_44_3_214	29436.365	29635.338	29595.603	29928.599	30072.489	30207.025	30575.885	30283.011	31038.097	31206.812	31301.527	31230.874	31463.14	31495.62	31452.452	31991.107	31905.439	31778.396	32133.456	32199.315	32453.101	32065.212	31985.747	32084.514	32362.797	32535.799	32869.181	32877.983	32978.009	33093.81	33239.431	33284.108	33240.112	33371.391	33431.074	33794.238	33869.73	33642.892	33457.953	33208.282	33230.126	33165.592	32982.262	32525.584	32904.598	33082.268	32958.685	32979.132
17.0	Asian_Elephant_44_3_213	23903.828	24073.561	24292.98	24416.575	24658.837	24729.436	24995.321	25141.143	25580.997	25815.686	25756.431	25895.877	26010.735	25985.607	26112.529	26192.151	26635.495	26752.483	26796.855	26969.053	26931.93	26753.583	26799.893	26683.212	26872.692	27410.483	27769.47	27807.56	28058.961	27943.285	27818.504	28192.165	28469.101	28332.102	28401.381	28426.305	28015.139	28196.962	27874.659	28041.048	28040.011	27720.383	27733.311	27702.722	27640.646	27733.474	27439.458	27691.894
24.0	Asian_Elephant_LM89	12662.912	12918.188	12917.044	12984.568	13204.632	13224.362	13481.92	13672.793	14127.208	14131.218	14277.429	14471.243	14644.518	14946.263	15015.781	15107.926	15312.352	15327.271	15669.441	15471.058	15619.003	15625.865	15663.289	15759.083	15782.464	15979.071	16141.428	16384.235	16642.681	16992.355	16921.177	16930.567	16906.967	16987.746	16814.853	16905.536	16989.716	17011.227	17190.929	16763.633	16731.903	16573.725	16420.32	16361.757	16101.581	16122.124	15761.543	16193.597
2.0	Mammoth 2	13110.749	13510.922	13593.534	13574.091	13803.451	14084.949	14450.889	14614.55	15000.484	15360.285	15302.627	15658.556	15894.557	15999.374	16467.371	16671.304	16691.251	16984.411	17050.572	17191.812	17404.5	17789.714	17797.942	18042.43	18177.033	18494.681	18403.654	18684.085	19000.01	19163.312	19057.105	19251.183	19166.078	19022.672	18958.013	19163.596	18968.361	18893.341	18898.629	18623.245	18681.908	18562.841	18236.848	18247.489	18002.143	17940.025	17651.234	17600.853
29.0	African_Elephant_C	20392.322	20466.653	20933.415	21014.48	21343.765	21463.887	21666.069	21987.233	22304.477	22228.102	22815.731	23041.602	23314.33	23505.273	23749.447	23864.284	24065.243	24476.258	24570.945	24662.805	24664.981	24917.377	25179.58	25217.175	25136.119	25605.211	25890.029	25963.943	26179.738	26308.413	26436.169	26393.528	26450.046	26557.063	26593.086	26450.3	26567.497	26684.873	26258.321	26140.889	26038.883	25599.845	25491.258	25542.257	25659.745	25170.476	25136.506	25149.482
8.0	Mammoth 8	45602.879	45990.259	46563.267	46700.962	46498.577	47216.942	48102.058	48258.671	47909.833	47972.496	47916.72	48321.886	48175.158	48211.829	48272.94	48589.882	48737.39	48746.429	49438.028	49391.128	50137.923	50600.702	50828.069	51130.278	51379.186	51602.521	52076.143	52087.247	52602.246	52609.015	52583.308	52486.32	52407.498	52320.024	52321.132	52213.308	52364.973	52602.388	52465.88	52044.354	52203.016	52513.597	52000.93	52179.712	52233.285	51716.563	51512.751	51817.953
30.0	African_Elephant_D	31361.035	31862.11	31953.229	32297.088	32480.072	32754.198	33051.054	33506.562	33788.064	34326.456	34309.486	34491.176	34744.188	35077.351	35398.352	35387.841	35707.893	36473.812	36157.28	36557.126	36748.643	37058.961	37311.63	37531.542	37405.603	37828.764	37994.15	38169.154	38609.958	38659.549	38723.848	38746.475	39088.233	38877.579	38863.1	39068.288	39039.719	38938.106	38820.267	38538.525	38376.427	38169.593	37854.842	38034.496	37518.464	37744.735	37588.44	37339.691
27.0	African_Elephant_A	26136.656	26464.882	26761.867	26933.233	27151.186	27503.668	27897.948	28146.879	28569.053	28633.309	29184.224	29335.398	29531.001	29944.557	30235.554	30454.331	30852.709	31188.289	31323.746	31621.282	31867.835	32071.826	32238.609	32582.205	32810.46	32964.418	32870.891	33403.249	33447.03	33726.203	34027.222	33971.982	34313.795	34125.426	34177.934	33906.65	34332.487	34025.726	33938.65	33592.625	33518.643	33428.792	33527.855	33013.722	32595.281	32682.972	32390.028	32357.163
29.0	African_Elephant_C	22021.566	22072.057	22612.115	22943.173	23151.132	23579.489	23913.468	23765.702	24023.807	24705.711	25085.315	25138.566	25243.912	25731.54	25976.599	26037.79	26371.165	26818.36	26840.798	27170.869	27346.403	27574.525	27704.164	28097.605	28096.59	28067.089	28600.432	28549.98	28706.264	28917.648	29346.399	29367.237	29541.053	29461.61	29407.803	29500.333	29529.695	29239.288	28993.838	28893.919	28776.005	28627.573	28380.202	28167.128	28274.672	27889.918	27867.854	27699.062
20.0	Asian_Elephant_Eagle	29308.793	29370.589	29546.06	29992.993	30050.834	30448.486	30738.321	31064.258	31135.704	31531.062	31888.605	31873.748	31796.804	32064.914	32491.035	32645.184	32758.848	33145.163	32830.662	33060.852	33024.966	33184.076	33049.195	33304.536	33173.67	33507.724	33924.937	34200.739	34257.183	34303.178	34406.745	34760.828	34988.213	35249.076	34821.292	34859.825	34974.648	34868.036	34781.362	34649.51	34547.856	34568.195	34284.411	34104.657	34149.301	34034.06	33919.655	33778.05
7.0	Mammoth 7	81632.258	81980.21	82469.776	82943.315	82820.557	82838.099	83473.472	83453.931	83233.699	83107.717	83044.704	82847.737	82684.747	82805.486	82652.719	82556.565	83138.596	83317.749	83506.097	83695.617	83780.005	84163.25	84362.33	85372.969	85771.219	85665.015	85554.476	86203.405	87356.285	87595.545	87270.629	87225.177	86633.484	86919.12	86266.485	85729.687	87065.958	86436.462	86747.862	86918.308	87243.283	86582.314	86335.321	86792.895	86489.494	87461.78	86425.113	86860.543
12.0	Mammoth_Q9755	66708.594	66773.046	67263.186	67218.193	67134.813	67198.369	67298.314	67563.712	67078.549	67007.619	66878.431	66486.385	66353.381	66394.64	66457.985	66432.853	66373.371	66643.923	66638.129	66797.278	67170.115	67613.281	68100.954	68438.022	68541.03	68556.764	68642.639	69444.131	69075.892	69317.567	69675.552	69428.127	69497.553	69841.525	69673.398	69154.551	69194.898	69681.387	69582.509	69455.408	69414.402	69394.7	69529.486	69687.161	69703.599	69612.495	69593.621	69988.732
13.0	Mammoth_Q12381	16225.451	16401.943	16582.074	16508.697	16453.318	16564.12	16751.754	16589.255	16534.434	16415.255	16435.517	16363.452	16482.053	16460.618	16324.36	16259.158	16530.001	16254.224	16371.199	16418.175	16497.016	16654.524	16781.598	16922.481	16902.307	16879.373	16743.806	17175.851	17324.644	17252.003	17139.372	17083.603	17127.609	17127.286	17142.927	17094.286	17019.951	16967.715	17232.577	17230.885	17234.431	17383.096	17275.064	17240.493	17303.226	17399.256	17188.301	17306.17
17.0	Asian_Elephant_44_3_213	24709.117	25213.891	25277.406	25507.237	25626.562	25900.883	26258.838	26541.058	26590.816	26843.533	27340.209	27331.395	27416.71	27769.536	27908.878	28169.136	28374.472	28527.135	28574.343	28394.317	28384.973	28456.057	28488.492	28862.651	28924.979	29191.183	29458.458	29771.406	29828.703	30075.101	30133.635	30239.384	30320.387	30374.309	30416.12	30492.477	30708.274	30510.943	30199.625	30097.54	29969.625	29789.107	29371.751	29116.589	29170.157	29507.759	29065.03	29198.572
7.0	Mammoth 7	15264.69	15298.435	15290.793	15472.683	15538.14	15641.973	15717.072	15706.431	15854.102	15575.527	15520.473	15568.217	15635.878	15640.403	15785.257	15603.065	15696.615	15977.558	15850.479	15864.221	15884.539	16022.271	16163.189	16369.978	16424.757	16470.87	16334.037	16664.833	16640.052	16765.055	16632.693	16531.087	16578.547	16565.607	16588.743	16521.987	16704.133	16569.808	16639.798	16757.322	16712.727	16704.711	16591.985	16629.987	16467.787	16865.714	16558.364	16617.34
1.0	Mammoth 1	15917.409	16037.708	16436.075	16280.881	16290.96	16542.764	16667.945	16844.358	16957.552	16999.921	17027.115	17034.333	17276.124	17256.463	17251.962	17327.771	17269.426	17542.852	17319.469	17485.349	17807.728	17951.943	18068.532	18197.637	18351.702	18311.722	18462.558	18684.992	19034.225	19011.03	19031.24	18886.043	18874.626	18902.998	18994.313	18769.084	18575.424	18711.068	18675.47	18626.881	18630.366	18740.886	18795.316	18727.904	18475.971	18642.378	18498.169	18630.89
31.0	African_Elephant_SA	28487.549	28434.264	29096.932	29295.767	29260.174	29588.342	29994.128	30044.802	30044.564	30277.658	30818.397	31028.862	30947.737	31225.09	31459.063	31540.953	31929.902	31951.499	31782.325	32344.821	32310.098	32507.248	32745.06	32965.461	32929.478	33204.934	33477.262	33363.793	33705.882	33958.704	33940.509	33970.14	34008.261	34244.558	34391.066	34170.853	34073.062	33888.137	34001.079	33932.435	33790.739	33801.46	33307.094	33292.143	33362.333	33142.981	33258.837	32959.813
21.0	Asian_Elephant_LadyBasketRose	27840.932	28065.044	28157.326	28575.871	28869.003	29083.703	29281.352	29471.092	29864.297	30299.657	30344.859	30477.955	30594.707	30656.545	31097.782	31297.589	31225.135	31542.381	31549.053	31602.989	31403.346	31547.637	31747.548	31992.14	32009.838	32158.592	32833.176	32912.124	33086.066	33406.503	33423.074	33329.254	33388.46	33875.698	33577.456	33675.285	33996.374	33798.547	33749.933	33231.377	32975.858	32922.719	32728.825	32583.138	32473.256	32436.068	32381.288	32387.626
31.0	African_Elephant_SA	27839.93	27821.617	28109.897	28657.047	28660.169	28978.559	29489.227	29615.612	29659.951	30321.089	30521.192	30646.824	31133.589	31408.165	31561.472	31845.694	32124.538	32549.012	32665.783	32932.175	32959.009	33271.361	33306.046	33624.327	33839.735	34051.562	34570.752	34537.932	34590.008	34798.875	34819.027	34824.644	35033.929	35240.333	35625.105	35223.335	35640.461	35033.639	34944.535	34684.7	34757.751	34234.813	34021.634	33816.91	34028.136	33849.955	34231.74	34059.564
16.0	Asian_Elephant	73304.453	73254.766	73555.08	74272.477	75018.012	75330.8	75358.141	75566.981	75702.021	75990.404	76791.935	77056.761	77149.796	77320.806	77840.631	77660.627	78212.414	78691.424	78858.699	79102.281	79568.212	80204.027	80279.273	80669.591	80696.573	80528.068	81501.526	81411.722	81432.378	81965.453	82314.11	82242.905	82754.908	82819.526	82632.985	82352.212	82275.381	82297.044	82121.521	81796.881	81920.145	81939.882	81255.603	81140.221	81066.596	81692.107	80956.155	81368.475
35.0	African_Elephant_Lucy	11740.256	11798.839	12087.726	12396.225	12421.203	12564.332	12812.007	13066.698	13137.126	13406.399	13527.535	13825.522	13851.785	14150.597	14267.695	14301.846	14441.191	14616.651	14809.666	14618.901	14715.973	14718.592	14788.48	14883.775	15213.824	15238.878	15354.889	15436.366	15547.597	15823.223	15957.33	16024.389	16088.25	16241.267	16314.376	16222.416	16043.538	15982.987	15836.919	15841.409	15816.229	15757.887	15512.901	15420.305	15587.763	15455.81	15011.919	15026.296
2.0	Mammoth 2	18103.135	18306.556	18681.838	18615.743	18829.761	19140.31	19214.235	19499.193	19963.093	19817.708	19997.445	20198.406	20241.637	20419.974	20829.308	21053.053	21061.251	21131.102	21461.997	21500.08	21792.117	21993.064	22209.631	22415.061	22242.114	22493.22	22594.135	22769.951	23438.858	23294.84	23491.039	23217.542	23262.554	23371.009	23186.088	22940.42	22892.792	23134.255	23024.753	22827.343	22717.481	22736.093	22518.426	22127.19	22167.26	22185.053	21782.308	22019.701
30.0	African_Elephant_D	25323.398	25522.998	25610.051	25902.559	26262.836	26485.731	26615.373	27045.426	27475.638	27599.379	27853.369	27997.671	28280.574	28496.79	28910.913	28963.415	28940.081	29408.063	29362.278	29860.124	30194.795	30482.894	30685.852	30912.177	31064.495	31227.87	31185.637	31690.976	31731.337	31895.941	31781.782	31979.968	32067.174	32041.453	32396.594	31808.337	31908.309	32051.173	31986.338	31816.411	31726.181	31502.259	31254.266	31266.651	31314.274	31097.773	30999.728	30912.051
13.0	Mammoth_Q12381	25483.668	25672.828	25747.779	25881.893	25938.649	26156.768	26048.603	26132.701	26095.134	26085.909	26074.534	25836.619	25509.981	25521.731	25583.937	25804.121	25954.721	25892.811	25779.441	25935.149	25914.717	26143.712	26287.236	26380.338	26534.841	26363.041	26576.334	26858.374	26505.502	26771.131	27094.18	27065.761	26900.164	26879.049	26988.588	26768.737	26870.875	27188.769	27036.076	27125.298	27268.155	27062.444	27039.332	27121.455	27148.748	27109.956	27191.323	27262.061
16.0	Asian_Elephant	145479.02	144868.98	146160.01	146538.18	146966.31	147754.36	148613.09	148624.09	148794.07	149666.49	150030.75	150274.39	150132.49	150204.12	151202.86	151395.39	152272.94	152103.66	152118.95	151973.29	153013.58	154015.58	154254.25	155350.92	155415.69	155934.34	155726.86	156251.0	155912.35	156235.27	157008.67	156867.93	156785.4	157487.29	158172.63	157657.61	157410.48	157443.59	157806.83	157392.23	157639.65	157719.61	157143.8	157113.66	157217.75	156792.89	156786.82	156871.02
1.0	Mammoth 1	51367.617	51472.589	51972.67	51733.919	51613.495	52129.923	52676.092	52950.834	53106.533	52562.718	52886.056	52498.436	52596.751	52777.087	52993.41	52853.506	52852.459	53002.05	53119.977	53527.111	54074.939	54313.321	54405.683	54812.838	54762.029	55227.086	55716.47	56018.187	56442.103	56235.092	56369.207	56550.633	56308.458	56233.192	56475.501	56074.616	56128.446	56162.932	55956.95	56085.082	56295.822	56399.857	56014.851	56032.056	55408.246	55966.603	56079.198	56307.767
1.0	Mammoth 1	142124.64	141965.77	142420.2	142002.27	142527.21	143774.41	145124.17	146289.01	146216.58	143691.9	143905.34	143409.49	143282.32	143925.84	143434.41	142474.83	142990.51	143787.47	143074.36	143465.1	145840.41	146653.39	146126.26	146261.78	145173.33	145358.72	148829.53	150481.8	150878.94	149864.5	149685.95	148308.2	147635.93	147667.49	148500.35	147735.6	149620.66	149419.0	149798.3	149470.01	149295.59	148733.78	148335.17	148815.69	149012.8	148805.72	148712.07	148445.46
7.0	Mammoth 7	71463.922	71576.348	71938.407	71915.394	71851.142	71834.196	71897.649	72326.733	72392.891	71599.637	71828.195	71835.737	71605.824	71377.055	71784.306	71352.071	71644.734	71819.646	71893.459	71857.107	72286.998	72733.658	72871.763	73681.626	74055.887	74280.47	73966.409	74247.066	74980.72	75159.487	75083.777	75176.059	75143.508	74722.425	74842.654	74277.88	74523.339	74969.468	74852.229	75188.088	75225.004	74878.475	75012.872	75238.009	74845.101	74688.277	75094.756	74908.51
3.0	Mammoth 3	20578.26	20960.982	21134.572	21249.215	21299.17	21605.456	21774.692	22169.876	22391.543	22428.993	22680.163	22649.444	23065.337	23313.409	23211.357	23340.323	23285.13	23282.575	23307.796	23420.452	23472.896	23765.836	23840.144	23764.927	24019.313	24173.194	23876.177	24173.434	24513.969	24595.911	24996.661	25037.384	25036.095	25336.142	24866.94	24690.89	24870.787	24983.673	24744.045	24764.574	24689.117	24644.525	24338.384	24386.117	24407.422	24220.968	24200.258	24295.173
1.0	Mammoth 1	61081.75	61549.288	61801.334	61631.748	61956.022	62173.833	62636.318	62523.238	62491.307	62432.043	62615.893	62692.937	62500.971	62574.228	62716.577	62673.245	63096.356	63306.442	62574.579	63481.373	64000.617	64645.337	64737.343	64910.586	64495.766	64961.997	65159.827	66132.906	66352.023	66588.052	66851.689	66370.875	66027.916	66301.166	66049.176	66109.353	66370.787	66140.07	66469.766	66338.09	66532.469	66390.784	66024.012	66281.439	66293.193	66533.634	65892.875	66074.299
21.0	Asian_Elephant_LadyBasketRose	23827.25	23846.895	24238.032	24546.339	24865.001	25025.322	25365.721	25547.389	25925.435	25898.916	26398.334	26589.153	26897.806	26878.64	27016.905	27223.16	27346.744	27613.037	27691.445	27929.393	27949.341	27757.012	27912.526	27805.397	28049.724	28359.248	28675.968	28955.557	29283.659	29498.328	29300.469	29454.247	29640.968	30116.397	29954.78	29826.597	29862.072	29351.37	29699.645	29561.199	29329.011	29135.78	28979.434	28959.394	28784.639	28937.165	28529.244	28490.116
7.0	Mammoth 7	15170.354	15165.102	15281.143	15312.323	15413.192	15346.266	15271.905	15101.024	15194.25	15284.798	15440.135	15291.454	15575.135	15402.693	15316.164	15532.766	15626.564	15393.853	15552.361	15662.881	15664.386	15843.538	16111.571	16252.981	16205.652	16183.709	16229.339	16245.903	16202.778	16351.061	16447.863	16398.712	16296.433	16448.736	16330.585	16430.413	16506.061	16347.779	16321.703	16276.294	16201.961	16411.571	16251.747	16193.035	16188.293	16255.869	16234.534	16210.222
28.0	African_Elephant_B	20346.357	20471.579	20785.851	20904.878	21368.378	21552.482	21712.912	21886.756	22380.28	22625.171	22946.79	23067.321	23452.509	23589.137	23975.425	24025.228	24442.057	24477.431	24730.397	24920.921	25161.232	25618.948	25863.614	26168.94	26447.779	26125.263	26529.573	26661.945	26866.18	27187.196	27168.602	27078.072	27177.61	27193.885	27622.103	27518.081	27247.269	27108.163	27157.151	27036.01	26856.69	26568.741	26247.234	26066.455	26296.736	25806.265	26105.207	25700.274
12.0	Mammoth_Q9755	66932.852	66941.434	67336.746	67381.382	67557.356	67556.249	68035.198	67929.413	67177.207	67375.759	67156.899	66794.081	66902.274	66714.289	66569.089	66527.441	66429.687	67194.272	66737.741	66867.262	67272.203	67997.252	68186.055	68511.696	68731.977	69176.193	69019.618	69121.773	69475.081	69647.699	69578.32	69620.313	69868.813	69997.244	69718.327	68908.422	69477.18	69862.982	69958.403	69770.374	69886.685	69635.707	69605.986	69871.727	69776.558	70071.604	70016.222	70293.066
37.0	Elephant_Unknown_Sheffield_Unpolished1	26057.656	26504.64	26954.888	27167.697	27331.778	27491.806	27868.274	27911.664	28604.511	28699.83	29125.616	29355.867	29456.639	29757.982	30010.633	30511.144	30558.601	30628.495	30878.784	31056.21	31268.299	31532.481	31774.465	31981.347	32209.149	32624.296	32664.144	32806.262	33120.833	33171.104	33420.028	33519.885	33389.131	33605.5	33775.177	33727.072	33692.065	33836.533	33406.836	33205.279	33084.648	32832.093	32755.369	32467.628	32477.759	32145.403	32049.362	32031.269
14.0	Mammoth_Q16453	27491.779	27234.006	27839.121	27931.912	28066.833	27917.557	28089.313	28353.187	28145.799	27988.878	28520.072	28294.871	28327.447	28381.141	28347.25	28411.024	28159.753	28544.249	28594.319	28641.104	29012.178	29286.612	29550.445	29912.604	29636.817	29864.37	30171.359	30096.002	29967.96	30178.005	30435.437	30453.07	30378.586	30417.426	30532.272	30604.492	30152.425	30217.942	30220.257	30166.617	30351.442	30176.337	30211.868	30335.409	30294.559	30007.915	29770.42	30142.915
33.0	African_Elephant_SC	23474.883	23508.368	23866.369	23998.92	24072.755	24572.224	24876.114	25098.046	25204.365	25709.608	25687.061	26090.258	26412.902	26570.62	26907.798	27065.195	26949.342	27369.013	27684.547	27976.205	27961.047	28237.505	28633.305	28827.967	28987.87	28949.23	29100.729	29166.617	29541.967	29657.878	29788.54	29872.559	29911.285	29977.73	30031.258	29936.753	30096.771	29925.953	29814.434	29801.79	29520.46	29413.155	28886.296	28883.096	28458.508	28908.101	28515.272	28445.454
12.0	Mammoth_Q9755	67824.781	67796.601	68298.551	67991.054	68222.924	68205.546	68618.81	68180.327	68616.618	68039.631	67900.167	67827.275	67733.363	67798.86	67165.816	67345.913	67883.209	67878.888	67587.831	67516.215	68204.326	68643.687	68954.433	69467.054	69752.367	69903.907	69898.425	70314.991	70107.085	70365.396	70643.177	70179.342	70108.334	70642.231	70536.49	70572.779	70763.514	70459.445	70553.989	70547.192	70300.185	70431.948	70422.052	70972.768	70567.445	70816.245	70118.407	70889.542
30.0	African_Elephant_D	30988.783	31181.95	31802.029	31774.136	32158.826	32340.043	32510.925	32671.528	32998.581	33201.837	33634.296	34198.41	34111.31	34482.326	34881.64	35218.818	35611.881	35399.932	35658.637	36048.959	36317.14	36734.895	37034.423	37155.09	37315.537	37617.129	37672.385	37614.705	38136.827	38419.883	38463.934	38721.009	38783.214	38707.546	38759.35	38588.013	38544.388	38670.315	38755.595	38015.861	37756.717	37662.377	37630.469	37427.198	37553.774	37345.06	37136.079	37004.32
28.0	African_Elephant_B	25504.338	25598.74	25773.572	26132.865	26417.353	26936.807	27299.241	27654.272	28093.026	28068.856	28256.14	28410.049	28440.603	28796.709	29040.515	29504.794	29672.137	29946.345	30223.814	30351.869	30450.159	30715.503	31007.062	31504.081	31421.502	31707.671	31654.553	32008.966	32055.458	32112.322	32525.398	32655.224	32443.357	32475.873	32742.496	32496.546	32715.712	32312.408	32293.336	32189.013	32152.543	31777.308	31671.375	31611.533	31592.396	31379.955	31279.917	31267.009
3.0	Mammoth 3	57665.527	58001.682	57990.369	58403.402	58556.495	58502.25	58981.936	59236.929	59437.831	60023.672	60377.303	60520.424	60385.665	60724.815	60934.125	60851.826	60750.874	60822.375	60578.368	60323.282	60700.888	60702.529	60534.506	61244.448	61405.8	61818.957	61828.022	61678.123	61687.817	61326.766	61831.886	62459.286	62509.328	63206.348	63608.945	62992.154	63180.776	63064.382	62967.639	62622.97	62877.017	62596.496	62126.794	62355.732	62367.035	62546.053	62400.348	62536.041
2.0	Mammoth 2	15224.481	15464.118	15741.99	15830.107	15986.47	16064.386	16154.176	16481.404	16532.803	16562.486	16660.534	16852.077	17079.878	17017.7	17344.696	17455.269	17405.206	17608.061	17776.186	17947.677	18110.97	18115.073	18330.375	18483.508	18578.368	18636.864	18985.236	18940.778	19233.327	19433.094	19316.152	19254.654	19245.258	19183.584	19293.068	19171.368	19247.511	19186.083	19186.284	18851.209	18959.691	18914.685	18565.936	18748.966	18873.443	18470.131	18419.928	18510.475
27.0	African_Elephant_A	28961.689	29085.381	29301.211	29756.078	30125.751	30497.844	30666.63	31171.583	31314.01	31658.775	31948.356	31978.991	32284.256	32569.024	32973.459	33409.369	33802.588	34002.357	33985.736	34207.05	34589.672	34915.655	35227.578	35628.857	35690.875	35956.655	35835.032	36468.715	36354.007	36341.942	36563.824	36703.984	36703.578	36920.333	37149.163	36934.43	37030.345	36867.752	36994.733	36771.331	36432.557	36279.554	36246.048	36025.038	35884.375	35626.903	35734.814	35510.632
32.0	African_Elephant_SB	36914.234	37619.873	37707.172	37872.552	38013.899	38672.781	38870.421	38985.638	39456.169	39711.324	39835.064	40011.417	39928.07	40450.418	40797.142	40860.528	40807.86	41109.841	41324.273	41606.109	41732.504	42040.877	42264.636	42478.617	42607.67	43077.435	42951.008	43571.9	43686.19	43686.596	43989.111	44142.645	44159.224	43898.246	44197.159	44019.535	44111.797	44018.21	43834.73	43953.587	43532.393	43260.204	43438.416	43136.172	42826.024	43026.784	42908.792	42622.523
3.0	Mammoth 3	51079.773	51166.928	51794.344	52124.468	52272.922	52628.471	53268.521	53385.4	53602.678	54024.712	53797.997	53946.726	53845.659	54199.874	54415.686	54299.443	53923.651	53978.704	53778.739	53969.989	54063.581	54140.173	54317.916	54465.811	54581.345	54975.782	55044.557	55791.392	56211.809	56149.11	56217.153	56198.168	56196.97	56620.104	56620.923	56548.29	55715.854	56063.221	55942.313	55837.268	55785.238	55546.978	55277.474	55474.586	55340.386	55128.432	55248.63	55771.979
24.0	Asian_Elephant_LM89	27532.58	27707.371	28076.046	28386.691	28520.142	28721.862	29112.873	29436.54	29769.268	30563.38	30372.299	30670.636	30568.372	31074.827	31825.425	31689.582	32031.755	32854.773	32801.086	32576.877	32465.077	32335.688	32606.923	32841.779	33212.149	33770.203	33559.282	33661.415	33709.79	34094.773	34330.765	34733.164	34889.683	35018.772	35144.847	35266.1	34952.205	34956.51	34851.337	34165.221	34127.093	34067.939	33808.407	33693.216	33704.918	33637.661	33141.759	33325.035
33.0	African_Elephant_SC	20919.727	21365.71	21417.418	21651.92	21866.999	22092.834	22397.707	22507.184	22970.681	23458.129	23591.532	23677.075	23904.019	24272.844	24457.538	24715.991	25161.861	25149.168	25332.83	25348.684	26061.568	26236.801	26232.81	26569.175	26649.564	26660.137	27299.725	27050.975	27218.915	27400.468	27451.947	27503.613	27704.635	27739.426	27899.395	27669.36	27881.607	27827.184	27354.898	27312.703	27183.354	26968.462	26882.496	26658.648	26499.712	26590.66	26275.999	26169.655
2.0	Mammoth 2	11404.975	11863.222	11947.22	12252.707	12292.438	12492.036	12848.417	13197.381	13152.964	13399.062	13699.288	13982.927	14273.445	14417.726	14502.929	14653.38	14947.273	14931.272	15228.927	15462.707	15744.274	15944.249	15843.459	16094.787	16309.394	16462.131	16747.185	16832.545	16939.385	17075.771	17115.104	17184.384	17369.741	17300.742	17320.277	17032.927	17153.303	17294.761	17286.732	16935.091	16981.695	16795.309	16582.505	16343.443	16171.238	16013.723	16171.191	15957.706
1.0	Mammoth 1	30238.742	30535.682	30840.3	31053.763	30893.08	30757.464	31198.737	31523.926	31564.404	31197.869	31145.439	31477.915	31487.381	31156.237	31344.802	31516.353	31395.609	31311.312	31292.342	31272.238	31600.418	31837.533	31830.437	31842.062	32017.683	32148.195	32243.219	32539.908	33048.339	33099.409	33107.481	33155.131	33127.171	32954.456	33050.13	32839.593	32808.943	32784.757	32859.315	32982.171	33160.391	33271.815	33013.595	32860.962	33061.851	33039.346	32996.929	32958.227
4.0	Mammoth 4	6733.5977	6809.7622	6904.3256	7148.7407	7131.3112	7205.0837	7372.9285	7569.0037	7679.1291	7889.6696	7911.2257	8042.2844	8142.0865	8303.2607	8464.4136	8466.1104	8617.5001	8761.558	8642.5602	8993.1315	8976.7937	9024.2261	9238.7015	9464.0655	9490.9801	9547.8	9655.5448	9749.1772	9700.3956	9998.2028	10092.61	10054.509	10085.975	9955.5716	9938.9899	9858.1589	9916.4271	9854.5667	9762.3951	9706.7427	9715.4869	9601.8734	9679.3326	9538.7332	9274.3577	9312.3761	9262.9788	9417.5724
1.0	Mammoth 1	51291.129	51526.723	52046.182	51816.133	51694.786	51932.254	52693.991	52524.997	52802.781	52499.241	52452.531	52104.805	51953.35	52365.075	52789.347	52688.772	52349.373	52645.973	52549.869	52845.61	53032.217	53867.306	54255.853	54362.204	54164.79	54344.292	54529.072	55552.428	55331.421	55836.868	55832.999	55738.684	55700.885	55621.381	55470.744	55156.956	55818.244	55633.88	55573.147	55388.217	55625.697	55355.67	55457.446	55945.117	55584.679	55383.516	55109.207	55612.534
16.0	Asian_Elephant	38538.246	38183.055	38622.013	38861.83	39040.099	39369.603	40043.868	40095.416	40410.003	40729.327	40641.752	40829.251	41235.49	41348.047	41623.916	41779.652	42135.68	42606.811	42658.079	42911.868	42941.025	43423.33	43748.97	43939.866	44156.125	44288.599	44768.949	44785.682	44792.179	45119.31	44864.279	44787.99	44851.653	45121.442	44959.091	45343.015	45482.088	45446.07	45206.766	44910.5	44818.05	44602.627	44660.594	44764.76	44349.403	44735.642	44281.536	44534.96
12.0	Mammoth_Q9755	60671.516	60943.739	61497.79	61605.994	61285.544	61436.254	61732.881	61808.341	61196.015	61399.429	61362.564	61280.942	61057.783	61016.03	61043.794	61044.435	60723.056	60899.402	60627.154	61004.006	61312.813	61855.779	61897.601	62300.977	62533.303	63017.206	63158.899	63298.078	63142.467	64044.625	63848.352	63760.768	63986.827	63944.851	63708.213	63612.934	63429.127	63735.412	63712.294	63835.035	63592.523	63743.904	63521.555	63581.043	63778.161	64081.695	63815.065	64149.297
5.0	Mammoth 5	90073.656	89849.277	89903.215	89440.172	89841.728	90490.332	91162.448	90965.91	90879.515	89066.126	89878.948	89924.543	90240.32	90311.598	90676.811	90438.531	90199.859	90180.242	90394.354	91664.828	92529.248	92632.488	92315.335	92524.667	92301.927	92889.776	93713.978	93787.277	93786.713	93585.728	93366.121	92938.149	93092.718	93219.265	93769.783	93269.069	94037.991	93961.649	93935.334	93599.722	93388.075	93542.754	94037.353	94174.835	93789.607	93861.328	93669.624	94768.123
7.0	Mammoth 7	17368.143	17254.427	17237.741	17466.735	17393.505	17431.342	17598.627	17578.812	17595.108	17784.289	17595.809	17605.505	17718.081	17764.778	17785.234	17716.143	17771.177	18073.602	18003.724	17960.266	18141.461	18377.608	18517.805	18571.341	18659.757	18816.235	18655.391	18759.383	18710.515	18884.617	19016.475	19037.058	19009.635	19060.888	18876.6	18985.388	19095.052	19060.34	18995.844	18845.423	18912.092	18918.859	18914.666	18718.796	18826.242	19010.095	18807.45	19045.817
2.0	Mammoth 2	38671.863	38931.402	39266.429	39275.927	39269.408	39547.01	39674.041	39907.598	39956.226	40036.601	40346.085	40250.622	40287.069	40351.093	40512.836	40593.12	40909.014	41128.627	40998.17	41191.563	41448.847	41682.805	42234.581	42454.594	42222.45	42510.849	42817.753	42928.862	43465.928	43698.791	43739.37	43353.719	43172.189	43173.873	43304.749	42751.245	42874.859	43138.769	43006.608	42854.948	42839.877	42868.679	42895.705	42889.816	42812.19	42544.025	42773.314	42725.081
9.0	Mammoth_Q1767	69042.898	69351.31	69420.818	69056.258	68987.54	69061.249	69498.265	70155.608	69558.417	69831.445	69149.751	69128.475	69067.826	69300.984	68958.893	68621.226	68477.021	68950.352	68745.32	69332.242	69352.681	69925.564	70368.802	70692.782	70410.415	70569.797	70798.847	71132.467	71028.645	71739.351	71659.242	71530.378	71511.807	71007.753	71352.129	70874.664	71185.116	71112.353	70900.146	71268.12	71366.392	71195.158	70747.276	71470.366	71062.806	71227.745	71476.69	71530.64
19.0	Asian_Elephant_44_3_219	32588.715	32466.977	32927.68	33224.437	33408.23	33788.984	33989.612	34110.34	34232.445	34859.96	34865.551	35022.841	35425.492	35639.616	35879.35	36176.611	35940.423	36034.877	36315.924	36360.009	36373.013	36223.925	36068.958	36123.181	36387.459	36692.393	36741.363	37394.841	37568.565	37638.461	37902.344	38047.101	38175.06	38285.826	38293.008	38690.565	38163.756	37958.597	38022.351	37748.21	37451.108	37434.976	37522.245	37120.289	37297.459	37396.213	37295.41	37056.589
20.0	Asian_Elephant_Eagle	21304.365	21839.146	21886.059	22137.636	22521.056	22528.837	22805.859	22981.392	23271.039	23519.271	23993.062	24072.244	24086.683	24232.378	24369.485	24715.922	24752.548	25068.629	25182.571	25414.315	25273.369	25130.028	25250.774	25216.839	25339.245	25762.7	26226.233	26279.134	26411.815	26660.499	26795.1	26809.159	26889.237	26974.939	26993.618	26885.914	27104.864	26629.904	26797.252	26441.356	26421.946	26338.132	26156.163	26233.071	26323.645	25697.512	25744.287	25816.874
37.0	Elephant_Unknown_Sheffield_Unpolished1	23314.209	23732.302	23716.875	24085.07	24525.873	24583.504	24917.363	25351.042	25651.605	25726.786	25997.203	26480.903	26775.196	26809.749	26940.873	26997.782	27114.13	27650.1	27586.842	27958.423	28046.841	28291.665	28418.114	28681.329	28832.833	29496.618	29305.208	29319.828	29243.214	29614.584	29768.656	30143.5	30097.207	30215.248	30222.76	29965.708	30239.947	30111.071	29811.259	29742.657	29389.321	29375.017	29263.169	29154.591	29126.509	29036.245	28615.339	28691.544
17.0	Asian_Elephant_44_3_213	23812.086	23847.024	24067.857	24090.926	24320.098	24352.798	24674.865	25066.192	25431.296	25387.57	25738.962	25480.558	25749.696	26039.214	26041.658	26224.163	26476.593	26608.717	26639.153	26603.983	26356.54	26180.031	26363.818	26385.818	26511.77	27216.284	27086.577	27387.817	27470.957	27545.079	27618.609	27634.227	27742.181	28041.549	28234.835	28064.052	28044.78	27857.749	27634.756	27465.553	27376.461	27305.266	27321.472	27378.006	27171.993	27248.819	26889.361	26995.697
36.0	Elephant_Unknown_Sheffield_Polished	4036.1321	4011.6199	4152.944	4256.2518	4472.8277	4669.9408	4860.2605	5032.8808	5190.1881	5483.6971	5448.7947	5698.7624	5814.0301	5989.4597	6030.5255	6293.7618	6397.5993	6554.1802	6650.4361	6806.1776	6976.0629	7094.0222	7176.7712	7235.0365	7329.7989	7448.8779	7495.8351	7555.6528	7711.0821	7846.5871	7881.7382	7947.1122	8087.3491	8163.3941	8152.3439	8087.8703	8202.4953	8045.8084	7880.1653	7792.9218	7688.8274	7547.7114	7361.7427	7382.2835	7311.5235	7175.3308	7190.1238	7104.2891
20.0	Asian_Elephant_Eagle	30024.885	30240.097	30559.285	30763.643	30921.763	31068.603	31514.071	31874.92	32277.819	32610.453	32599.977	32620.608	32747.256	33111.574	33209.49	33478.016	33629.724	33852.132	33844.101	33847.181	33756.887	33715.886	33934.701	33930.109	33960.85	34373.1	34567.446	35151.166	35377.854	35439.746	35585.953	35632.151	35669.671	35825.017	36165.756	35740.567	35807.999	35583.62	35391.404	35401.169	35231.159	35036.951	34727.419	34552.967	34791.474	34919.665	34492.328	34447.024
27.0	African_Elephant_A	34565.863	34445.524	34959.56	35517.104	35619.152	35988.066	36185.524	36642.201	36572.921	37382.274	37247.802	37508.568	37755.374	37808.353	38121.957	38435.826	38892.977	39282.945	39074.498	39315.377	39577.143	39959.501	40256.866	40503.366	40621.732	40401.828	41091.023	41488.39	41461.21	41728.099	41995.875	41983.984	42136.863	42108.717	42050.635	42105.323	42021.828	42064.397	41792.863	41757.854	41629.405	41593.372	41144.035	41082.211	41015.834	40650.575	40750.373	40738.101
15.0	Mammoth_R353	68196.844	68362.931	68869.152	69130.428	69101.107	68378.891	68402.902	68860.577	69169.32	69152.951	69040.909	68737.538	68661.904	68364.342	68541.981	68197.946	68460.652	68897.432	68905.832	68682.633	68477.461	69009.511	69482.356	70141.632	70640.344	70741.834	70507.446	70557.405	70482.382	70560.639	70962.461	71516.582	71733.234	71820.778	71642.989	70935.599	70484.782	71553.751	71304.835	71453.695	71528.946	71849.678	71135.119	71382.189	71007.487	71366.44	71463.572	71320.396
26.0	Asian_Elephant_Stand	41658.188	41948.771	42355.137	42491.152	42839.426	43146.307	43645.05	43643.566	44193.942	44743.719	44813.247	44846.137	45105.626	45113.601	45332.282	45520.917	46119.104	46273.212	46294.894	46341.012	46036.675	45822.953	45945.566	46215.34	46588.579	46745.521	47269.828	47264.069	47629.396	47929.194	48122.289	48588.991	48303.668	48271.207	48198.383	48804.948	48910.069	48508.679	48454.805	47923.263	47905.954	47687.537	47414.111	47221.195	47250.517	47683.986	47902.951	47282.351
36.0	Elephant_Unknown_Sheffield_Polished	4655.7026	4741.0869	5038.8643	5100.7768	5288.2085	5453.4779	5631.6328	5742.6263	5937.456	6082.8429	6371.5368	6435.922	6706.5139	6790.4968	6802.4624	6905.2401	7233.56	7353.998	7576.5386	7640.1258	7776.3393	7838.6986	8117.5269	8136.0286	8165.683	8187.4515	8496.9645	8543.2261	8742.6376	8759.1736	8688.4082	8823.4102	8914.5716	8895.973	9029.6261	8853.5063	8833.8223	8852.9192	8893.0115	8634.6428	8420.1157	8430.6129	8364.6802	8158.9024	8139.6083	8099.4176	7882.1058	7705.4248
7.0	Mammoth 7	73631.195	73221.49	73505.999	73808.391	73605.107	73860.027	74246.434	74016.727	73609.63	73670.346	73667.906	73565.96	73407.262	73067.91	73402.801	73005.151	73479.063	73178.484	72946.06	73170.927	73939.253	74519.509	74981.21	75658.253	75882.422	75677.77	75845.947	76463.586	76184.359	76791.528	77290.099	76830.061	76767.65	76466.803	76719.675	76190.684	76517.677	76911.884	76934.485	76577.878	76703.312	76920.103	76687.726	76851.197	76803.949	76834.562	76927.431	77407.225
4.0	Mammoth 4	13046.504	13026.595	12996.94	13131.402	13279.782	13473.408	13676.373	13745.609	13786.543	13798.039	14224.4	14561.781	14649.972	14775.819	14971.831	15185.318	15261.661	15544.011	15452.367	15818.361	15910.523	16043.163	16148.903	16326.507	16390.058	16619.589	16863.825	16798.074	16834.777	17032.441	17088.092	17049.263	17155.177	17157.75	17425.621	17098.127	17111.929	16925.488	16859.176	16739.058	16683.552	16702.822	16698.413	16420.883	16423.015	16431.362	16098.98	16081.713
29.0	African_Elephant_C	18528.508	18570.894	18824.986	19081.812	19345.842	19594.435	19907.814	20254.074	20453.777	20572.72	20917.193	21215.5	21565.191	21847.388	22124.816	22442.707	22638.343	22914.876	22989.871	23163.059	23382.729	23481.825	23951.911	24020.486	24173.007	24384.469	24446.861	24435.601	25045.345	24947.544	25013.663	25136.219	25293.708	25386.954	25370.693	25261.203	25341.736	25315.245	25076.674	24965.068	24728.121	24546.218	24427.281	24215.89	23979.984	23807.331	23760.602	23540.838
20.0	Asian_Elephant_Eagle	40149.555	40394.096	40625.508	40660.036	40718.366	41144.049	41562.093	41514.584	42048.134	42348.611	42246.346	42573.513	42685.633	42467.414	42573.502	42917.649	42919.816	43382.816	43128.784	43097.483	42670.575	42665.537	42783.931	42794.725	43111.094	43909.438	43892.226	44130.135	43835.416	44195.601	44368.312	44518.619	44401.762	44567.724	44741.838	44820.51	45119.266	44828.192	44412.115	44444.598	44349.62	44111.071	43689.025	43650.993	44064.137	44130.622	43601.232	44370.768
13.0	Mammoth_Q12381	17125.023	17176.827	17302.32	17313.688	17273.411	17127.936	17256.418	17337.705	17286.753	17185.507	17224.955	17021.615	17175.252	17049.226	17158.493	17010.176	17184.922	17103.914	17264.488	17149.859	17344.898	17506.706	17613.256	17724.221	17731.359	17755.593	17860.752	17941.035	17853.793	17803.513	17852.71	18116.099	17919.29	18006.404	17867.547	17739.116	17787.357	17901.018	18151.505	17996.727	18109.728	17926.563	18121.074	18056.211	17800.219	18045.32	17938.197	18133.223
18.0	Asian_Elephant_44_3_214	22988.959	22714.674	23045.811	23430.142	23394.645	23485.425	23814.128	24261.84	24208.973	24298.528	24632.875	24621.339	24835.425	24981.631	24961.518	25113.19	25110.758	25451.873	25593.436	25650.435	25525.256	25443.871	25535.877	25491.398	25742.366	25560.417	26041.048	26280.309	26523.751	26746.256	26658.137	26834.657	26760.867	26863.578	27003.812	26699.085	26854.688	26816.15	26588.648	26443.626	26355.85	26338.756	26248.569	26343.46	26402.249	26042.727	26122.659	26074.92
27.0	African_Elephant_A	22562.02	22973.768	23050.668	23292.383	23509.09	23845.433	24073.813	24427.762	24668.652	25023.83	24981.91	25406.872	25752.312	25904.333	26223.371	26320.02	26590.317	26692.803	27015.028	27066.584	27399.731	27646.436	27843.889	28070.017	28072.966	28454.813	28404.075	28652.778	28630.948	28742.151	29123.929	29258.055	29280.322	29038.047	29036.518	29445.876	29232.752	29572.913	29162.798	29028.584	28853.309	28643.605	28420.038	28440.719	28145.548	27977.841	27771.321	27872.806
2.0	Mammoth 2	40418.434	40365.329	40603.83	40674.389	40966.139	41003.463	40947.736	41358.793	41257.673	41354.244	41459.072	41812.836	41458.322	41385.953	41396.641	41698.957	41721.89	41836.114	41734.652	42278.975	42688.64	42782.393	42882.324	43343.437	43340.323	43201.957	43455.48	43708.898	44055.386	44054.795	44120.228	43573.971	43780.252	43899.878	43859.288	43831.959	43723.531	43692.036	43882.295	43670.494	43763.369	43534.122	43552.649	43647.499	43427.239	43539.144	43543.419	43336.674
29.0	African_Elephant_C	20810.469	20709.76	21203.991	21240.358	21396.978	21547.367	21974.16	21910.956	22231.792	22198.583	22510.193	22650.002	22819.712	22897.639	23136.294	23356.537	23564.97	23598.406	23795.585	24051.467	24147.082	24249.541	24378.655	24631.743	24702.078	24861.226	24846.363	24940.717	25080.57	25111.343	25202.444	25240.749	25312.981	25316.773	25249.243	25379.657	25306.858	25397.73	25238.907	25273.951	25141.311	25040.596	25006.037	24853.352	24884.962	24598.681	24893.237	24787.468
12.0	Mammoth_Q9755	93038.32	93341.99	93659.685	94551.949	94358.049	94097.582	94094.444	94364.093	94886.712	94312.375	94373.309	93783.627	93155.449	93558.246	93525.203	92920.001	92302.183	93625.976	93225.56	93544.339	93227.958	94227.018	94928.062	95602.858	95584.837	94905.968	95250.106	96482.004	97448.023	97363.621	96946.65	96800.992	96972.912	96778.231	97112.772	96312.83	96629.754	97020.118	96739.249	96967.351	96869.769	97189.005	97113.758	97223.415	96832.754	97108.321	96991.587	97240.961
1.0	Mammoth 1	20585.803	20591.382	20649.831	20592.617	20849.96	21064.908	21258.42	21203.735	21561.484	21221.94	21724.783	21569.465	21801.815	21904.38	22240.96	22396.395	22068.961	22363.318	22485.339	22555.298	22702.445	22946.724	23040.142	23219.797	23306.719	23282.153	23502.436	23269.79	23722.171	23911.219	23978.297	23948.654	24087.792	23981.171	23832.829	23897.953	23775.948	24043.815	23949.049	23700.614	23780.367	23772.684	23600.733	23716.694	23552.354	23630.444	23216.219	23274.945
24.0	Asian_Elephant_LM89	24744.664	24968.469	25514.142	25685.254	26097.459	26390.18	26778.074	26959.757	27552.202	27999.556	28243.51	28453.52	28584.765	28886.28	29500.087	29762.963	29729.855	29993.897	30316.922	31005.215	30825.495	30711.421	30858.901	30884.595	30960.497	31349.049	31625.309	32194.835	32374.174	32685.042	32768.273	32750.196	32732.953	33238.455	33268.817	33412.136	33256.54	33180.492	32892.81	32559.348	32322.768	32027.643	31905.985	31718.737	31566.402	31749.088	30942.239	31235.548
29.0	African_Elephant_C	19303.609	19541.183	19672.121	19668.469	19877.364	20211.06	20371.803	20568.835	20875.827	20929.2	21386.227	21549.284	21699.506	21875.6	22046.19	22241.812	22415.496	22556.378	22743.748	22900.79	23205.076	23222.091	23470.285	23585.837	23568.414	23818.743	24292.253	24256.483	24258.399	24026.446	24421.376	24689.869	24694.584	24753.891	24859.826	24491.571	24401.129	24773.625	24660.607	24317.166	24178.694	24129.019	23897.997	23727.742	23393.832	23464.492	23291.248	23465.401
2.0	Mammoth 2	12029.66	12107.746	12197.258	12408.774	12677.676	12934.12	12956.256	13127.673	13431.785	13592.654	13739.722	14076.396	14286.969	14520.639	14791.703	14844.515	14960.111	14964.784	15085.851	15507.285	15753.969	15876.121	16041.96	16291.67	16434.854	16405.735	16612.578	16696.69	16842.442	17051.761	17392.273	17272.328	17289.48	17373.902	17417.766	17431.211	17387.782	17371.661	17215.128	17009.255	16842.959	16788.694	16552.649	16625.403	16488.086	16239.137	16041.553	16102.096
7.0	Mammoth 7	81025.422	80839.011	81409.369	81527.408	81479.229	81551.383	81937.125	81675.079	81932.489	81296.785	81649.378	81420.199	81523.39	81360.633	81559.65	81055.703	81209.683	81945.126	81387.475	81799.646	82359.251	83016.991	83299.203	84128.032	84627.994	84249.474	84808.757	85344.97	85099.992	85905.222	85654.497	85077.724	85341.777	85535.674	85213.381	84468.815	85384.807	85768.67	85546.259	85257.209	85387.912	85271.986	85303.994	85881.968	85484.523	84596.847	84998.01	85393.97
1.0	Mammoth 1	51742.414	52177.715	52217.896	52341.363	52586.504	52485.813	52971.207	53010.518	53131.585	52806.678	53066.564	52814.118	53111.59	52838.29	52933.126	53333.84	53428.697	53452.222	53957.095	53781.247	54181.15	54549.75	54785.974	55166.978	55521.768	55501.311	55742.994	56146.373	56426.811	56362.626	56738.287	56992.885	56796.174	56538.185	56383.106	55891.531	56361.568	56411.781	56475.35	56485.935	56471.544	56115.753	55874.107	56321.921	56375.534	56228.763	56070.748	56239.878
28.0	African_Elephant_B	31600.133	31306.7	31722.854	32039.767	32092.446	32468.405	32612.794	32956.264	33148.797	33699.502	33626.01	33794.032	34128.441	34480.749	34578.442	34951.892	35187.827	35471.95	35815.921	35505.403	36006.093	36461.726	36963.021	37035.09	37113.105	37372.337	37175.784	37634.985	37655.599	37718.862	37740.783	37800.837	38250.698	38261.682	38187.145	38026.809	38245.525	37967.74	38135.486	37831.633	37502.667	37337.43	37328.261	37082.369	36943.413	36707.468	36699.295	36824.692
14.0	Mammoth_Q16453	32430.516	32207.151	32620.942	32801.723	32769.149	32830.276	33231.225	33142.127	33304.802	33364.571	33275.821	33085.503	33129.355	33230.982	33377.548	33453.722	33668.982	33716.584	33850.142	33783.923	34065.06	34535.203	34748.57	34986.895	35130.73	35176.009	35300.186	35353.556	35470.63	35510.783	35861.297	35785.112	35590.657	35555.091	35704.184	35348.601	35611.19	35747.723	35541.17	35239.065	35534.897	35339.174	35167.863	35253.461	35308.206	35157.194	35127.577	35151.983
15.0	Mammoth_R353	30524.336	30660.829	30647.767	30706.391	30686.39	30631.599	30633.115	30765.875	30668.496	30614.875	30733.527	30544.382	30398.931	30410.329	30456.699	30462.646	30532.449	30341.146	30264.949	30449.869	30483.914	30932.601	31064.626	31279.582	31454.271	31682.006	31480.739	31830.97	31472.401	31525.334	31570.505	31603.152	31701.952	31587.634	31449.913	31680.871	31774.189	31845.099	31786.894	31733.003	31764.892	31586.801	31735.594	31859.294	31892.216	31784.828	31997.185	31928.594
11.0	Mammoth_Q9644	120675.36	120774.35	122464.28	121991.59	121426.94	121726.54	122413.81	122726.03	122588.08	121984.6	121554.22	121755.31	121525.39	120866.87	121157.19	120961.31	120729.08	121534.92	121341.67	121042.33	122089.59	123404.23	123412.34	123927.34	124317.5	125017.58	124970.05	125278.98	125785.78	125919.63	126627.29	126438.97	126613.95	126524.73	126282.47	125984.24	126195.71	126513.57	126550.12	126576.11	126005.34	126317.22	126744.13	127124.52	127047.94	126662.18	126337.87	127461.29
2.0	Mammoth 2	19273.463	19515.478	19819.158	19801.751	20139.409	20346.986	20614.752	20699.475	20684.449	21013.469	21124.679	21380.538	21676.594	21799.873	21853.653	21934.417	22175.984	22151.926	22342.336	22676.953	23055.738	23099.952	23239.818	23415.12	23354.961	23363.231	23665.023	23996.538	24316.634	24502.442	24259.99	24202.69	24103.726	24095.952	24150.881	24188.166	24134.3	24335.647	24051.279	23887.355	24068.452	24001.595	23708.621	23713.004	23325.276	23425.756	23308.557	23167.329
9.0	Mammoth_Q1767	109383.55	109821.67	110333.81	110214.63	110506.03	110220.2	110526.11	110472.6	110266.54	110295.56	110718.74	109858.32	109420.2	109393.52	109772.12	109527.18	110000.57	109622.14	109591.72	109871.5	110164.07	111005.76	111661.09	112342.04	112571.69	113231.62	112999.32	112882.1	113313.24	113769.55	114383.67	114467.55	114590.29	114439.2	114567.11	113632.9	114627.97	114157.75	114192.87	114310.91	114470.76	114566.71	114513.87	115055.42	114916.09	114974.79	114599.88	114960.56
29.0	African_Elephant_C	19691.16	19699.797	20106.766	20291.589	20399.618	20754.856	21006.177	21267.454	21260.419	21775.656	21890.783	22176.416	22312.764	22803.486	23030.0	23316.581	23482.209	23700.042	23758.14	24018.596	24169.082	24502.485	24806.594	24951.085	25074.483	24967.375	25488.501	25792.761	25801.001	25971.864	25957.619	26152.709	26058.343	26103.715	26273.728	26039.509	26199.772	26393.786	26038.503	25522.154	25565.714	25607.886	25348.319	25038.758	25187.919	24610.969	24892.097	24879.1
10.0	Mammoth_Q9171	156245.45	155919.86	156154.14	155986.34	156685.31	156295.51	157051.97	157013.95	156461.85	156543.25	156515.69	155149.86	154558.38	154501.05	155021.97	154569.58	154676.55	154250.23	153585.38	153995.38	154766.44	155845.57	156501.87	157789.46	158131.29	158222.24	158729.14	159781.35	160928.01	162089.49	161876.59	161430.3	161711.23	161466.0	161340.1	159659.29	160471.92	161373.08	161207.43	160297.01	160979.39	161457.74	160857.25	161339.08	160966.96	160617.67	160948.15	161486.86
8.0	Mammoth 8	34323.27	34784.711	35071.371	35031.942	35196.621	35631.06	36246.682	36137.541	36224.879	36104.888	36487.611	36591.153	36588.368	36687.875	36941.973	36873.706	36981.804	37106.092	37605.957	37753.213	37881.518	38253.801	38502.069	39015.544	39132.997	39119.653	39795.025	40154.218	40177.006	40199.551	40310.285	39865.461	39953.574	39923.941	40004.434	40000.498	40099.515	40168.631	40172.845	40043.999	39920.894	39868.978	39919.08	39850.719	39768.998	39985.944	39639.93	39556.726
1.0	Mammoth 1	44827.789	45033.192	45091.31	45071.706	45213.537	45472.827	45753.95	45915.269	45873.056	46018.242	45833.971	45628.627	45564.242	45581.102	45830.711	45421.079	45661.784	45619.74	45231.452	45307.819	45873.471	46128.16	46477.997	46951.303	46768.885	47023.888	47280.705	47307.709	48044.095	48361.579	48385.814	48112.402	47808.848	47924.214	47810.336	47718.693	47421.974	48068.16	48221.624	48119.145	47796.7	48043.498	47836.236	47768.863	47633.241	48114.336	47537.362	47855.335
38.0	Elephant_Unknown_Sheffield_Unpolished2	7029.4482	7165.584	7367.1117	7475.7404	7736.8736	7884.0397	8084.8244	8393.8669	8660.6806	8806.0165	9059.563	9216.1464	9384.8444	9766.4895	10109.388	10038.965	10248.632	10763.282	10515.717	10706.124	10828.552	11117.482	11214.582	11386.355	11413.127	11663.032	11626.0	11924.173	12071.693	12270.041	12295.974	12278.047	12483.365	12539.163	12388.213	12441.471	12359.997	12504.254	12268.625	12186.942	12013.965	11871.412	11659.42	11600.88	11388.224	11172.903	11060.267	11016.005
31.0	African_Elephant_SA	27646.154	27946.657	28373.339	28726.134	28707.217	29077.274	29542.578	29716.195	30136.111	30144.854	30648.114	31054.139	31064.355	31518.596	31730.225	32212.583	32271.808	32659.572	32817.008	32822.563	33267.737	33655.343	33826.196	34101.424	34224.159	34475.454	34487.822	34543.846	34537.565	35137.542	35217.969	35185.344	35359.575	35674.194	35342.551	35364.082	35510.656	35478.208	35232.667	35077.098	34948.93	34783.492	34507.965	34439.014	34358.426	34038.524	34316.724	33981.495
12.0	Mammoth_Q9755	154578.83	154307.63	155604.13	155368.94	155492.14	155606.69	155814.48	156036.72	155832.1	156030.35	155004.82	155126.28	154533.56	154425.58	154116.56	153770.37	154450.63	154409.1	153585.28	155233.92	155860.07	156872.63	157771.37	158480.21	158738.07	159607.47	160058.67	159967.42	160344.64	160861.7	161014.37	160890.45	161148.09	161420.87	161551.56	160049.87	160835.69	161003.35	161035.66	161153.95	161172.75	161017.59	161050.16	161651.35	161796.15	161208.57	160705.25	161831.39
36.0	Elephant_Unknown_Sheffield_Polished	5792.8569	5801.4108	6012.6527	6260.2991	6441.5149	6594.1259	6744.0411	7026.8873	7197.7996	7450.9823	7512.6179	7698.1198	7959.1582	8169.9626	8325.4474	8664.4897	8917.3852	8921.0477	9194.7097	9349.5154	9420.4896	9582.9768	9703.3068	10011.96	10046.225	10056.44	10065.514	10273.659	10403.769	10659.489	10672.852	10812.945	10961.29	10978.67	11020.607	10891.587	10885.522	10896.212	10728.892	10685.807	10430.398	10292.796	10140.718	9878.0476	9824.8815	9822.3015	9703.874	9550.6887
4.0	Mammoth 4	9668.2324	9564.4368	9683.7225	9823.1778	9961.838	10174.459	10404.706	10582.703	10605.65	10718.17	10792.083	10862.946	11154.527	11240.178	11347.576	11339.983	11509.393	11853.821	11893.698	12059.718	12162.928	12204.35	12411.981	12481.313	12768.161	12688.156	12739.077	13103.655	13179.575	13208.453	13330.972	13313.067	13351.011	13315.217	13146.382	13126.12	13428.587	13164.796	13174.337	12996.141	12945.204	12943.04	12777.01	12767.119	12601.265	12664.518	12342.906	12446.904
26.0	Asian_Elephant_Stand	39293.301	39683.652	39656.621	39908.959	40293.564	40444.067	40794.49	41015.242	41226.393	41800.192	41892.243	41911.931	41684.768	41982.681	42679.118	42845.164	43052.976	43216.088	42989.541	43234.375	42949.865	42616.17	43033.796	43115.481	43361.021	43564.468	43846.643	44126.008	44310.894	44579.158	44609.771	44758.768	44996.952	45564.479	45017.531	44638.166	45264.778	44411.676	44705.628	44739.487	44611.52	44607.541	44279.061	44244.812	43787.233	44336.571	44040.466	43929.07
31.0	African_Elephant_SA	29374.836	29671.263	29710.216	29954.67	30289.182	30534.033	30741.58	31138.749	31662.34	31632.93	32019.196	32212.961	32304.82	32557.659	32858.464	33041.956	33434.308	33564.422	33606.489	33764.019	34045.904	34342.741	34588.922	34847.116	35184.243	35392.706	35191.15	35228.074	35603.911	35685.919	36036.374	36241.996	36268.76	36507.414	36305.026	36244.193	36063.171	36269.306	35997.334	35927.374	35594.489	35558.751	35276.597	35335.559	34804.944	35254.21	34815.052	35010.859
27.0	African_Elephant_A	19068.975	18845.259	19209.102	19548.776	19820.193	20038.431	20361.128	20710.152	20989.136	21002.891	21644.546	21690.351	21951.283	22362.223	22543.854	22674.741	22937.464	23344.128	23499.717	23580.883	23871.718	24184.127	24384.008	24600.467	24844.491	24907.209	25036.22	25153.251	25408.28	25760.891	25732.67	25700.476	25767.139	26021.342	26168.212	26023.598	25964.127	25996.979	25792.667	25654.554	25438.555	25240.307	25040.806	24960.168	24781.035	24473.236	24265.465	24589.133
25.0	Asian_Elephant_ManBoyOrn	14691.348	14725.625	14779.83	15017.965	15265.706	15556.985	15558.118	15951.47	16384.93	16641.972	17022.833	17137.49	17327.629	17437.936	17569.518	17565.053	17961.702	17997.809	18237.055	18311.319	18347.563	18427.344	18484.248	18504.046	18604.262	18819.086	18862.17	19216.074	19418.824	19627.576	19695.725	19822.262	19917.348	20065.226	20224.187	20251.836	19807.246	19823.121	19700.343	19620.468	19423.01	19384.332	19118.466	18833.313	18868.685	18840.723	18817.373	18737.701
16.0	Asian_Elephant	44838.477	45017.828	45388.777	45574.326	45953.005	46387.367	46854.925	47246.549	47411.945	47824.248	47810.186	48078.65	48298.599	48765.069	48851.037	49287.187	49367.397	49692.352	49731.068	49901.358	50669.385	50848.495	50741.919	51293.869	51426.856	51771.894	51665.465	53172.694	53749.794	54088.144	53443.959	52751.668	52457.568	52685.55	52810.575	52449.47	53202.203	52766.939	52453.124	52207.629	52459.495	52051.258	51873.907	52038.501	51711.332	51794.423	51326.082	51586.04
8.0	Mammoth 8	41130.809	41100.721	41542.478	41704.851	41642.595	41998.971	42469.97	42595.06	42385.398	42253.51	42187.31	42689.058	42669.738	42568.087	42755.0	42475.791	42821.983	42840.819	43045.893	43659.127	43688.618	43744.835	44133.826	44705.946	45118.543	45317.499	45635.509	45618.404	45675.748	45784.647	45859.13	45584.681	45552.686	45641.492	45989.432	45640.415	45800.873	45689.966	45908.98	46135.645	46061.268	45702.04	45561.186	45897.208	45394.926	45331.596	45699.885	45597.716
29.0	African_Elephant_C	18686.588	18548.061	18747.867	19117.778	19186.625	19237.395	19628.31	19774.564	19828.738	19687.913	19850.703	20007.314	20310.613	20361.262	20600.568	20556.43	20604.257	20877.634	21011.02	21090.824	21195.201	21396.147	21356.616	21668.664	21840.07	21631.22	21763.507	22174.371	22221.744	22191.379	22306.058	22385.979	22465.264	22346.056	22205.04	22316.505	22338.485	22171.428	22271.112	22210.966	22090.904	21999.595	22047.004	22129.869	21705.62	21812.94	21805.139	21758.564
29.0	African_Elephant_C	28936.293	29076.122	29252.939	29415.151	29859.176	30174.665	30286.992	30812.38	30792.065	30823.205	31268.372	31535.25	31722.266	31938.612	32141.725	32315.535	32706.744	32634.704	32782.329	32921.769	33330.523	33590.128	33832.644	34058.617	33977.008	33988.564	34436.164	34482.5	34817.212	35219.381	35139.212	35425.117	35590.381	35445.218	35407.636	35323.616	35119.167	35241.551	35018.861	35005.841	34912.228	34764.404	34416.348	34370.76	34305.397	33960.255	33877.285	34188.076
35.0	African_Elephant_Lucy	10353.953	10672.218	10702.695	11004.915	11070.646	11367.902	11388.159	11534.961	11624.748	11987.86	12233.924	12500.188	12707.477	12777.541	12781.987	12969.229	13155.916	13264.129	13370.364	13505.746	13485.984	13654.929	13715.085	13894.148	13866.151	14085.986	14420.921	14362.586	14500.696	14637.399	14813.899	14956.234	14882.048	15121.713	15065.345	15167.691	15094.446	15027.394	14942.637	14862.539	14599.094	14442.718	14363.682	14321.748	14314.985	14039.916	14068.833	13964.288
5.0	Mammoth 5	58570.313	58816.539	58571.619	58995.406	59045.041	59122.852	59516.404	59729.902	59567.325	58549.228	59475.718	59075.589	58836.934	59131.555	58865.759	58626.822	59060.812	59183.267	59175.107	59736.504	59825.96	60584.674	60706.556	60913.21	61078.748	61244.256	61812.795	62011.939	61277.923	61595.56	61754.395	61247.971	60997.137	61262.452	61723.568	61559.558	61578.534	61638.663	61921.353	61673.378	61272.647	61307.753	61298.604	61892.262	61094.553	61086.319	61606.28	61951.027
17.0	Asian_Elephant_44_3_213	27762.078	27874.641	27906.629	28087.722	28319.774	28391.38	28746.546	29165.423	29469.531	29587.508	29390.154	29507.773	29650.064	29927.345	30076.44	30160.912	30335.054	30447.51	30637.275	30592.922	30518.359	30220.304	30668.505	30703.874	30827.057	30991.809	31207.757	31255.469	31742.418	31628.134	31841.89	31844.548	31902.218	32080.325	32183.867	31931.332	32011.361	31912.278	31756.746	31660.641	31495.308	31476.43	31483.77	31329.241	31413.03	31524.85	31154.912	31266.94
27.0	African_Elephant_A	27635.861	27711.945	28349.817	28562.41	28840.001	28992.662	29290.786	29677.827	29924.078	30209.792	30441.682	30773.562	30827.681	31195.829	31576.282	31889.743	32293.0	32425.753	32588.111	33166.725	32860.949	33189.477	33472.396	33649.656	34068.57	34061.483	34391.812	34360.663	34749.543	34841.653	35168.966	35228.889	35230.319	35416.085	35129.251	35702.956	35505.454	35416.253	35294.335	34867.083	34784.334	34827.767	34530.114	34232.752	34062.198	34269.8	33858.23	33700.416
34.0	African_Elephant_SD	14385.281	14408.692	14441.513	14861.199	15213.207	15502.611	15808.193	16086.416	16360.476	16732.336	17069.327	17284.36	17584.096	17837.492	18032.915	18232.788	18551.737	18741.732	19184.789	18929.215	19430.491	19802.654	19851.313	19983.12	20170.19	20306.642	20573.18	20796.099	20854.526	21076.888	21360.988	21398.373	21505.638	21401.132	21484.448	21369.454	21489.653	21345.291	20920.169	20939.35	20763.562	20531.351	20143.977	20031.432	19968.784	19693.601	19813.307	19802.832
28.0	African_Elephant_B	53616.203	53028.373	53953.836	54565.733	54627.095	54994.463	55387.316	56117.025	56391.946	56195.515	56289.626	57027.81	57252.816	57638.505	58083.649	58345.277	58641.085	59521.889	59286.841	59301.152	59487.577	59849.889	60411.792	60763.427	60793.092	61433.171	61775.619	61297.928	61707.309	61934.179	62050.922	62255.783	62500.858	62564.008	62748.383	62175.125	62712.943	62295.016	61958.292	61829.598	61678.49	61484.498	61375.642	61269.789	60844.146	60866.315	60706.485	60840.333
2.0	Mammoth 2	22310.201	22330.063	22650.136	22766.577	22933.234	23046.235	23225.366	23574.163	23587.133	23644.942	23888.82	24069.581	23817.721	24119.766	24602.593	24514.66	24757.234	24734.11	24879.653	24824.934	25258.899	25665.129	25653.821	25803.93	25863.097	26260.783	26267.555	26097.793	26397.093	26650.363	26787.065	26749.395	26791.242	26774.929	26561.939	26696.783	26403.559	26464.449	26470.398	26367.168	26529.96	26340.423	26181.292	26183.841	26068.035	25976.701	26151.996	25821.305
27.0	African_Elephant_A	26735.828	26876.041	27752.509	27795.006	27911.264	28466.833	28823.56	29214.307	29427.328	29451.368	30052.937	30347.401	30647.463	31019.086	31473.214	31786.028	31770.424	32305.541	32109.464	32645.158	32922.42	33193.515	33519.77	33977.234	33852.569	34162.864	34266.599	34853.601	34819.735	34921.555	35111.19	35239.826	35414.406	35537.133	35444.703	35392.666	35540.544	35569.813	35098.09	34908.349	34686.592	34179.837	34105.872	34169.671	33950.295	34025.802	33517.88	33622.731
29.0	African_Elephant_C	20058.314	20004.061	20140.431	20291.099	20558.196	20880.862	21070.356	21156.034	21137.637	21604.416	21745.847	21951.387	21934.728	22261.774	22401.958	22496.48	22716.251	22745.041	23215.335	23384.218	23215.77	23455.004	23678.827	23873.395	23827.791	24056.733	24319.623	24385.083	24460.455	24476.876	24537.331	24610.081	24728.301	24839.483	24767.947	24918.1	24683.218	24602.648	24644.257	24557.389	24383.163	24438.742	24208.642	24042.411	23879.585	24023.976	23941.848	23759.797
22.0	Asian_Elephant_LadyRose_1	15320.795	15307.546	15540.413	15614.646	15832.313	15778.205	15826.048	15972.973	15855.306	16128.278	16108.928	16057.381	16121.608	16216.554	16131.257	16077.561	15997.211	16408.684	16336.328	16435.249	16276.712	16245.175	16288.879	16330.267	16206.998	16430.952	16626.82	16772.206	16791.551	16974.925	17045.445	16976.598	16878.573	16959.854	16919.962	17042.433	17136.248	17065.198	16821.278	16663.173	16710.588	16863.596	16904.335	16749.31	16750.319	16818.662	16739.094	16754.413
36.0	Elephant_Unknown_Sheffield_Polished	4242.6558	4340.6126	4554.0474	4722.7125	4888.4222	5104.6173	5286.5209	5400.8034	5506.9905	5929.2141	6103.8206	6293.8962	6603.8433	6791.699	7022.8534	7180.5084	7326.4032	7591.5118	7485.9805	7731.5075	7904.5311	8102.9108	8093.5822	8189.7277	8286.8596	8631.1834	8686.2597	8602.0463	9013.7373	9186.4012	9197.436	9303.9553	9345.0113	9351.9647	9381.4724	9320.5716	9417.8884	9289.7272	9121.3773	8967.4664	8869.7914	8809.4033	8592.623	8294.8613	8265.151	8249.1631	8115.2814	8015.8451
1.0	Mammoth 1	69941.75	70312.935	70727.762	70671.419	71009.671	70874.105	71556.309	72354.209	72232.485	71870.178	71241.144	71023.922	71328.989	71217.141	71963.076	71889.171	71525.638	71981.821	71498.498	72142.011	72962.821	73305.235	73432.284	73874.592	74213.008	74091.001	74823.952	74988.972	75230.484	75502.658	75567.535	75332.844	75399.742	75484.398	75119.679	75154.293	75204.863	75800.918	74872.547	75226.24	75122.787	75340.205	75212.169	75030.777	74813.508	75661.243	74993.52	75835.66
38.0	Elephant_Unknown_Sheffield_Unpolished2	7210.4751	7471.4825	7606.9914	7805.6612	7946.7983	8106.6325	8323.5451	8668.3871	8946.1593	9148.3095	9380.5186	9570.2638	9752.1304	10088.266	10319.817	10522.295	10502.928	10932.055	10929.502	11018.368	11447.283	11468.701	11569.985	11794.827	11892.341	12077.58	12276.255	12280.228	12388.52	12619.886	12690.444	12911.54	12818.812	12841.178	12976.528	12685.863	12873.414	12673.708	12468.8	12516.829	12403.828	12277.979	12067.906	11840.491	11660.868	11695.137	11519.826	11296.904
27.0	African_Elephant_A	41322.484	41360.031	41802.322	42124.39	42469.071	42696.618	42975.567	43136.114	43393.665	43446.907	44044.024	44035.302	44236.801	44528.56	44907.109	45032.082	45325.687	45689.84	46118.504	46204.192	46666.637	46930.436	47238.844	47438.235	47461.743	47758.403	47884.663	48219.837	48473.802	48734.136	48743.881	48618.607	48856.218	49219.57	49037.977	48666.724	49386.969	49275.929	48857.872	48766.942	48459.719	48384.358	48354.728	48437.754	48024.998	48204.724	47958.338	48118.096
4.0	Mammoth 4	19152.891	18978.974	19071.646	19162.393	19464.165	19502.076	19416.29	19292.525	19629.385	19577.932	19653.199	19679.098	20105.492	20341.96	20440.793	20465.959	20506.65	20669.249	20730.562	20933.591	20829.416	21050.674	21152.33	21325.559	21378.199	21471.341	21690.935	21750.49	22045.812	22058.667	22071.824	22094.433	22080.896	22017.478	22112.281	21991.194	22254.599	21905.474	21986.588	21815.211	21765.382	21770.585	21816.095	21877.977	21366.457	21618.229	21414.637	21466.409
37.0	Elephant_Unknown_Sheffield_Unpolished1	18763.043	18891.87	19049.51	19498.428	19639.906	20036.254	20379.13	20762.006	21134.856	21322.341	21548.046	22022.995	22368.992	22396.616	22837.876	23087.896	23302.567	23723.875	23572.832	24053.501	24161.388	24380.358	24646.171	24971.142	24923.116	25083.93	25469.771	25641.817	25835.977	26030.36	26162.794	26345.109	26336.22	26631.954	26802.252	26703.116	26677.357	26387.396	26255.092	26132.77	25982.192	25643.498	25341.306	25230.02	25086.223	24779.019	24715.217	24500.044
5.0	Mammoth 5	11692.646	11578.205	11618.382	11631.856	11707.748	11833.525	11852.82	11888.834	11857.899	12093.507	11957.444	11876.054	11943.817	12076.791	12106.534	12294.359	12199.276	12164.001	12371.212	12598.254	12438.784	12682.113	12783.607	12852.074	12823.791	12912.597	13000.756	13008.765	13119.248	13025.093	12989.499	12823.947	12916.561	13211.025	13077.201	13214.174	12928.587	13187.299	13072.644	13037.175	13230.765	13097.101	12955.153	12881.797	12929.119	12631.218	12898.195	12995.786
12.0	Mammoth_Q9755	71654.977	72141.608	72508.498	72693.892	72289.687	72231.29	72718.052	72979.304	72601.804	71786.263	72369.783	72296.421	72043.636	71886.423	71559.433	71348.323	71828.8	71955.707	71627.431	71998.961	72581.87	72988.423	73413.721	73961.358	74112.093	74161.575	74514.141	74402.377	74807.626	74854.137	75540.642	75211.559	75141.663	75175.835	74947.598	74883.183	74543.057	75151.505	75072.599	74837.623	75065.833	74954.172	74728.709	75547.12	75226.422	74782.275	75014.64	75478.684
13.0	Mammoth_Q12381	22061.211	22052.477	21922.181	22130.311	22117.96	22242.043	22348.025	22575.348	22070.932	22199.93	22005.044	22043.699	21822.202	21912.67	22009.512	21785.998	22102.912	22029.223	21948.37	21991.18	22150.567	22353.277	22561.103	22705.149	22789.459	22636.708	22997.768	22684.222	22989.643	23039.523	23133.75	22976.75	22834.491	22839.902	22795.206	22967.612	22917.623	22987.505	22961.929	23109.507	23103.224	23047.246	22979.427	22895.978	23193.413	22803.953	23236.758	23332.732
16.0	Asian_Elephant	82203.875	81905.002	83627.193	83538.912	83684.349	83837.467	84795.765	84967.168	85229.434	85227.194	85911.478	86138.01	85905.332	86419.318	87099.619	86855.073	87360.749	87817.607	87623.167	87955.538	88446.584	89016.84	89800.172	90101.915	89609.28	90329.56	90623.456	90788.481	91210.169	91648.383	91801.057	91709.882	91858.504	91758.867	92183.023	91427.684	92253.486	92347.082	91984.871	91406.369	91505.361	91219.365	90942.057	91581.624	91484.457	91046.05	91191.772	90991.264
9.0	Mammoth_Q1767	102434.15	102564.08	103232.54	103408.29	103453.59	103529.27	103639.04	103488.55	104334.09	103182.72	103345.64	103103.98	102563.75	102135.51	102526.63	102843.77	102345.73	103077.14	102441.84	102698.25	103620.84	104458.45	104458.18	105429.71	105385.35	105368.1	106282.72	106246.99	106252.5	106473.46	107126.89	107177.23	106991.84	107684.13	107415.24	106747.73	107201.46	107406.3	107026.27	107170.01	107736.9	107985.2	107812.12	107976.63	107077.6	107490.21	107446.16	107558.73
24.0	Asian_Elephant_LM89	11865.269	11996.29	12076.927	12312.57	12474.78	12583.764	12830.675	12886.14	12919.844	13321.183	13495.643	13632.08	13691.412	13916.155	13982.181	14008.704	14255.688	14554.941	14558.474	14598.098	14792.942	14695.131	14840.705	14789.223	14791.111	15112.273	15440.841	15531.347	15662.912	15749.436	15911.912	16069.968	16094.061	16211.523	16201.461	16069.942	16124.539	16140.973	16038.041	15887.82	15857.017	15566.582	15375.371	15473.204	15356.814	15168.201	15186.295	15273.057
37.0	Elephant_Unknown_Sheffield_Unpolished1	14535.685	14707.247	14878.224	15158.61	15423.821	15775.057	15931.015	16199.391	16552.036	16679.082	17015.765	17223.637	17594.663	17841.313	18112.461	18156.925	18549.445	18955.864	18900.998	19313.054	19306.57	19495.336	19697.664	19711.066	19796.491	20116.947	20020.914	20427.184	20826.934	20931.106	20959.838	21078.342	21196.587	21199.713	21262.572	21212.967	21262.979	21286.533	21073.842	20838.929	20654.329	20611.193	20249.917	20348.412	20143.105	19961.51	19890.602	19899.707
32.0	African_Elephant_SB	15114.489	15412.831	15491.534	15638.583	15939.542	16030.1	16466.094	16775.311	17246.822	17223.512	17413.48	18014.832	18073.109	18380.208	18742.115	18930.632	18845.852	19291.517	19427.204	19679.399	19600.157	20164.31	20273.025	20516.347	20494.327	20726.423	21087.746	21040.965	21108.01	21328.363	21371.376	21314.373	21613.562	21725.326	21653.272	21410.841	21453.906	21484.762	21335.554	20908.715	20925.968	21013.759	20654.78	20409.879	20343.125	20334.242	19966.565	20084.033
3.0	Mammoth 3	22676.625	22997.443	23069.876	23236.844	23593.407	23791.217	24070.215	24245.167	24655.919	24599.821	24712.805	24669.316	25217.975	25370.349	25486.636	25370.347	25450.178	25618.69	25789.814	25498.717	25659.118	25991.008	26104.299	26268.749	26494.155	26554.049	26356.22	26616.283	26801.593	26788.942	27083.541	27207.673	27243.615	27378.881	27213.374	26988.497	27079.847	27016.075	26967.81	26746.923	26795.518	26780.165	26874.532	26826.628	26664.002	26474.391	26783.738	26683.672
32.0	African_Elephant_SB	16996.152	17079.423	17493.559	17790.553	17872.392	18065.595	18459.179	18743.208	18865.898	19338.594	19503.205	19676.065	19941.488	20323.024	20566.849	20666.277	20964.214	21046.515	21367.277	21396.772	21587.165	21956.478	22113.423	22331.958	22562.352	22566.977	22906.504	23127.3	23222.308	23404.21	23352.746	23367.41	23546.817	23723.144	23548.178	23932.148	23712.879	23370.341	23244.915	23134.534	22876.905	22910.627	22710.484	22653.192	22633.386	22186.46	21942.619	21954.363
2.0	Mammoth 2	77476.313	78175.821	79122.282	78667.679	78962.644	78949.888	78945.448	78896.234	79010.856	78828.969	78791.383	78945.797	79152.517	79251.894	79522.423	79239.686	79312.809	79341.045	80058.296	80317.913	80766.268	81165.867	81583.449	82366.357	82679.914	82312.687	82442.989	82780.243	83370.6	83748.068	84168.47	83834.467	83490.533	83232.118	83256.432	82363.181	83001.821	83473.293	83452.466	83148.85	83126.847	83254.544	83078.493	82931.453	82386.036	82758.646	82629.02	82791.506
11.0	Mammoth_Q9644	106985.53	106475.28	107065.45	107508.66	107496.37	107257.13	107548.08	107524.12	108122.14	107097.93	107266.73	107164.83	106953.81	106439.87	106747.29	107263.15	107092.62	107146.85	106526.22	107210.75	107447.38	107835.3	108990.37	109757.79	110029.49	109658.73	109977.19	110516.63	110920.27	111327.91	111739.68	111642.31	111603.59	111804.57	111328.57	111220.42	111055.31	111813.06	111726.76	111441.17	111680.25	111596.36	111401.12	112079.01	111669.49	111370.47	111495.36	111929.52
2.0	Mammoth 2	46570.949	46442.571	46786.993	47174.441	47042.728	47047.71	47351.083	47553.869	47810.411	47341.376	47557.853	47581.535	47583.65	47467.29	47720.207	48001.313	47841.978	48129.58	47878.305	48494.21	48628.778	48954.852	49310.573	49534.045	49619.227	49549.823	49930.18	50296.273	50223.244	50462.291	50807.169	50650.884	50379.747	50270.75	50343.797	50351.657	49982.708	50157.396	50358.583	50187.801	50420.085	50103.0	49760.187	50421.526	49715.859	49681.356	49723.997	50044.321
27.0	African_Elephant_A	23518.146	24032.917	24248.415	24544.964	24935.817	25049.168	25440.576	25739.941	26293.615	26113.191	26593.088	26914.984	26925.615	27356.182	27802.259	27943.193	28220.87	28568.318	28786.853	28836.334	29022.872	29326.796	29843.33	30053.134	30303.525	30288.574	30359.513	30474.442	30786.846	31114.373	31297.583	31399.47	31290.127	31432.945	31551.779	31455.155	31554.836	31615.773	31189.91	30820.088	30912.388	30846.34	30648.131	30180.341	30282.063	30365.494	29692.428	29833.283
38.0	Elephant_Unknown_Sheffield_Unpolished2	9342.001	9487.3708	9594.6108	9804.1284	9895.8289	10255.932	10495.34	10793.344	10908.656	11182.559	11401.433	11459.543	11808.868	12134.091	12224.672	12391.172	12732.845	12805.697	12929.816	13036.626	13284.639	13384.219	13599.985	13832.098	13951.695	13920.874	14023.146	14359.622	14316.733	14549.182	14654.403	14655.128	14648.281	14635.193	14851.008	15016.719	14896.664	14776.326	14741.765	14562.348	14258.466	14153.283	14103.188	13782.962	13613.123	13522.096	13531.876	13532.552
7.0	Mammoth 7	112836.84	112750.32	114661.83	114685.32	114376.89	114426.13	115311.32	114104.05	113966.54	113899.3	113554.89	114108.09	114082.14	113782.48	114134.01	114053.0	115379.97	115745.29	115081.01	115155.14	115871.06	116806.49	117500.51	117791.12	118116.92	118047.73	119095.22	119032.59	118925.72	119258.68	118860.76	119108.14	119057.42	118944.18	119368.69	118908.86	119443.71	119527.45	119527.1	119271.2	119486.75	119420.88	119155.24	119509.01	119923.26	119558.89	119199.74	119456.34
27.0	African_Elephant_A	27271.26	27389.339	28199.489	28393.207	28561.917	28722.69	29145.09	29500.058	29494.813	29811.46	29955.822	30326.771	30580.787	30899.749	31233.686	31475.337	31813.038	32342.512	32342.66	32271.851	32825.677	33070.813	33300.352	33672.554	33672.268	33785.707	34182.941	34682.859	34736.209	34739.98	34737.85	34827.914	35246.589	35433.254	35467.015	35186.099	35061.38	35047.112	34991.236	34840.652	34838.349	34404.749	34268.729	33858.878	33906.599	33799.883	33599.686	33617.417
2.0	Mammoth 2	21336.201	21660.637	21881.778	22004.858	22062.154	22105.389	22655.129	22683.981	22596.86	22862.861	23126.442	23340.335	23365.482	23462.44	23728.634	23831.618	23780.333	23699.009	24197.479	24209.55	24574.874	24768.344	24883.593	25261.904	25240.426	25224.095	25446.334	25344.381	26036.691	25974.002	26073.574	25972.599	25827.53	25942.513	25772.307	25985.745	25614.597	25669.383	25556.346	25848.251	25580.442	25615.633	25426.637	25204.944	25483.472	25358.231	25121.237	25133.796
31.0	African_Elephant_SA	26356.018	26544.908	26898.587	27333.865	27269.954	27642.518	28120.726	28404.441	28395.26	28758.625	29192.468	29448.844	29551.143	29876.201	30151.233	30403.007	30651.302	31046.742	30885.752	31311.918	31407.638	31797.542	32095.797	32365.139	32359.89	32739.674	33239.454	33013.479	33348.547	33614.535	33567.671	33697.744	33644.219	33707.196	33679.577	33472.039	33805.572	33666.963	33454.055	33449.813	33142.864	32931.253	32928.08	32954.371	32674.504	32466.452	32174.152	32257.907
1.0	Mammoth 1	58549.957	59347.53	59294.399	59426.707	59631.469	59947.585	60273.404	60617.401	60757.541	61032.683	60792.677	60564.942	60901.333	60985.098	61220.257	61286.928	61082.589	61673.287	61023.32	61704.505	62226.709	62674.199	62938.515	63569.195	63719.253	63887.173	64083.865	64585.076	65325.256	65551.559	65944.975	65263.167	65124.068	65349.528	65117.417	64791.021	64932.189	64996.841	65062.737	64805.185	65024.508	64935.719	64785.116	64712.628	64469.269	64480.719	64240.209	64401.611
17.0	Asian_Elephant_44_3_213	18926.836	19174.761	19128.254	19406.825	19651.33	20188.599	20406.533	20554.017	20678.867	20747.367	21291.986	21338.274	21442.415	21703.69	21723.654	21796.084	21945.424	22243.539	22406.491	22329.621	22136.022	22114.753	22526.054	22561.676	22708.553	22810.043	22799.629	23080.301	23325.561	23452.602	23644.964	23590.616	23870.68	24098.248	24144.243	24039.984	23960.761	23876.477	23712.649	23490.402	23589.804	23261.053	23260.965	23018.295	23012.519	22660.272	22758.366	22656.122
2.0	Mammoth 2	11394.775	11492.639	11634.454	11750.938	11849.51	12209.744	12420.386	12517.07	12725.982	12744.292	12930.555	13241.904	13354.689	13532.762	13651.841	13787.839	13958.409	14290.322	14372.492	14517.545	14888.637	15056.988	15030.954	15151.232	15159.349	15382.775	15711.731	15672.094	15828.492	15875.346	16038.356	16001.527	16088.677	16105.317	16317.359	16170.958	16033.6	16122.625	15842.698	15807.559	15723.67	15614.501	15476.26	15411.673	15361.001	15109.136	14957.618	14747.287
2.0	Mammoth 2	14334.623	14493.765	14951.456	15206.643	15402.739	15747.499	16194.347	16397.564	16407.323	16694.08	17154.722	17503.172	17944.826	18325.887	18537.012	18615.559	18690.391	18850.882	18978.737	19530.933	19858.427	20182.055	20202.168	20376.081	20633.612	20758.154	21398.599	21366.519	21753.145	21961.962	21754.872	22139.793	22190.754	21781.137	21981.037	21784.793	21736.213	21795.384	21750.607	21413.134	21196.061	20933.478	20783.519	20631.708	20406.468	20294.071	19882.756	19942.175
36.0	Elephant_Unknown_Sheffield_Polished	5017.7563	5132.7615	5239.8745	5457.4403	5566.3364	5642.6352	5948.863	6092.088	6229.1714	6431.953	6566.0663	6681.0447	6889.3179	7011.5555	7266.5611	7417.0507	7473.0618	7728.2107	7845.1947	7939.9269	8075.4017	8098.0908	8219.1644	8299.0974	8431.134	8660.662	8756.9161	8666.9293	8918.959	8923.3169	8995.048	9177.7445	9327.6178	9261.4262	9234.2662	9261.7806	9282.3166	9146.0052	9070.452	8864.4635	8832.666	8730.298	8555.1434	8407.4114	8371.7948	8251.1412	8271.0068	8071.5796
14.0	Mammoth_Q16453	35753.586	35976.037	36249.573	36406.082	36585.79	36569.937	37018.785	37289.637	37088.69	37140.952	36681.244	37222.957	36909.141	37145.177	37229.472	37041.617	37573.305	38090.398	37252.338	37770.301	37970.403	38274.825	38512.563	38741.83	38827.706	38816.99	39456.537	39551.94	39490.262	39730.58	39955.443	39757.739	39545.797	39471.604	39707.072	39513.844	39618.613	39657.245	39608.074	39464.177	39364.739	39560.792	39299.374	39518.054	39601.53	39238.979	39198.603	39330.705
2.0	Mammoth 2	24135.813	24194.642	24533.419	24676.872	24619.229	24958.196	25672.631	25796.135	25711.347	25845.423	25797.442	26111.182	25926.046	26257.096	26400.924	26339.519	26658.823	26861.892	26767.839	27068.353	27296.63	27558.361	27768.796	28085.614	27969.186	27769.849	28082.57	28258.807	28380.333	28900.466	28996.474	28711.218	28629.174	28480.081	28264.77	28333.486	28334.212	28471.473	28408.937	28370.231	28287.888	28216.105	28175.082	28226.218	27878.121	28029.843	27618.255	27714.852
[truncated: 967 more columns]
